# Supplementary material for: Differential Contributions of MYCs to Insect Defense Reveals Flavonoids Alleviating Growth Inhibition Caused by Wounding in Arabidopsis
Source: Front Plant Sci. 2021 Jul 13;12:700555. doi: 10.3389/fpls.2021.700555 (PMC8313826; doi:10.3389/fpls.2021.700555)
Supplement: Supplementary file 2 [file Data_Sheet_2.zip]

Archive with 13 entries (13 files):
- 2021-6-29-table/Supplementary Table S10 MGAIs affected by MYCs as described in Supplementary Figure S5.xlsx
- 2021-6-29-table/Supplementary Table S11 MGAIs Z-scored TPM in mycs-related mutants in untreated and wounded plants as described in Figure 3 D and E.xlsx
- 2021-6-29-table/Supplementary Table S12 Gene distributions in the enriched modules of MYCs-affected genes found in untreated and wounded plants as described in Figure 4 B and C.xlsx
- 2021-6-29-table/Supplementary Table S13 GO enrichment analysis of MYCs-affected genes in enriched modules as described in Figure 4 D and E.xlsx
- 2021-6-29-table/Supplementary Table S14  Detailed information of the Z-scored TPMs of Flavonoid synthesis genes in mycs-related mutants in Figure 5B.xlsx
- 2021-6-29-table/Supplementary Table S2 Detailed gene information of MYCs-affected genes in untreated and wounded samples as described in Figure 2B.xlsx
- 2021-6-29-table/Supplementary Table S3 GO enrichment analysis of MYCs-affected genes in untreated and wounded plants as described in Figure 2C.xlsx
- 2021-6-29-table/Supplementary Table S4 Gene list of MYC2, MYC3, MYC4-affected genes in untreated and wounded plants as described in Figure 2D and Supplementary Figure S2A.xlsx
- 2021-6-29-table/Supplementary Table S5 GO enrichment analysis of MYC2, MYC3, MYC4-affected genes as described in Figure 2E and Supplementary Figure S2B.xlsx
- 2021-6-29-table/Supplementary Table S6 Genes highly correlated with insect resistance in untreated and wounded plants as described in Supplementary Figure S3.xlsx
- 2021-6-29-table/Supplementary Table S7 Genes list of MGAIs in untreated and wounded plants in Figure 3A.xlsx
- 2021-6-29-table/Supplementary Table S8 KEGG enrichment analysis of MGAIs in untreated and wounded plants as described in Figure 3B.xlsx
- 2021-6-29-table/Supplementary Table S9 GLS related genes Z-scored TPM in mycs-related mutants in untreated and wounded plants as described in Supplementary Figure S4A.xlsx
