# Supplementary material for: Differential Contributions of MYCs to Insect Defense Reveals Flavonoids Alleviating Growth Inhibition Caused by Wounding in Arabidopsis
Source: Front Plant Sci. 2021 Jul 13;12:700555. doi: 10.3389/fpls.2021.700555 (PMC8313826; doi:10.3389/fpls.2021.700555)
Supplement: Supplementary file 2 [file Data_Sheet_2.zip › 2021-6-29-table/Supplementary Table S10 MGAIs affected by MYCs as described in Supplementary Figure S5.xlsx]

## Sheet: MYCs affected MGAIs
MYCs-affected genes and MGAIs as described in Supplementary Figure S5
581 MYCs-affected genes	273 overlap genes	353 MGAIs
AT4G27570	AT1G44830	AT1G28150
AT4G35430	AT5G20630	AT1G27050
AT2G37030	AT1G68500	AT3G05800
AT5G04630	AT2G46192	AT1G47270
AT3G03700	AT1G16390	AT1G68780
AT2G36100	AT5G17040	AT4G34730
AT3G03125	AT5G15960	AT5G47640
AT5G08150	AT5G08640	AT1G10470
AT3G57440	AT1G14430	AT1G03440
AT2G08680	AT1G65620	AT1G78570
AT2G36400	AT2G45400	AT2G25355
AT4G05470	AT3G02832	AT1G06980
AT1G07847	AT4G33420	AT3G16660
AT2G23910	AT1G08300	AT2G37040
AT5G50710	AT5G15970	AT3G56130
AT1G04660	AT2G38870	AT1G79770
AT1G19464	AT4G01680	AT5G01350
AT5G42800	AT3G51240	AT5G45040
AT1G16635	AT5G02090	AT5G22020
AT3G50800	AT5G37550	AT4G24150
AT4G22880	AT1G15550	AT5G48760
AT3G09162	AT5G05270	AT4G25170
AT3G06655	AT3G05020	AT1G67700
AT5G01775	AT5G66440	AT5G52470
AT3G62610	AT4G17030	AT4G34881
AT3G05845	AT1G18400	AT3G23580
AT5G19340	AT5G49560	AT3G60530
AT1G31310	AT5G24580	AT4G03905
AT3G16380	AT3G11600	AT3G08225
AT2G23960	AT4G35100	AT3G49430
AT5G55010	AT5G06270	AT2G30490
AT1G18990	AT2G38210	AT4G24700
AT3G56220	AT1G29418	AT5G47610
AT4G31805	AT1G60590	AT4G27310
AT1G15002	AT4G22560	AT3G20390
AT2G42990	AT1G65560	AT2G42280
AT3G50850	AT4G22380	AT5G39080
AT5G66110	AT5G65410	AT3G61430
AT5G60022	AT1G65060	AT4G27830
AT1G70270	AT5G48880	AT4G35110
AT3G09680	AT3G05685	AT3G04000
AT4G28680	AT5G11070	AT3G13040
AT5G63590	AT1G06550	AT1G07570
AT1G35140	AT1G10640	AT5G54170
AT1G58460	AT3G58990	AT5G18650
AT5G45670	AT1G16410	AT4G22330
AT4G29150	AT4G39950	AT3G13790
AT1G09487	AT1G52030	AT1G77420
AT2G42870	AT3G22740	AT1G55960
AT3G05600	AT2G43100	AT4G27030
AT5G02220	AT1G22340	AT1G66230
AT1G04217	AT4G04810	AT4G24040
AT5G65390	AT1G19610	AT1G66330
AT4G02040	AT1G07323	AT5G41050
AT4G29020	AT2G39330	AT5G52900
AT4G29270	AT4G14690	AT4G23060
AT1G50040	AT3G03190	AT1G35560
AT1G74453	AT3G54600	AT2G26710
AT3G13450	AT5G39160	AT5G65870
AT3G16120	AT3G18010	AT1G08230
AT3G61840	AT5G48490	AT3G04520
AT5G26010	AT2G30860	AT2G26530
AT5G35480	AT5G23010	AT1G01490
AT3G10185	AT5G17220	AT1G01140
AT5G22940	AT3G22840	AT1G66130
AT4G08950	AT1G52410	AT3G27690
AT5G57560	AT1G74670	AT4G33540
AT5G61440	AT4G26150	AT3G21690
AT4G17880	AT5G21280	AT1G64500
AT1G55330	AT5G26280	AT3G23030
AT1G03457	AT3G30775	AT4G24050
AT3G06120	AT4G13577	AT3G19150
AT3G45970	AT5G44720	AT5G24120
AT1G26530	AT1G78370	AT1G70940
AT1G52770	AT1G32780	AT3G17810
AT1G31835	AT1G16060	AT1G62960
AT5G06330	AT5G66580	AT4G14930
AT4G30975	AT1G60260	AT2G05100
AT1G11850	AT2G43520	AT1G21450
AT1G32928	AT5G25490	AT1G50020
AT4G20970	AT5G47440	AT1G08570
AT1G05835	AT1G66760	AT2G28350
AT1G80080	AT5G13220	AT3G26520
AT3G23730	AT3G11745	AT3G57020
AT3G16690	AT3G21260	AT1G06570
AT4G13210	AT5G01500	AT5G48540
AT1G76090	AT2G23590	AT5G61500
AT4G32280	AT1G22890	AT5G64410
AT5G59240	AT1G70830	AT2G05070
AT4G06195	AT3G16470	AT1G10700
AT1G12845	AT1G60270	AT5G01820
AT1G03300	AT4G33666	AT3G59220
AT1G22530	AT2G15680	AT3G49160
AT1G75240	AT3G12145	AT4G28290
AT3G55710	AT2G36080	AT3G17510
AT2G30420	AT3G55970	AT2G37640
AT4G00480	AT5G26260	AT1G11720
AT3G12700	AT5G10625	AT1G32700
AT1G04110	AT2G29710	AT1G21050
AT1G11740	AT1G06620	AT5G22510
AT4G12970	AT2G38240	AT5G61250
AT1G75580	AT5G19110	AT3G47500
AT3G58850	AT1G14860	AT3G43230
AT5G03120	AT3G48520	AT2G22990
AT3G06778	AT2G39030	AT5G58350
AT3G59068	AT4G15200	AT3G27350
AT2G43375	AT5G07010	AT4G13830
AT5G57760	AT1G30135	AT4G18210
AT2G41340	AT1G30220	AT1G44790
AT3G52310	AT1G15010	AT2G21185
AT5G65040	AT5G06870	AT5G06790
AT5G65610	AT4G15210	AT2G26870
AT1G06180	AT1G43160	AT1G35340
AT5G56810	AT5G17300	AT2G43920
AT3G04290	AT2G47180	AT3G12360
AT4G31290	AT1G75490	AT5G25450
AT5G41040	AT4G27860	AT5G13800
AT1G68870	AT5G36907	AT5G02120
AT3G61920	AT5G59580	AT5G04490
AT5G18430	AT3G16420	AT1G08820
AT3G24020	AT3G23570	AT3G02700
AT1G62480	AT4G35160	AT2G42750
AT4G14550	AT5G04190	AT1G44350
AT1G05927	AT4G29700	AT4G27710
AT3G07860	AT5G20250	AT3G23250
AT3G58000	AT4G08870	AT1G67530
AT3G58120	AT1G62975	AT3G19450
AT1G76530	AT2G24100	AT5G63450
AT4G15480	AT1G10585	AT5G67520
AT1G52910	AT5G16410	AT3G53260
AT1G63930	AT3G54640	AT5G16370
AT1G62045	AT1G80440	AT1G15410
AT1G32583	AT5G39660	AT2G26975
AT1G29640	AT5G21940	AT2G36950
AT2G45900	AT1G19570	AT3G50750
AT1G31760	AT3G02380	AT2G30520
AT3G25730	AT1G02610	AT3G52840
AT4G19810	AT1G02220	AT2G33250
AT5G62370	AT2G34810	AT2G18300
AT4G36105	AT4G27070	AT1G76110
AT1G07167	AT3G16460	AT4G24230
AT5G01017	AT5G62280	AT1G63900
AT3G18217	AT3G21420	AT1G75100
AT5G44578	AT5G41120	AT4G38860
AT5G61880	AT2G37130	AT5G14120
AT3G04770	AT5G48485	AT2G33700
AT1G52750	AT1G45145	AT2G20770
AT2G41650	AT1G15670	AT4G34350
AT5G35740	AT5G28770	AT1G56460
AT5G19170	AT2G40200	AT2G36320
AT3G10870	AT2G29460	AT3G22060
AT4G02850	AT5G49700	AT1G64720
AT1G65985	AT5G56550	AT5G57660
AT3G13520	AT3G27170	AT2G36310
AT4G33130	AT1G13700	AT5G03555
AT4G18970	AT1G48000	AT5G58730
AT5G22870	AT3G61060	AT4G30450
AT5G08350	AT4G37520	AT3G52360
AT3G49900	AT4G06746	AT3G04730
AT3G57450	AT3G25770	AT2G46030
AT2G42170	AT1G77380	AT5G03490
AT3G20450	AT1G13245	AT3G23560
AT1G20691	AT5G05440	AT3G02150
AT4G01060	AT3G16400	AT4G18740
AT3G03265	AT1G69480	AT5G66180
AT5G46720	AT2G43510	AT2G37970
AT3G08520	AT2G04795	AT4G17840
AT4G16140	AT3G23880	AT4G22920
AT3G04630	AT4G34790	AT2G01670
AT4G15910	AT2G04400	AT1G28580
AT5G09295	AT5G18670	AT4G11570
AT3G19680	AT1G24575	AT3G46590
AT2G26700	AT3G59760	AT1G51620
AT4G34360	AT2G39980	AT3G49780
AT5G09540	AT1G69880	AT5G18140
AT1G04183	AT5G23730	AT2G46370
AT4G16750	AT1G78290	AT4G18910
AT1G67400	AT2G45170	AT5G53160
AT2G20362	AT5G19230	AT3G17000
AT5G24570	AT4G21870	AT4G30310
AT3G03820	AT5G49360	AT4G12690
AT3G08770	AT2G17880	AT1G55110
AT3G49410	AT4G16690	AT2G31090
AT5G15530	AT1G75380	AT5G01215
AT4G25990	AT3G17609	AT3G04070
AT4G04840	AT2G38310	AT3G51840
AT2G27840	AT1G20470	AT2G44080
AT5G04530	AT3G15760	AT5G48545
AT2G40205	AT5G11260	AT3G15780
AT1G43605	AT3G12320	AT2G30600
AT2G23130	AT2G41250	AT2G04690
AT3G16950	AT5G52250	AT4G16520
AT2G36050	AT5G63850	AT1G08800
AT1G55740	AT2G44130	AT3G19800
AT3G07215	AT3G06070	AT2G43330
AT5G64080	AT3G14990	AT2G41640
AT2G02540	AT4G17245	AT3G03990
AT3G48490	AT5G20820	AT1G77370
AT3G12860	AT1G23390	AT1G55000
AT5G64260	AT1G14890	AT2G35910
AT2G01740	AT3G01970	AT4G39540
AT2G32220	AT4G36040	AT1G74020
AT5G49330	AT1G62660	AT5G17640
AT5G24330	AT1G76650	AT5G49710
AT2G20875	AT1G11260	AT5G25770
AT4G37240	AT5G13330	AT5G02840
AT1G06227	AT4G27740	AT5G53550
AT4G37740	AT3G16770	AT5G24820
AT5G54585	AT5G59080	AT2G46690
AT4G23750	AT3G50560	AT5G20000
AT5G06190	AT5G65207	AT2G46800
AT5G01600	AT2G37760	AT1G73650
AT4G38400	AT1G80840	AT2G39200
AT5G44550	AT5G19190	AT1G76990
AT5G10430	AT2G39400	AT4G18710
AT2G33400	AT1G51760	AT1G12780
AT5G46690	AT3G15770	AT2G29290
AT2G44630	AT1G69570	AT1G63800
AT4G16141	AT3G48350	AT1G33110
AT1G18745	AT4G31870	AT3G55960
AT2G23690	AT3G18773	AT1G15030
AT1G03360	AT2G24550	AT5G24490
AT3G43580	AT1G69160	AT5G17290
AT4G11140	AT5G07100	AT4G25620
AT5G50450	AT3G13750	AT1G80380
AT1G31200	AT5G06980	AT1G13080
AT1G03870	AT2G33380	AT5G15330
AT1G66400	AT2G38400	AT5G40890
AT1G71430	AT1G32520	AT1G44000
AT3G16240	AT5G15850	AT5G35790
AT4G03210	AT3G15950	AT4G06744
AT1G34580	AT5G36910	AT1G58180
AT3G10110	AT3G11580	AT4G21445
AT5G66270	AT5G55930	AT4G23290
AT2G35020	AT5G14180	AT3G54420
AT2G44510	AT3G28100	AT2G28200
AT1G05890	AT1G23730	AT5G25840
AT3G23830	AT1G23850	AT4G35780
AT4G20260	AT1G67195	AT3G20060
AT1G64600	AT5G54130	AT2G22080
AT5G09840	AT4G15530	AT5G57340
AT4G08910	AT2G34930	AT5G44190
AT3G61100	AT4G39955	AT5G25900
AT3G03920	AT3G29240	AT1G19510
AT3G54040	AT1G62380	AT2G31560
AT2G34900	AT3G47295	AT4G35250
AT1G50590	AT2G43910	AT5G44380
AT4G04940	AT5G57780	AT3G18170
AT1G63260	AT4G30460	AT4G28860
AT3G53940	AT5G17990	AT5G65300
AT3G59670	AT1G69530	AT2G41380
AT3G11120	AT2G46790	AT5G64380
AT3G21560	AT4G20860	AT4G11280
AT1G21280	AT4G09460	AT4G17215
AT3G48790	AT5G16080	AT3G10420
AT3G60900	AT1G68290	AT5G24870
AT4G28780	AT3G09450	AT1G73540
AT2G21140	AT4G37530	AT4G30790
AT4G17460	AT1G32460	AT3G26510
AT5G06550	AT1G80180	AT5G13790
AT3G21600	AT5G21170	AT4G24380
AT4G28450	AT2G31380	AT4G21120
AT5G61310	AT1G07803	AT3G06780
AT1G08920	AT2G05160	AT5G44572
AT5G07990	AT1G21830	AT4G25420
AT2G10940	AT3G56000	AT4G01460
AT3G41979	AT1G65390	AT1G64740
AT5G15520	AT5G13930	AT1G62422
AT4G35783	AT1G71030	AT5G24140
AT2G43110	AT3G21870	AT5G51040
AT1G79420	AT2G29320	AT2G26800
AT2G36410	AT4G36670	AT2G16050
AT3G18535	AT4G36990	AT1G77060
AT1G07887		AT3G61490
AT3G19710		AT3G10570
AT1G53480		AT1G63630
AT3G18530		AT1G15740
AT3G22070		AT1G20780
AT3G02020		AT5G13720
AT1G16400		AT1G64530
AT1G18590		AT3G11930
AT4G39940		AT3G02290
AT5G14200		AT4G24020
AT4G12030		AT5G65110
AT1G14250		AT5G02760
AT1G45165		AT5G64840
AT2G46650		AT4G34060
AT1G62560		AT4G36400
AT1G56650		AT1G72680
AT1G52000		AT2G17705
AT4G31500		AT5G46330
AT2G32487		AT5G67140
AT5G57785		AT1G32540
AT1G34245		AT5G55530
AT3G29631		AT1G78895
AT1G06360		AT5G18630
AT2G22330		AT4G28300
AT5G62210		AT1G48260
AT4G13770		AT4G37682
AT2G33850		AT1G21410
AT2G42840		AT1G55920
AT5G39190		AT5G48160
AT5G60880		AT2G40000
AT1G71866		AT1G01030
AT4G17470		AT1G80420
AT4G05170		AT4G13530
AT2G30615		AT1G24530
AT2G14750		AT1G12440
AT1G24100		AT4G04955
AT1G52400		AT3G23920
AT2G13550		AT3G23610
AT1G21470		AT5G12170
AT4G34250		AT5G54110
AT5G03552		AT5G46250
AT1G65860		AT2G02990
AT3G09160		AT1G64660
AT4G04830		AT2G15570
AT5G65080		AT5G25280
AT4G14040		AT2G43340
AT2G06255		AT1G22400
AT1G22590		AT1G37130
AT2G43530		AT4G15610
AT1G74100		AT5G53300
AT1G53490		AT3G10250
AT5G53210		AT5G63470
AT2G25450		AT5G10740
AT3G28220		AT2G28130
AT3G04255		AT2G45190
AT2G20610		AT4G28720
AT1G70020		AT5G23340
AT2G19990		AT5G01850
AT3G48360		AT2G40020
AT5G01015		AT1G44770
AT5G60950		AT5G10150
AT2G23010		AT3G53470
AT1G24020		AT1G52890
AT4G36850		AT3G60300
AT4G34770		AT3G28210
AT1G30820		AT2G14110
AT2G44570		AT4G23100
AT5G50335		AT1G62040
AT5G44063		AT5G59750
AT2G26211		AT1G63440
AT5G07700		AT1G27300
AT1G72645		AT2G02950
AT1G11450		AT4G17080
AT3G50570		AT3G61890
AT3G22210		AT5G15170
AT2G05075		AT4G33560
AT5G13320		AT1G27290
AT1G74090		AT2G46270
AT2G43535		AT2G46600
AT1G62800		AT5G28840
AT4G19380
AT3G54880
AT1G11580
AT2G04790
AT5G01040
AT1G21440
AT5G58310
AT1G32630
AT2G01913
AT5G65070
AT2G05540
AT5G07460
AT3G58980
AT2G40100
AT1G73830
AT2G43550
AT4G37610
AT1G68238
AT4G14680
AT5G23820
AT2G37950
AT3G15357
AT4G38850
AT4G33810
AT5G35490
AT5G51910
AT1G50460
AT2G06050
AT4G22755
AT4G30530
AT5G24780
AT5G24770
AT5G23020
AT1G51780
AT2G22930
AT4G37410
AT3G50280
AT4G27140
AT5G66280
AT5G05965
AT1G54020
AT5G19100
AT3G07365
AT3G19500
AT1G24070
AT3G20370
AT3G23510
AT1G15150
AT1G35260
AT5G57550
AT4G02360
AT1G52040
AT1G54010
AT1G72140
AT3G50470
AT4G13395
AT5G09980
AT3G25760
AT2G22880
AT2G33175
AT1G73325
AT3G51450
AT2G36750
AT4G16590
AT4G04610
AT3G28290
AT3G28300
AT4G37140
AT3G28270
AT2G24850
AT4G34530
AT1G54575
AT4G13410
AT1G19320
AT5G51060
AT4G25433
AT3G47340
AT5G10300
AT1G34315
AT5G51390
AT4G37150
AT1G09500
AT4G12470
AT1G80920
AT3G20395
AT4G15430
AT5G44574
AT5G44580
AT1G45163
AT5G56840
AT4G18440
AT5G03395
AT1G31550
AT2G19800
AT1G66100
AT4G27450
AT4G13860
AT4G33467
AT1G53870
AT4G32480
AT1G17380
AT4G07995
AT1G66725
AT2G24210
AT3G09415
AT4G15440
AT5G09990
AT4G35770
AT5G44565
AT2G01300
AT5G14730
AT5G27890
AT5G25130
AT5G24210
AT1G32640
AT2G25735
AT5G24530
AT2G31790
AT2G07305
AT5G36220
AT2G15880
AT3G19030
AT1G07610
AT3G28740
AT3G02140
AT3G52450
AT4G24340
AT4G23600
AT5G04330
AT2G40390
AT1G70700
AT1G64200
AT4G26288
AT5G05600
AT5G02940
ATMG00020
AT1G71890
AT3G29034
AT5G16190
AT3G45140
AT5G19120
AT4G21510
AT2G14900
AT5G41590
AT1G49200
AT2G20670
AT5G22920
AT2G15960
AT2G32150
AT4G39070
AT5G05460
AT3G23480
AT2G40750
AT2G29090
AT2G15830
AT1G68840
AT1G06573
AT5G61590
AT3G15450
AT1G77760
AT1G14870
AT1G06640
AT2G38860
AT1G17745
AT3G03480
AT5G55450
AT3G62930
AT1G76790
AT5G56100
AT1G50290
AT2G34140
AT1G69490
AT4G11320
AT3G22890
AT4G35630
AT2G27420
AT4G18340
AT3G10020
AT5G42530
AT5G38120
AT5G63980
AT1G78490
AT1G49500
AT1G68585
AT5G67210
AT2G28790
AT1G28330
AT1G01060
AT5G41761
AT1G17170
AT1G25560
AT1G02850
AT1G31230
AT3G23470
AT2G29300
AT2G36970
AT1G25275
AT5G06570
AT3G03200
AT4G15260
AT2G30424
AT5G37260
AT3G62550
AT5G05365
AT1G09240
AT1G79700
AT5G49450
AT5G05730
AT1G09460
AT2G02010
AT4G34710
AT1G13650
AT2G46830
AT1G32920
AT3G05936
AT1G45201
AT2G39420
AT5G55970
AT1G25220
AT3G47010
AT2G25510
AT2G40330
AT2G32990
AT5G46050
AT3G15630
AT5G47920
AT3G59710
AT4G38540

## Sheet: MYC2 affected MGAIs
MYC2-affected genes and MGAIs as described in Supplementary Figure S5
394 MYC2-affected genes	114 overlap genes	512 MGAIs
AT3G18535	AT1G16410	AT1G28150
AT3G19710	AT1G07323	AT5G13930
AT3G18530	AT2G43100	AT1G60590
AT3G03700	AT5G48490	AT5G15960
AT1G16400	AT3G54600	AT5G05270
AT2G37030	AT1G74670	AT4G22380
AT3G06655	AT5G20820	AT3G51240
AT4G14140	AT1G13700	AT2G38210
AT2G36400	AT3G03190	AT1G27050
AT5G57550	AT5G20250	AT3G05800
AT3G02020	AT5G47440	AT1G15550
AT3G03360	AT5G20630	AT1G47270
AT1G45163	AT3G18010	AT1G65060
AT5G14200	AT5G23010	AT5G37550
AT5G10140	AT5G21280	AT5G08640
AT5G65080	AT5G62280	AT1G68780
AT1G16635	AT1G80440	AT4G34730
AT1G14250	AT4G14690	AT5G47640
AT3G50800	AT3G22840	AT5G15970
AT4G12030	AT5G49360	AT1G65560
AT1G62560	AT2G38870	AT1G10470
AT5G66110	AT1G32780	AT1G03440
AT1G18590	AT1G23390	AT1G78570
AT3G05845	AT4G13577	AT4G17030
AT5G60022	AT5G26280	AT5G49560
AT5G57785	AT1G22890	AT5G66440
AT4G31805	AT1G18400	AT5G17220
AT2G30615	AT1G14430	AT2G25355
AT3G09160	AT2G30600	AT1G06980
AT3G52310	AT4G33666	AT5G48880
AT4G05170	AT1G16390	AT5G25490
AT1G14520	AT1G71030	AT3G16660
AT5G39190	AT5G02760	AT2G37040
AT2G43530	AT5G66580	AT3G56130
AT1G34245	AT1G44350	AT5G65410
AT4G32280	AT2G23590	AT1G79770
AT2G23960	AT3G21260	AT5G11070
AT5G57560	AT4G26150	AT5G01350
AT1G35140	AT3G30775	AT5G45040
AT4G39940	AT3G22740	AT5G22020
AT1G11740	AT4G39950	AT2G45400
AT2G36690	AT1G52030	AT4G24150
AT1G50040	AT3G58990	AT5G48760
AT4G27450	AT1G22340	AT1G60270
AT5G45670	AT2G39330	AT1G65620
AT5G65390	AT2G29710	AT4G25170
AT3G58120	AT1G52410	AT1G67700
AT4G34770	AT3G16470	AT5G02090
AT5G60880	AT4G04810	AT4G33420
AT4G13770	AT3G55970	AT5G52470
AT1G62290	AT2G38240	AT4G34881
AT1G15002	AT1G78370	AT3G23580
AT2G42840	AT3G12145	AT1G10640
AT5G58310	AT1G06620	AT1G44830
AT1G06360	AT2G39030	AT5G06270
AT2G26020	AT2G30860	AT2G46192
AT2G46650	AT5G06870	AT3G60530
AT5G45830	AT5G10625	AT5G17040
AT5G65070	AT5G44720	AT4G03905
AT4G34250	AT1G30135	AT1G08300
AT2G13550	AT3G48520	AT3G08225
AT3G06120	AT1G43160	AT3G02832
AT1G52000	AT5G07010	AT3G05685
AT2G05540	AT1G19610	AT1G29418
AT2G26211	AT5G39160	AT1G06550
AT5G13320	AT4G29700	AT4G22560
AT1G22590	AT4G27860	AT3G49430
AT2G43870	AT5G01500	AT5G24580
AT1G65985	AT1G15010	AT3G47295
AT1G78600	AT1G15670	AT2G30490
AT4G38850	AT3G23570	AT3G05020
AT2G43535	AT1G75490	AT4G24700
AT5G44260	AT4G15210	AT3G14990
AT5G22500	AT2G34810	AT5G47610
AT5G50680	AT5G59580	AT4G27310
AT1G22530	AT3G16420	AT3G20390
AT5G06330	AT5G16410	AT2G42280
AT5G60950	AT1G69880	AT4G37520
AT5G03552	AT2G15680	AT4G37530
AT3G23730	AT3G23880	AT5G39080
AT4G35770	AT3G54640	AT3G16400
AT4G08950	AT1G16060	AT5G11260
AT4G16563	AT5G21940	AT3G61430
AT2G42170	AT1G19570	AT2G43520
AT4G26288	AT1G75380	AT1G62380
AT1G73830	AT2G37130	AT3G28100
AT5G50335	AT4G27070	AT1G77380
AT3G47340	AT5G41120	AT2G31380
AT3G62950	AT5G19230	AT5G23730
AT4G23200	AT3G61060	AT4G27830
AT1G76090	AT1G45145	AT4G35110
AT5G61440	AT2G43510	AT3G04000
AT5G64260	AT1G60260	AT1G10585
AT4G17460	AT4G08870	AT1G14890
AT2G37950	AT2G47180	AT3G13040
AT5G45820	AT2G39400	AT2G34930
AT4G14550	AT3G16460	AT1G07570
AT4G29020	AT2G44130	AT2G24100
AT3G12700	AT3G25770	AT5G54170
AT3G23480	AT4G27740	AT5G18650
AT3G23470	AT1G70830	AT4G22330
AT1G69040	AT4G20860	AT3G13790
AT3G53800	AT2G04400	AT3G11580
AT2G32150	AT1G68500	AT2G43910
AT1G55330	AT5G48485	AT1G77420
AT5G22920	AT4G06746	AT3G48350
AT2G44740	AT5G04190	AT1G55960
AT2G15960	AT2G29460	AT4G27030
AT1G18330	AT3G15950	AT1G66230
AT1G77210	AT5G65207	AT3G50560
AT2G36050	AT5G07100	AT5G57780
AT5G53210	AT1G78290	AT3G29240
AT4G18970	AT2G45170	AT4G24040
AT5G22940	AT1G23730	AT1G66330
AT2G29090		AT2G29320
AT1G26800		AT5G41050
AT1G06080		AT1G21830
AT3G48790		AT5G52900
AT3G15450		AT4G17245
AT5G12050		AT4G23060
AT5G06690		AT2G33380
AT5G62210		AT1G35560
AT4G32480		AT1G62975
AT1G03457		AT2G26710
AT1G80080		AT5G65870
AT3G55240		AT1G08230
AT1G13650		AT1G13245
AT1G52750		AT5G13330
AT3G44970		AT2G38310
AT5G44580		AT3G04520
AT2G38940		AT2G26530
AT5G01015		AT4G36040
AT1G11850		AT1G01490
AT2G04790		AT1G01140
AT3G04290		AT1G66130
AT1G72645		AT1G68290
AT3G12710		AT3G27690
AT3G13000		AT3G15760
AT3G22210		AT3G13750
AT3G18320		AT4G33540
AT4G28780		AT3G15770
AT1G22370		AT5G17990
AT3G23510		AT3G21690
AT5G03120		AT1G64500
AT3G18217		AT3G23030
AT4G02850		AT4G24050
AT1G18020		AT3G12320
AT4G20260		AT3G19150
AT1G52770		AT5G24120
AT3G10870		AT1G70940
AT5G42250		AT1G69160
AT1G75750		AT2G46790
AT2G28580		AT5G55930
AT4G12970		AT3G17810
AT1G12845		AT1G32520
AT5G44565		AT1G62960
AT4G22755		AT4G14930
AT4G36850		AT2G05100
AT1G65860		AT1G21450
AT4G36410		AT1G50020
AT5G57760		AT1G08570
AT3G50570		AT2G28350
AT2G46330		AT3G26520
AT5G41761		AT2G37760
AT5G04530		AT3G57020
AT5G24780		AT1G06570
AT5G23020		AT5G48540
AT2G22930		AT4G21870
AT2G22330		AT4G09460
AT1G52400		AT3G18773
AT5G24770		AT5G61500
AT2G32487		AT3G17609
AT1G15150		AT1G62660
AT3G50280		AT1G32460
AT3G19500		AT5G64410
AT3G04255		AT2G05070
AT3G28220		AT1G10700
AT4G04830		AT5G01820
AT2G14750		AT3G59220
AT4G37410		AT2G41250
AT4G31500		AT3G49160
AT3G22275		AT4G28290
AT1G35260		AT3G17510
AT5G07700		AT2G37640
AT3G28290		AT4G39955
AT3G28300		AT1G11720
AT4G04610		AT1G32700
AT4G14040		AT2G36080
AT5G19100		AT3G59760
AT1G11580		AT3G01970
AT4G02360		AT1G21050
AT1G24100		AT5G22510
AT3G50470		AT5G61250
AT1G24070		AT3G47500
AT4G17470		AT3G43230
AT4G16590		AT2G22990
AT2G33175		AT5G58350
AT2G08420		AT3G27350
AT1G56550		AT4G13830
AT5G07460		AT3G06070
AT1G62800		AT4G18210
AT1G54010		AT1G44790
AT4G34530		AT2G21185
AT1G52040		AT5G06790
AT2G45220		AT1G69530
AT2G25450		AT2G26870
AT5G23820		AT1G35340
AT1G24270		AT2G43920
AT1G73325		AT3G12360
AT2G27430		AT2G38400
AT1G21440		AT5G25450
AT2G20610		AT5G13800
AT1G74090		AT5G02120
AT3G51450		AT5G04490
AT4G30530		AT1G08820
AT1G76790		AT3G02700
AT2G24850		AT2G42750
AT4G13395		AT4G27710
AT3G62040		AT3G21870
AT3G20370		AT3G23250
AT2G06255		AT1G67530
AT1G45165		AT3G19450
AT1G13470		AT5G63450
AT4G14680		AT5G67520
AT2G36325		AT3G53260
AT2G31790		AT5G16370
AT5G04330		AT1G15410
AT1G53870		AT2G26975
AT3G03200		AT2G36950
AT1G52245		AT3G50750
AT5G08240		AT3G02380
AT1G74100		AT2G30520
AT1G80920		AT3G56000
AT1G14880		AT2G39980
AT4G37610		AT2G05160
AT4G13410		AT3G52840
AT1G31240		AT5G17300
AT3G28270		AT2G33250
AT2G23010		AT2G18300
AT2G33830		AT1G76110
AT3G25760		AT4G24230
AT4G11320		AT5G15850
AT2G06050		AT1G63900
AT5G44430		AT1G75100
AT2G19990		AT4G16690
AT5G10300		AT5G19110
AT4G12470		AT4G38860
AT1G34315		AT5G14120
AT4G16260		AT2G33700
AT4G12500		AT2G20770
AT3G61280		AT5G36907
AT1G66725		AT5G54130
AT1G31550		AT1G24575
AT2G43550		AT5G36910
AT5G50670		AT4G34350
AT1G54575		AT1G56460
AT4G11911		AT1G48000
AT5G18010		AT5G06980
AT2G36770		AT2G36320
AT4G37150		AT3G22060
AT1G31935		AT1G64720
AT2G24210		AT5G57660
AT1G53625		AT2G36310
AT1G31230		AT1G69480
AT5G36220		AT1G66760
AT5G25130		AT1G67195
AT5G16190		AT5G03555
AT4G18440		AT5G58730
AT3G22890		AT4G30450
AT2G15880		AT3G52360
AT5G02940		AT1G69570
AT5G44574		AT3G04730
AT1G70700		AT5G16080
AT2G15830		AT2G46030
AT1G66100		AT5G03490
AT1G17380		AT3G23560
AT1G77000		AT3G02150
AT1G32640		AT4G18740
AT5G51390		AT5G66180
AT2G30766		AT2G37970
AT1G19670		AT4G17840
AT2G40750		AT4G22920
ATMG00020		AT2G01670
AT1G07400		AT1G02610
AT3G48360		AT1G28580
AT5G61590		AT4G11570
AT4G39030		AT3G46590
AT1G28330		AT1G51620
AT1G70020		AT4G15200
AT1G68585		AT3G49780
AT4G15440		AT5G18140
AT3G52450		AT2G46370
AT2G46640		AT4G18910
AT4G14400		AT5G53160
AT5G05250		AT3G17000
AT2G25735		AT1G80840
AT2G40390		AT4G30310
AT5G12030		AT4G12690
AT1G30720		AT1G55110
AT4G33810		AT2G31090
AT5G01815		AT5G01215
AT5G05460		AT3G04070
AT1G10990		AT3G51840
AT3G09490		AT4G36990
AT4G12490		AT2G44080
AT2G43610		AT5G48545
AT3G52748		AT1G20470
AT5G07690		AT3G15780
AT1G52200		AT2G04690
AT3G47510		AT4G16520
AT5G49320		AT1G14860
AT1G23050		AT1G08800
AT1G21550		AT3G19800
AT1G30700		AT2G43330
AT1G32630		AT2G41640
AT2G22860		AT3G03990
AT5G64510		AT1G77370
AT3G10020		AT1G76650
AT1G19960		AT1G80180
AT2G25510		AT1G55000
AT5G26220		AT2G35910
AT2G35930		AT5G13220
AT4G21850		AT4G39540
AT1G22690		AT3G27170
AT3G51330		AT1G74020
AT5G44578		AT3G09450
AT3G51440		AT5G17640
AT2G23170		AT5G49710
AT5G05600		AT5G25770
AT2G38860		AT5G02840
AT3G45140		AT5G53550
AT5G63980		AT5G24820
AT5G54390		AT2G46690
AT1G76560		AT5G26260
AT1G64200		AT2G40200
AT5G67150		AT4G35100
AT1G31690		AT4G15530
AT2G47880		AT4G30460
AT5G42530		AT5G20000
AT5G24210		AT2G46800
AT5G44390		AT1G73650
AT3G03780		AT2G39200
AT3G09415		AT1G76990
AT5G35480		AT4G18710
AT3G58980		AT1G11260
AT1G76960		AT1G12780
AT1G49200		AT2G29290
AT5G26600		AT1G63800
AT3G62550		AT1G02220
AT5G25240		AT1G33110
AT1G24147		AT1G23850
AT1G21910		AT5G59080
AT3G15630		AT3G55960
AT4G13430		AT1G15030
AT1G48330		AT2G04795
AT3G29034		AT1G51760
AT2G42820		AT5G24490
AT4G23240		AT5G17290
AT2G40100		AT4G25620
AT1G50290		AT5G49700
AT1G25275		AT1G80380
AT2G38995		AT1G13080
AT4G33467		AT1G65390
AT4G19380		AT4G01680
AT3G62410		AT5G15330
AT5G56840		AT5G40890
AT2G45510		AT1G44000
AT1G33960		AT5G35790
AT1G24148		AT4G06744
AT5G46050		AT1G58180
AT1G14870		AT4G21445
AT1G06640		AT4G23290
AT3G26740		AT3G54420
AT5G49450		AT5G14180
AT1G02920		AT2G28200
AT1G02360		AT5G25840
AT5G66400		AT4G35780
AT2G40610		AT3G20060
AT3G01290		AT2G22080
AT5G28010		AT5G57340
AT1G04310		AT5G44190
AT2G34925		AT5G25900
AT5G02020		AT1G19510
AT4G14020		AT2G31560
AT1G15580		AT4G35250
AT3G09390		AT5G44380
AT2G29300		AT3G18170
AT3G19680		AT4G31870
AT2G06995		AT4G28860
AT5G54585		AT5G65300
AT1G14200		AT5G21170
AT1G76190		AT2G41380
AT5G52640		AT5G64380
AT5G05730		AT4G11280
		AT4G17215
		AT3G10420
		AT5G24870
		AT3G21420
		AT1G73540
		AT4G30790
		AT3G26510
		AT5G13790
		AT4G24380
		AT5G52250
		AT4G21120
		AT3G06780
		AT5G44572
		AT4G25420
		AT4G01460
		AT1G64740
		AT1G62422
		AT5G24140
		AT5G51040
		AT2G26800
		AT2G16050
		AT2G24550
		AT5G63850
		AT1G77060
		AT3G61490
		AT2G17880
		AT3G10570
		AT1G63630
		AT1G15740
		AT1G20780
		AT5G13720
		AT1G64530
		AT3G11930
		AT3G02290
		AT4G24020
		AT5G65110
		AT4G34790
		AT5G56550
		AT5G64840
		AT4G34060
		AT4G36400
		AT1G72680
		AT2G17705
		AT5G46330
		AT5G67140
		AT3G11745
		AT1G32540
		AT5G55530
		AT1G78895
		AT5G18630
		AT4G28300
		AT1G48260
		AT4G37682
		AT1G21410
		AT1G55920
		AT5G48160
		AT2G40000
		AT1G01030
		AT1G80420
		AT4G13530
		AT1G24530
		AT1G12440
		AT5G18670
		AT4G04955
		AT3G23920
		AT3G23610
		AT5G12170
		AT5G54110
		AT5G46250
		AT2G02990
		AT5G28770
		AT3G11600
		AT1G64660
		AT2G15570
		AT5G25280
		AT4G36670
		AT2G43340
		AT1G22400
		AT1G37130
		AT4G15610
		AT5G53300
		AT3G10250
		AT5G05440
		AT5G63470
		AT5G19190
		AT5G10740
		AT2G28130
		AT2G45190
		AT4G28720
		AT5G39660
		AT5G23340
		AT5G01850
		AT2G40020
		AT1G44770
		AT5G10150
		AT3G53470
		AT1G52890
		AT3G60300
		AT4G35160
		AT3G28210
		AT2G14110
		AT1G30220
		AT4G23100
		AT1G62040
		AT5G59750
		AT1G63440
		AT1G27300
		AT2G02950
		AT4G17080
		AT3G61890
		AT3G16770
		AT5G15170
		AT1G07803
		AT4G33560
		AT1G27290
		AT2G46270
		AT2G46600
		AT5G28840

## Sheet: MYC3 affected MGAIs
MYC3-affected genes and MGAIs as described in Supplementary Figure S5
228 MYC3-affected genes	144 overlap genes	482 MGAIs
AT3G18535	AT3G58990	AT1G28150
AT3G19710	AT1G16410	AT5G13930
AT1G75945	AT3G22740	AT5G05270
AT5G42825	AT4G39950	AT4G22380
AT5G23020	AT2G43100	AT2G38210
AT3G02020	AT1G22340	AT1G27050
AT3G18530	AT4G04810	AT3G05800
AT1G16400	AT3G54600	AT1G15550
AT1G18590	AT1G07323	AT1G47270
AT1G23052	AT3G03190	AT1G65060
AT2G37030	AT2G39330	AT5G37550
AT4G39940	AT5G23010	AT1G68780
AT4G12030	AT4G14690	AT4G34730
AT5G14200	AT2G30860	AT5G47640
AT3G19500	AT3G22840	AT5G15970
AT1G45165	AT5G21280	AT1G65560
AT1G62560	AT1G52410	AT1G68500
AT3G46520	AT2G23590	AT1G10470
AT2G46650	AT1G18400	AT1G03440
AT4G31500	AT3G21420	AT3G18010
AT4G13770	AT1G74670	AT1G78570
AT3G62610	AT5G17040	AT4G17030
AT3G29633	AT4G26150	AT5G49560
AT5G57785	AT5G44720	AT5G66440
AT2G32487	AT5G20630	AT2G25355
AT1G52000	AT4G29700	AT1G06980
AT1G65860	AT1G78370	AT5G48880
AT2G30615	AT5G17220	AT5G25490
AT2G25450	AT5G62280	AT3G16660
AT2G22330	AT1G71030	AT2G37040
AT1G24100	AT5G08640	AT3G56130
AT1G77000	AT4G13577	AT5G65410
AT1G56650	AT5G15960	AT1G79770
AT2G14750	AT3G51240	AT5G11070
AT1G76530	AT1G60590	AT5G01350
AT5G26010	AT1G60260	AT5G45040
AT5G56840	AT5G01500	AT5G22020
AT1G14250	AT1G52030	AT2G45400
AT1G74090	AT3G55970	AT4G24150
AT3G10185	AT1G06620	AT5G48760
AT4G14040	AT2G38240	AT1G60270
AT4G04830	AT3G16470	AT1G65620
AT1G29395	AT5G10625	AT4G25170
AT2G20610	AT1G14860	AT1G14430
AT4G35770	AT1G30135	AT1G67700
AT5G07700	AT3G48520	AT5G02090
AT5G44260	AT3G12145	AT4G33420
AT1G52400	AT3G16420	AT1G16390
AT3G47340	AT5G07010	AT5G52470
AT3G25730	AT4G15210	AT4G34881
AT5G45830	AT1G75490	AT3G23580
AT5G62210	AT2G39030	AT1G10640
AT2G13550	AT3G23570	AT1G44830
AT5G58310	AT1G43160	AT5G06270
AT2G23010	AT1G15010	AT2G46192
AT4G34250	AT4G27860	AT3G60530
AT4G32280	AT3G16460	AT4G03905
AT3G44970	AT5G36907	AT1G08300
AT1G52770	AT1G62975	AT3G08225
AT1G74100	AT2G46270	AT3G02832
AT4G27450	AT1G19610	AT3G05685
AT3G06778	AT2G37130	AT1G29418
AT5G07460	AT5G17300	AT1G06550
AT5G07990	AT2G34810	AT4G22560
AT3G26740	AT5G06870	AT3G49430
AT1G17190	AT5G59580	AT5G24580
AT3G58980	AT1G15670	AT3G47295
AT4G14550	AT1G16060	AT2G30490
AT3G25760	AT1G75380	AT3G05020
AT1G06180	AT5G19230	AT4G24700
AT2G42540	AT5G20250	AT3G14990
AT1G73830	AT5G04190	AT5G47610
AT4G26530	AT1G10585	AT4G27310
AT4G09750	AT3G25770	AT3G20390
AT2G29090	AT2G39980	AT2G42280
AT1G78600	AT3G54640	AT4G37530
AT3G03780	AT1G77380	AT5G39080
AT1G21440	AT3G30775	AT5G11260
AT4G37150	AT1G69480	AT3G61430
AT2G21650	AT3G61060	AT3G28100
AT4G13510	AT3G15760	AT2G31380
AT5G24780	AT4G27070	AT5G23730
AT1G23870	AT4G35160	AT4G27830
AT5G00880	AT1G78290	AT4G35110
AT3G12510	AT4G39955	AT3G04000
AT2G22930	AT4G37520	AT1G14890
AT3G56410	AT3G23880	AT3G13040
AT5G40348	AT5G07100	AT1G07570
AT1G54020	AT4G06746	AT1G23390
AT3G22275	AT1G45145	AT5G54170
AT3G28220	AT1G23730	AT5G18650
AT1G15150	AT5G49360	AT4G22330
AT1G52040	AT1G69530	AT3G13790
AT4G04610	AT2G38400	AT3G11580
AT1G24070	AT3G59760	AT2G43910
AT5G24770	AT4G15530	AT1G77420
AT3G28270	AT2G43510	AT3G48350
AT3G28300	AT5G14180	AT1G55960
AT3G28290	AT5G63450	AT4G27030
AT5G10300	AT3G01970	AT1G66230
AT1G11580	AT2G39400	AT3G50560
AT1G05753	AT4G20860	AT5G57780
AT2G36750	AT1G80440	AT3G29240
AT4G16590	AT5G52250	AT4G24040
AT1G24270	AT1G20470	AT1G66330
AT3G51450	AT2G24100	AT5G41050
AT1G09500	AT2G37760	AT1G21830
AT1G28370	AT2G43520	AT5G52900
AT3G20370	AT5G47440	AT4G17245
AT1G62800	AT3G15950	AT4G23060
AT3G50470	AT4G34790	AT2G33380
AT1G02620	AT2G04400	AT1G35560
AT4G14680	AT1G19570	AT2G26710
AT4G30530	AT3G16770	AT5G65870
AT3G26220	AT2G29460	AT1G08230
AT2G36770	AT3G13750	AT5G13330
AT4G02700	AT2G34930	AT2G38310
AT1G45163	AT1G80840	AT3G04520
AT1G66725	AT2G36080	AT2G26530
AT1G73325	AT3G16400	AT1G01490
AT5G24290	AT1G69880	AT1G01140
AT2G31790	AT1G22890	AT1G66130
AT3G20395	AT1G51760	AT1G68290
AT1G80920	AT5G24120	AT3G27690
AT5G14730	AT4G13830	AT4G33540
AT1G54010	AT1G02610	AT5G17990
AT1G17380	AT2G29320	AT3G21690
AT3G26170	AT1G62380	AT1G64500
AT2G06050	AT5G58350	AT3G23030
AT2G38860	AT4G04955	AT4G24050
AT2G43870	AT4G36040	AT1G70830
AT1G54575	AT5G55930	AT3G12320
AT2G15020	AT1G13245	AT3G19150
AT1G53540	AT5G13220	AT1G70940
AT5G41590	AT5G41120	AT1G69160
AT1G08723	AT5G48485	AT2G46790
AT1G15825	AT3G10420	AT3G17810
AT4G26090	AT5G26280	AT1G32520
AT2G05540	AT1G44350	AT1G62960
AT5G05600	AT1G13700	AT4G14930
AT3G22890	AT1G64720	AT2G05100
AT4G12500	AT1G08800	AT1G21450
AT4G15440	AT4G31870	AT1G50020
AT1G19660	AT3G15770	AT1G08570
AT4G15260		AT2G28350
AT5G02940		AT3G26520
AT2G08780		AT3G57020
AT1G70700		AT1G06570
AT3G45140		AT5G48540
AT2G23170		AT4G21870
AT1G61610		AT4G27740
AT5G26600		AT4G09460
AT1G21550		AT3G18773
AT2G27690		AT5G61500
AT1G31230		AT3G17609
AT1G09240		AT1G62660
AT2G40610		AT1G32460
AT3G26320		AT5G64410
AT2G40750		AT2G05070
AT5G43450		AT1G10700
AT2G32150		AT5G01820
AT3G52450		AT3G59220
AT5G63980		AT2G41250
AT2G18917		AT3G49160
AT5G67150		AT4G28290
AT5G06570		AT3G17510
AT4G32940		AT2G37640
AT1G28330		AT1G11720
AT5G50335		AT1G32700
AT4G22467		AT5G66580
AT4G35630		AT1G21050
AT5G05730		AT5G22510
AT4G10120		AT5G61250
AT5G54390		AT3G47500
AT1G13990		AT2G45170
AT1G30720		AT3G43230
AT1G30700		AT2G22990
AT4G12480		AT2G29710
AT5G56870		AT3G27350
AT1G76560		AT3G06070
AT2G15480		AT4G18210
AT1G52342		AT1G44790
AT5G41750		AT2G21185
AT1G10770		AT5G06790
AT2G40100		AT2G26870
AT5G04330		AT1G35340
AT3G10020		AT2G43920
AT5G16190		AT3G12360
AT4G01720		AT5G20820
AT5G24210		AT5G25450
AT4G12490		AT5G13800
AT4G39030		AT5G02120
AT1G07150		AT5G04490
AT5G01815		AT1G08820
AT4G37610		AT3G02700
AT3G02910		AT2G42750
AT3G19580		AT4G27710
AT5G25110		AT3G21870
AT4G17470		AT3G23250
AT5G12030		AT1G67530
AT4G12495		AT3G19450
AT1G21120		AT5G67520
AT1G51270		AT3G53260
AT1G76790		AT1G32780
AT5G54080		AT5G16370
AT2G19340		AT1G15410
AT1G77760		AT2G26975
AT2G25625		AT2G36950
AT1G24145		AT3G50750
AT5G24280		AT3G02380
AT3G46110		AT2G30520
AT3G61160		AT3G56000
AT4G13260		AT2G05160
AT5G52640		AT3G52840
AT5G55970		AT5G65207
AT4G23600		AT2G15680
AT2G36800		AT2G33250
AT2G43550		AT2G18300
AT5G22300		AT1G76110
AT4G12470		AT4G24230
AT5G24160		AT5G15850
AT1G02920		AT1G63900
AT1G04833		AT1G75100
AT4G18197		AT4G16690
AT4G36032		AT5G19110
AT3G52400		AT4G38860
AT1G70690		AT4G33666
AT2G27830		AT5G14120
		AT2G33700
		AT2G20770
		AT5G54130
		AT1G24575
		AT5G36910
		AT4G34350
		AT1G56460
		AT1G48000
		AT5G06980
		AT2G36320
		AT3G22060
		AT5G57660
		AT2G36310
		AT5G21940
		AT1G66760
		AT1G67195
		AT5G03555
		AT5G58730
		AT4G30450
		AT3G52360
		AT1G69570
		AT2G38870
		AT3G04730
		AT5G16080
		AT2G46030
		AT5G03490
		AT3G23560
		AT3G02150
		AT4G18740
		AT5G66180
		AT2G37970
		AT4G17840
		AT4G22920
		AT2G01670
		AT1G28580
		AT4G11570
		AT3G46590
		AT1G51620
		AT4G15200
		AT3G49780
		AT5G18140
		AT5G39160
		AT5G16410
		AT2G46370
		AT4G18910
		AT5G53160
		AT3G17000
		AT4G30310
		AT4G12690
		AT1G55110
		AT2G31090
		AT5G01215
		AT3G04070
		AT3G51840
		AT4G36990
		AT2G44080
		AT5G48545
		AT3G15780
		AT2G30600
		AT2G04690
		AT4G16520
		AT3G19800
		AT2G43330
		AT2G41640
		AT3G03990
		AT1G77370
		AT1G76650
		AT1G80180
		AT1G55000
		AT2G35910
		AT4G39540
		AT3G27170
		AT1G74020
		AT3G09450
		AT5G17640
		AT5G49710
		AT5G25770
		AT5G02840
		AT5G53550
		AT5G24820
		AT3G21260
		AT2G46690
		AT5G26260
		AT2G40200
		AT4G35100
		AT4G30460
		AT5G20000
		AT2G46800
		AT1G73650
		AT2G39200
		AT1G76990
		AT4G18710
		AT1G11260
		AT1G12780
		AT2G29290
		AT1G63800
		AT1G02220
		AT1G33110
		AT1G23850
		AT5G59080
		AT3G55960
		AT1G15030
		AT2G04795
		AT5G24490
		AT5G17290
		AT4G25620
		AT5G49700
		AT1G80380
		AT1G13080
		AT1G65390
		AT4G01680
		AT5G15330
		AT5G40890
		AT1G44000
		AT5G35790
		AT4G06744
		AT1G58180
		AT4G21445
		AT4G23290
		AT3G54420
		AT2G28200
		AT5G25840
		AT4G35780
		AT3G20060
		AT2G22080
		AT5G57340
		AT5G44190
		AT5G25900
		AT1G19510
		AT2G31560
		AT4G35250
		AT5G44380
		AT3G18170
		AT4G28860
		AT5G65300
		AT5G21170
		AT2G41380
		AT5G64380
		AT4G11280
		AT4G17215
		AT5G24870
		AT1G73540
		AT4G30790
		AT3G26510
		AT5G13790
		AT4G24380
		AT5G48490
		AT4G21120
		AT3G06780
		AT5G44572
		AT4G25420
		AT4G01460
		AT1G64740
		AT1G62422
		AT5G24140
		AT5G51040
		AT2G26800
		AT2G16050
		AT2G24550
		AT5G63850
		AT1G77060
		AT3G61490
		AT2G17880
		AT3G10570
		AT1G63630
		AT1G15740
		AT1G20780
		AT5G13720
		AT1G64530
		AT3G11930
		AT2G44130
		AT3G02290
		AT4G24020
		AT5G65110
		AT5G02760
		AT5G56550
		AT5G64840
		AT4G34060
		AT4G36400
		AT1G72680
		AT2G17705
		AT5G46330
		AT5G67140
		AT3G11745
		AT1G32540
		AT5G55530
		AT1G78895
		AT5G18630
		AT4G28300
		AT2G47180
		AT1G48260
		AT4G37682
		AT1G21410
		AT1G55920
		AT5G48160
		AT2G40000
		AT1G01030
		AT1G80420
		AT4G13530
		AT1G24530
		AT1G12440
		AT5G18670
		AT3G23920
		AT3G23610
		AT5G12170
		AT5G54110
		AT5G46250
		AT2G02990
		AT5G28770
		AT3G11600
		AT1G64660
		AT2G15570
		AT5G25280
		AT4G36670
		AT2G43340
		AT1G22400
		AT1G37130
		AT4G15610
		AT5G53300
		AT3G10250
		AT5G05440
		AT5G63470
		AT4G08870
		AT5G19190
		AT5G10740
		AT2G28130
		AT2G45190
		AT4G28720
		AT5G39660
		AT5G23340
		AT5G01850
		AT2G40020
		AT1G44770
		AT5G10150
		AT3G53470
		AT1G52890
		AT3G60300
		AT3G28210
		AT2G14110
		AT1G30220
		AT4G23100
		AT1G62040
		AT5G59750
		AT1G63440
		AT1G27300
		AT2G02950
		AT4G17080
		AT3G61890
		AT5G15170
		AT1G07803
		AT4G33560
		AT1G27290
		AT2G46600
		AT5G28840

## Sheet: MYC4 affected MGAIs
MYC4-affected genes and MGAIs as described in Supplementary Figure S5
371 MYC4-affected genes	92 overlap genes	534 MGAIs
AT3G19710	AT3G58990	AT1G28150
AT3G02020	AT1G16410	AT5G13930
AT1G16400	AT4G39950	AT1G60590
AT1G18590	AT3G22740	AT5G15960
AT4G35430	AT2G43100	AT5G05270
AT2G37030	AT4G04810	AT4G22380
AT2G36400	AT2G39330	AT3G51240
AT4G39940	AT1G07323	AT2G38210
AT4G12030	AT3G54600	AT1G27050
AT5G23020	AT3G03190	AT3G05800
AT5G14200	AT5G48490	AT1G15550
AT3G44006	AT5G39160	AT1G47270
AT5G03375	AT5G23010	AT1G65060
AT3G06655	AT1G74670	AT5G37550
AT1G52000	AT2G30860	AT5G08640
AT1G62560	AT1G52410	AT1G68780
AT2G46650	AT1G44830	AT4G34730
AT4G31500	AT3G18010	AT5G47640
AT3G09162	AT4G14690	AT5G15970
AT5G02895	AT5G20630	AT1G65560
AT3G19500	AT5G47440	AT1G68500
AT1G45165	AT1G75490	AT1G10470
AT2G32487	AT5G62280	AT1G03440
AT5G50710	AT1G13700	AT1G78570
AT3G05845	AT1G16390	AT4G17030
AT5G57550	AT4G13577	AT5G49560
AT2G22330	AT5G21280	AT5G66440
AT1G45163	AT4G26150	AT5G17220
AT4G13770	AT1G18400	AT2G25355
AT4G04830	AT5G44720	AT1G06980
AT3G56220	AT2G36080	AT5G48880
AT5G55010	AT3G22840	AT3G16660
AT5G60780	AT2G46192	AT2G37040
AT3G29633	AT1G78370	AT3G56130
AT1G04660	AT5G19190	AT5G65410
AT1G52400	AT5G06870	AT1G79770
AT5G47160	AT1G80440	AT5G11070
AT4G05170	AT1G14430	AT5G01350
AT2G25450	AT5G26280	AT5G45040
AT4G32280	AT1G32780	AT5G22020
AT1G65860	AT4G33666	AT4G24150
AT2G42870	AT1G23390	AT5G48760
AT1G06360	AT5G57780	AT1G60270
AT3G47340	AT5G13220	AT1G65620
AT5G07700	AT1G71030	AT4G25170
AT5G60022	AT2G43520	AT1G67700
AT2G23960	AT1G22890	AT5G02090
AT1G02230	AT2G38870	AT4G33420
AT5G10970	AT2G45400	AT5G52470
AT1G50040	AT1G66760	AT4G34881
AT4G07995	AT5G02760	AT3G23580
AT5G39190	AT3G13790	AT1G10640
AT3G59750	AT3G06070	AT5G06270
AT1G24100	AT1G52030	AT3G60530
AT3G09160	AT1G22340	AT5G17040
AT1G14250	AT1G06620	AT4G03905
AT1G34245	AT3G16470	AT1G08300
AT2G14750	AT3G55970	AT3G08225
AT5G45670	AT5G10625	AT3G02832
AT1G74100	AT3G12145	AT3G05685
AT2G42840	AT1G30135	AT1G29418
AT5G26010	AT5G07010	AT1G06550
AT4G31805	AT3G48520	AT4G22560
AT4G34250	AT4G27860	AT3G49430
AT2G13550	AT2G34810	AT5G24580
AT2G36690	AT2G38240	AT1G60260
AT5G44260	AT1G43160	AT3G47295
AT4G14040	AT2G46270	AT2G30490
AT1G77000	AT2G39030	AT3G05020
AT4G27450	AT3G23570	AT4G24700
AT2G26211	AT5G01500	AT3G14990
AT1G59030	AT1G15010	AT5G47610
AT5G57560	AT1G16060	AT4G27310
AT3G04255	AT4G27070	AT3G20390
AT5G60880	AT2G04400	AT2G42280
AT3G58120	AT1G19610	AT4G37520
AT3G05140	AT3G59760	AT4G37530
AT2G20610	AT3G16460	AT5G39080
AT2G18980	AT4G15210	AT3G16400
AT5G62210	AT3G25770	AT5G11260
AT3G28220	AT4G06746	AT3G61430
AT5G45830	AT5G48485	AT2G29460
AT4G30250	AT1G69880	AT1G62380
AT4G29020	AT2G37130	AT3G28100
AT4G34770	AT3G23880	AT1G77380
AT4G17880	AT3G15950	AT2G31380
AT1G65985	AT2G15680	AT2G43510
AT2G33850	AT5G25490	AT5G23730
AT5G03552	AT1G51760	AT4G27830
AT1G78600	AT1G70830	AT4G35110
AT3G45970	AT3G30775	AT3G04000
AT5G45820	AT3G54640	AT1G10585
AT1G13470		AT1G14890
AT5G22940		AT3G13040
AT1G14520		AT2G34930
AT5G54190		AT1G07570
AT1G22590		AT2G24100
AT3G19680		AT5G59580
AT1G10990		AT1G23730
AT2G43535		AT5G54170
AT5G13320		AT5G18650
AT4G35770		AT4G22330
AT3G12700		AT3G11580
AT5G56810		AT1G78290
AT4G14550		AT2G43910
AT4G23200		AT1G77420
AT3G23730		AT3G48350
AT1G74090		AT1G55960
AT5G24530		AT4G27030
AT1G06080		AT1G66230
AT1G35140		AT3G50560
AT5G57760		AT1G45145
AT5G05600		AT3G29240
AT4G17460		AT4G24040
AT4G26288		AT1G66330
AT1G73830		AT2G29320
AT3G06778		AT5G41050
AT3G25730		AT1G19570
AT1G76090		AT1G21830
AT4G14680		AT5G52900
AT3G53800		AT4G17245
AT5G53210		AT4G23060
AT1G62800		AT2G33380
AT3G62950		AT1G35560
AT3G18217		AT1G62975
AT3G51450		AT2G26710
AT5G03355		AT5G65870
AT5G07460		AT1G08230
AT2G43375		AT1G13245
AT3G52310		AT5G13330
AT4G18970		AT2G38310
AT1G11850		AT3G04520
AT2G23170		AT2G26530
AT1G80080		AT4G36040
AT1G72645		AT1G01490
AT5G12050		AT1G01140
AT4G08950		AT1G66130
AT5G06330		AT5G20250
AT1G75640		AT1G68290
AT1G11580		AT3G27690
AT2G38940		AT3G15760
AT5G65390		AT3G13750
AT3G04290		AT4G33540
AT2G36050		AT3G15770
AT4G38850		AT1G75380
AT2G44570		AT5G17990
AT1G04110		AT3G21690
AT4G19380		AT1G64500
AT2G42170		AT3G23030
AT5G41040		AT4G24050
AT5G61440		AT3G12320
AT5G50335		AT3G19150
AT1G69040		AT5G24120
AT1G22530		AT1G70940
AT3G46370		AT1G69160
AT1G68870		AT2G46790
AT5G56220		AT5G55930
AT5G22500		AT3G17810
AT1G55330		AT1G32520
AT2G15960		AT1G62960
AT1G52770		AT4G14930
AT1G31835		AT2G05100
AT1G21440		AT1G21450
AT1G18330		AT1G50020
AT4G33810		AT1G08570
AT1G30820		AT2G28350
AT3G15450		AT3G26520
AT5G64260		AT2G37760
AT1G03457		AT3G57020
AT5G58310		AT1G06570
AT1G50590		AT5G48540
AT4G04835		AT4G21870
AT3G03265		AT4G27740
AT4G37240		AT4G09460
AT4G31330		AT5G41120
AT1G58270		AT3G18773
AT1G53890		AT5G61500
AT2G22840		AT3G17609
AT4G37740		AT1G62660
AT3G41762		AT1G32460
AT1G26800		AT5G64410
AT5G35480		AT2G05070
AT4G30530		AT1G10700
AT1G13650		AT5G01820
AT1G75240		AT3G59220
AT5G06690		AT2G41250
AT5G04530		AT3G49160
AT4G26488		AT4G28290
AT3G47380		AT3G17510
AT4G00480		AT2G37640
AT5G50680		AT4G39955
AT5G35490		AT1G11720
AT3G07350		AT1G32700
AT3G30720		AT3G16420
AT4G16750		AT4G20860
AT5G35740		AT5G66580
AT4G19810		AT3G01970
AT5G18430		AT1G21050
AT2G32150		AT5G22510
AT3G07215		AT4G29700
AT5G44580		AT5G04190
AT4G20260		AT5G61250
AT5G09440		AT3G47500
AT1G52910		AT2G45170
AT3G23480		AT3G43230
AT5G42250		AT2G22990
AT5G03350		AT2G29710
AT5G22920		AT5G58350
AT1G77210		AT3G27350
AT2G29090		AT4G13830
AT3G23470		AT4G18210
AT3G58980		AT1G44790
AT3G12710		AT2G21185
AT2G46330		AT5G06790
AT1G72150		AT1G69530
AT4G02850		AT2G26870
AT2G15090		AT1G35340
AT5G61590		AT2G43920
AT2G28210		AT3G12360
AT4G04840		AT5G20820
AT2G32100		AT2G38400
AT4G28780		AT5G25450
AT3G22210		AT5G13800
AT1G18020		AT5G02120
AT3G10870		AT5G04490
AT2G16660		AT1G08820
AT5G03395		AT3G02700
AT3G60900		AT2G42750
AT3G58850		AT1G44350
AT2G15890		AT4G27710
AT1G52750		AT3G21870
AT2G23130		AT3G23250
AT4G25990		AT1G67530
AT1G12845		AT3G19450
AT1G20691		AT5G63450
AT3G22125		AT5G67520
AT1G07187		AT3G53260
AT2G45890		AT5G16370
AT1G68840		AT1G15410
AT2G28250		AT2G26975
AT4G03400		AT2G36950
AT2G37025		AT3G50750
AT2G34430		AT3G02380
AT1G11450		AT2G30520
AT1G06180		AT3G56000
AT3G50570		AT2G39980
AT3G55710		AT2G05160
AT1G68190		AT3G52840
AT5G44565		AT5G65207
AT1G80920		AT5G17300
AT1G78260		AT2G33250
AT4G03270		AT2G18300
AT4G09160		AT1G76110
AT3G26740		AT4G24230
AT2G20875		AT5G15850
AT5G07690		AT1G63900
AT5G24780		AT1G75100
AT5G40348		AT4G16690
AT5G00880		AT5G19110
AT5G40350		AT4G38860
AT3G22275		AT5G14120
AT1G07128		AT5G07100
AT1G52040		AT2G33700
AT3G19920		AT2G20770
AT3G04440		AT5G36907
AT5G05965		AT2G23590
AT1G24070		AT5G54130
AT4G16590		AT1G24575
AT1G54020		AT5G36910
AT5G24770		AT4G34350
AT1G15150		AT1G56460
AT4G04610		AT1G48000
AT2G05995		AT5G06980
AT1G08043		AT2G36320
AT3G28270		AT3G22060
AT3G57240		AT1G64720
AT3G25760		AT5G57660
AT1G54010		AT2G36310
AT3G28290		AT5G21940
AT3G28300		AT1G69480
AT4G13410		AT1G67195
AT3G50470		AT5G03555
AT2G19990		AT5G58730
AT2G43530		AT4G30450
AT3G20370		AT3G52360
AT1G24270		AT1G69570
AT4G15440		AT3G04730
AT5G57123		AT5G16080
AT4G28703		AT2G46030
AT5G10300		AT5G03490
AT1G52245		AT3G23560
AT5G55450		AT3G02150
AT5G08240		AT5G19230
AT4G12470		AT4G18740
AT1G19670		AT5G66180
AT5G02940		AT2G37970
AT2G06050		AT2G39400
AT5G16190		AT4G17840
AT1G70700		AT4G22920
AT2G30766		AT2G01670
AT1G76790		AT1G02610
AT1G66725		AT1G28580
AT1G19320		AT4G11570
AT5G44574		AT3G46590
AT1G17380		AT1G51620
AT2G31790		AT4G15200
AT2G38860		AT3G49780
AT2G19800		AT5G18140
AT5G45380		AT5G16410
AT5G26220		AT2G46370
AT1G53870		AT4G18910
AT5G63980		AT5G53160
AT1G31550		AT3G17000
AT5G05590		AT1G80840
AT5G26600		AT4G30310
AT5G27890		AT4G12690
AT1G48330		AT1G55110
AT2G43610		AT2G31090
AT1G73325		AT5G01215
AT2G28790		AT3G04070
AT4G25433		AT3G51840
AT5G67150		AT4G36990
AT3G03780		AT2G44080
AT5G05250		AT5G48545
AT3G45140		AT1G20470
AT3G26200		AT3G15780
AT5G23820		AT2G30600
AT4G22755		AT2G04690
AT2G47880		AT4G16520
AT2G15830		AT1G14860
AT3G09415		AT1G08800
AT1G68585		AT3G19800
AT1G31230		AT2G43330
AT4G39030		AT2G41640
AT2G23010		AT3G03990
AT2G38995		AT1G77370
AT5G57785		AT1G76650
AT4G35630		AT1G80180
AT3G22880		AT1G55000
AT4G37150		AT2G35910
AT1G29330		AT4G39540
AT4G26090		AT3G27170
AT2G37950		AT1G74020
AT1G31690		AT3G09450
AT2G33830		AT5G17640
AT2G01913		AT5G49710
AT5G46050		AT5G25770
AT2G05540		AT5G02840
AT2G45050		AT5G53550
AT3G22890		AT5G24820
AT5G25130		AT3G21260
AT4G27560		AT2G46690
AT4G37610		AT5G26260
AT3G23550		AT2G40200
AT1G54575		AT4G35100
AT1G74810		AT4G15530
AT1G28330		AT4G30460
AT5G01015		AT5G20000
AT1G56650		AT5G49360
AT5G05730		AT2G46800
AT4G24350		AT1G73650
AT3G15790		AT2G39200
AT5G28010		AT1G76990
AT5G59240		AT4G18710
AT2G40390		AT1G11260
AT2G04790		AT1G12780
AT2G42900		AT2G29290
AT3G16950		AT1G63800
AT2G30424		AT1G02220
AT3G29034		AT1G33110
AT1G69370		AT1G23850
		AT5G59080
		AT3G55960
		AT1G15030
		AT2G04795
		AT5G24490
		AT5G17290
		AT4G25620
		AT5G49700
		AT1G80380
		AT1G13080
		AT1G65390
		AT4G01680
		AT5G15330
		AT5G40890
		AT1G44000
		AT5G35790
		AT4G06744
		AT1G58180
		AT4G21445
		AT4G23290
		AT3G54420
		AT5G14180
		AT2G28200
		AT5G25840
		AT4G35780
		AT3G20060
		AT2G22080
		AT5G57340
		AT5G44190
		AT5G25900
		AT1G19510
		AT2G31560
		AT4G35250
		AT3G61060
		AT5G44380
		AT3G18170
		AT4G31870
		AT4G28860
		AT5G65300
		AT5G21170
		AT2G41380
		AT5G64380
		AT4G11280
		AT4G17215
		AT3G10420
		AT5G24870
		AT3G21420
		AT1G73540
		AT4G30790
		AT3G26510
		AT5G13790
		AT4G24380
		AT5G52250
		AT4G21120
		AT3G06780
		AT5G44572
		AT4G25420
		AT4G01460
		AT1G64740
		AT1G62422
		AT5G24140
		AT5G51040
		AT2G26800
		AT2G16050
		AT2G24550
		AT5G63850
		AT1G77060
		AT3G61490
		AT2G17880
		AT3G10570
		AT1G63630
		AT1G15740
		AT1G20780
		AT5G13720
		AT1G64530
		AT3G11930
		AT2G44130
		AT3G02290
		AT4G24020
		AT5G65110
		AT4G34790
		AT5G56550
		AT5G64840
		AT4G34060
		AT4G36400
		AT1G72680
		AT2G17705
		AT5G46330
		AT5G67140
		AT3G11745
		AT1G32540
		AT5G55530
		AT1G78895
		AT5G18630
		AT4G28300
		AT2G47180
		AT1G48260
		AT4G37682
		AT1G21410
		AT1G55920
		AT5G48160
		AT2G40000
		AT1G01030
		AT1G80420
		AT4G13530
		AT1G24530
		AT1G12440
		AT5G18670
		AT4G04955
		AT3G23920
		AT3G23610
		AT5G12170
		AT5G54110
		AT5G46250
		AT2G02990
		AT5G28770
		AT3G11600
		AT1G64660
		AT2G15570
		AT5G25280
		AT4G36670
		AT2G43340
		AT1G22400
		AT1G37130
		AT4G15610
		AT5G53300
		AT3G10250
		AT1G15670
		AT5G05440
		AT5G63470
		AT4G08870
		AT5G10740
		AT2G28130
		AT2G45190
		AT4G28720
		AT5G39660
		AT5G23340
		AT5G01850
		AT2G40020
		AT1G44770
		AT5G10150
		AT3G53470
		AT1G52890
		AT3G60300
		AT4G35160
		AT3G28210
		AT2G14110
		AT1G30220
		AT4G23100
		AT1G62040
		AT5G59750
		AT1G63440
		AT1G27300
		AT2G02950
		AT4G17080
		AT3G61890
		AT3G16770
		AT5G15170
		AT1G07803
		AT4G33560
		AT1G27290
		AT2G46600
		AT5G28840
