# Supplementary material for: Differential Contributions of MYCs to Insect Defense Reveals Flavonoids Alleviating Growth Inhibition Caused by Wounding in Arabidopsis
Source: Front Plant Sci. 2021 Jul 13;12:700555. doi: 10.3389/fpls.2021.700555 (PMC8313826; doi:10.3389/fpls.2021.700555)
Supplement: Supplementary file 2 [file Data_Sheet_2.zip › 2021-6-29-table/Supplementary Table S11 MGAIs Z-scored TPM in mycs-related mutants in untreated and wounded plants as described in Figure 3 D and E.xlsx]

## Sheet: 94 MGAIs
	z-score TPM
94 MGAIs found in the untreated plants
Gene id	Colck_tpm	myc2ck_tpm	myc3ck_tpm	myc4ck_tpm	myc23ck_tpm	myc24ck_tpm	myc34ck_tpm	myc Tck_tpm
AT1G28150	1.27686	0.962923	0.111573	0.285834	-0.796976	0.617062	-0.832893	-1.62438
AT5G13930	1.24648	0.840599	-0.766479	0.38529	-0.309651	1.00477	-1.28966	-1.11135
AT1G60260	0.851091	1.41864	-0.0238051	0.328793	-0.274583	0.128925	-0.468795	-1.96027
AT1G60590	1.02067	1.02176	-0.613491	-0.0375301	-0.240234	1.2468	-1.04233	-1.35565
AT5G15960	0.743367	1.0199	-0.0351113	1.50263	-0.582581	-0.33699	-1.04542	-1.26579
AT5G05270	1.68343	0.909446	-0.894266	0.391214	-0.193029	0.2337	-1.17671	-0.953784
AT4G22380	1.88276	0.936759	-0.407441	0.22683	-0.308461	-0.365346	-0.6657	-1.2994
AT3G51240	1.64544	0.67125	-0.868633	0.136526	-0.341183	0.859541	-1.08614	-1.0168
AT2G38210	1.37176	0.505808	0.916683	0.42293	-0.619326	-0.541471	-0.302882	-1.7535
AT1G27050	1.50542	1.34046	-0.42878	0.485951	-0.331895	-0.491624	-1.0773	-1.00223
AT5G01500	0.415683	0.796574	0.887727	0.786807	-0.0238056	0.117807	-1.08509	-1.8957
AT3G47295	0.993019	1.35339	-0.342555	0.815002	0.0582703	-0.765968	-0.516106	-1.59506
AT3G05800	0.935947	0.613812	0.192558	0.923557	-0.0263283	0.0108411	-0.505401	-2.14499
AT1G15550	1.00092	1.62832	-0.677217	0.472794	0.00534328	-0.528295	-0.413845	-1.48802
AT1G47270	0.764464	0.450838	0.408071	0.671802	0.0374213	-0.0053459	0.0374213	-2.36467
AT1G65060	1.45716	0.928675	-1.12531	0.0984798	-0.279474	0.868072	-0.903098	-1.0445
AT5G37550	1.58814	1.0552	-0.586404	0.1209	-0.944991	0.440009	-0.326511	-1.34634
AT2G30490	1.40332	1.3401	-0.519791	-0.0834087	-0.386517	0.456711	-1.38517	-0.82524
AT5G08640	1.55209	1.25586	-0.876292	-0.0175366	-0.357956	0.415467	-0.96117	-1.01047
AT1G68780	1.08351	1.41785	-0.982657	0.134011	0.316779	0.0426273	-0.412064	-1.60006
AT5G48485	1.33188	1.30721	0.258658	-0.2391	-0.227548	-0.0548033	-0.680676	-1.69562
AT4G34730	1.37168	0.870646	0.135176	0.504697	-0.363	-0.778265	0.0872879	-1.82822
AT5G47640	0.936954	0.906557	0.566663	0.276509	-0.0509496	0.434021	-1.53073	-1.53902
AT5G15970	0.337187	0.839308	0.198983	1.77907	-0.609018	-0.331503	-0.956338	-1.25769
AT2G30860	0.422729	1.0333	0.940561	0.325966	0.231086	0.110957	-1.50902	-1.55558
AT1G65560	1.76237	1.11583	-0.348284	-0.144744	-0.611688	0.258914	-1.02561	-1.00679
AT5G20630	0.952655	1.2495	-0.806798	0.532287	0.418963	-0.659709	0.0406911	-1.72759
AT1G68500	1.17283	1.19649	-0.566448	0.309106	-0.0695119	-0.377139	0.226284	-1.89161
AT3G05020	1.42075	1.43911	0.25288	-0.239527	-0.422024	-0.593393	-0.412565	-1.44523
AT4G24700	1.21311	1.11407	0.809938	0.0323975	-1.02399	0.115279	-1.05068	-1.21012
AT1G10470	0.899817	1.62391	-0.391726	0.564391	-0.395328	0.111669	-1.17602	-1.23672
AT1G03440	0.606079	0.767799	0.258678	1.36078	-0.690682	-0.412163	-0.0258304	-1.86466
AT3G18010	1.56892	1.17885	-0.470305	0.324646	0.0827046	-0.840624	-0.470305	-1.37388
AT1G78570	1.20011	1.46741	-0.822894	0.119115	-0.0512499	0.325351	-1.34546	-0.892389
AT1G19610	1.36337	1.40721	-0.664555	0.365848	-0.423397	0.0808428	-0.807057	-1.32226
AT4G17030	0.965566	1.17885	-0.0222534	0.623962	0.0933487	-1.09215	0.00953717	-1.75686
AT5G49560	1.17418	1.45936	-0.559352	0.784855	-0.109147	-0.790062	-0.924643	-1.03519
AT1G07323	0.624109	0.812294	-0.164573	0.332318	0.357691	-0.297782	0.619176	-2.28323
AT3G14990	0.224281	1.57007	0.445703	0.769414	-0.760489	0.130818	-1.55512	-0.824669
AT5G66440	1.72579	0.784451	-0.784451	0.103099	0.410903	-0.372054	-0.330216	-1.53752
AT5G47610	0.751223	1.44198	0.166124	0.249186	-1.02484	0.580824	-1.60017	-0.564334
AT5G17220	1.94109	1.03903	-0.779034	-0.165261	-0.63179	0.0765278	-0.64729	-0.833281
AT2G25355	1.4692	1.4619	-0.331461	0.315025	-0.448339	-0.426425	-1.14596	-0.893939
AT1G06980	0.132556	0.670578	-0.0857716	1.2086	-0.499035	0.732958	-0.0935691	-2.06632
AT4G14690	1.88577	0.632306	-0.861621	-0.479552	-0.0543595	0.584982	-0.487226	-1.2203
AT5G48880	1.35074	1.31859	-0.932542	-0.0716404	-0.175908	0.585418	-1.17201	-0.902652
AT5G25490	1.22007	1.35415	-0.25474	-0.0402222	0.116836	-0.526719	-0.0478835	-1.82149
AT3G16660	0.403264	1.73162	-0.450085	0.722955	0.390174	-0.635103	-0.750393	-1.41243
AT2G37040	0.912153	1.48848	-0.801853	0.500263	0.465137	-0.276084	-0.87121	-1.41689
AT3G56130	1.30849	1.10256	-0.0775258	0.0865755	0.238611	-0.643836	-0.124986	-1.88988
AT5G65410	1.01468	1.14757	-0.885329	-0.0766932	0.379932	0.292282	0.0335753	-1.90602
AT1G79770	0.586886	0.156621	0.213359	1.71219	-0.547878	-0.415489	0.076242	-1.78193
AT5G11070	1.78411	0.751496	-0.123274	-0.378608	-0.204848	-0.149139	0.0597715	-1.73951
AT5G01350	1.25072	1.67922	0.0325548	0.0851558	-0.705783	-0.454966	-0.69616	-1.19074
AT5G45040	2.05955	0.734841	-0.440212	0.120294	-0.534438	-0.668848	-0.151298	-1.11989
AT5G22020	1.1831	1.78387	-0.448649	0.0376854	-0.411238	-0.135062	-1.07032	-0.939384
AT2G45400	1.1407	1.51554	-0.284229	0.181562	0.294564	-0.791362	-0.54882	-1.50796
AT4G24150	0.9433	1.85617	-0.9433	0.0912871	-0.152145	-0.030429	-0.578152	-1.18673
AT3G03190	0.243798	0.756227	1.4144	0.150967	0.174175	0.108265	-1.07162	-1.77621
AT5G48760	1.54718	1.41981	-0.77375	0.416999	-0.434394	-0.581186	-0.896963	-0.697695
AT4G27310	0.715677	-0.0828489	1.29111	0.0435002	-0.453954	0.738781	-0.25324	-1.99902
AT1G60270	1.75418	0.944995	-1.08175	-0.164169	0.00976821	0.103039	-0.237273	-1.32879
AT1G65620	1.75453	0.623487	-1.14094	0.380313	0.250243	-0.128656	-0.37183	-1.36715
AT3G22840	1.29526	-0.11795	-1.00342	-0.11529	-0.0788152	1.40013	0.137564	-1.51748
AT4G13577	1.09631	-0.180463	0.129259	0.613825	0.911476	-0.472285	-0.0201903	-2.07793
AT4G25170	0.945397	1.19289	-0.952406	0.316019	0.675663	-0.300792	-0.111301	-1.76547
AT1G14430	1.08049	1.3977	-0.56683	0.067587	0.233401	-0.638923	0.175726	-1.74915
AT1G67700	0.738564	-0.0433955	-0.0527015	1.55814	0.491827	-0.552251	-0.300344	-1.83984
AT5G02090	1.5548	0.790586	0.0263766	0.933163	-0.692209	-1.08572	-0.401353	-1.12564
AT4G33420	0.901735	1.56101	0.528275	0.00238176	-0.325349	-0.839809	-0.211024	-1.61722
AT1G16390	0.932027	1.41807	0.147305	0.155451	0.464995	-1.00941	-0.498937	-1.6095
AT5G52470	1.13199	1.52026	-0.638011	0.718838	-0.0485126	-0.794153	-1.1238	-0.766599
AT4G34881	-0.235303	0.273943	0.905455	1.60675	-0.422738	0.358722	-1.42854	-1.05829
AT3G23580	1.34276	1.609	-0.779296	0.241277	-0.421704	-0.126756	-0.865431	-0.999855
AT5G44720	0.320642	1.03213	1.22701	0.0883844	0.327707	-0.164773	-1.11853	-1.71257
AT1G22340	-0.348771	0.361008	0.532335	1.02184	-0.177445	1.31554	-1.32778	-1.37673
AT1G10640	1.21953	0.924804	-0.871092	0.0323647	0.555708	0.478584	-0.612175	-1.72772
AT1G44830	1.36669	0.786738	0.368412	0.492008	0.30186	-1.01016	-0.72494	-1.58061
AT5G06270	0.838193	1.15119	-0.892028	0.993438	0.0319252	-0.894532	0.289831	-1.51801
AT2G46192	1.5594	0.952943	-0.800505	0.217945	0.349783	-0.474205	-0.197345	-1.60801
AT3G60530	0.195239	1.12546	0.648092	0.779333	0.402917	-0.521538	-0.691719	-1.93779
AT1G18400	-0.476192	0.869885	-0.373882	1.09657	0.619125	0.410493	-0.119111	-2.02689
AT5G17040	1.84028	0.707802	-1.16974	-0.305472	-0.260769	0.670549	-0.610945	-0.871714
AT4G03905	1.2444	1.31942	-0.0909622	0.816784	-0.698627	-0.428554	-0.968701	-1.19376
AT3G54600	-0.270947	0.454681	1.47128	0.355895	0.206328	0.508074	-0.907585	-1.81772
AT1G08300	1.06494	1.64402	-0.775405	0.343082	0.160634	-0.823	-0.339116	-1.27515
AT3G08225	0.540204	0.169447	-0.490963	2.08116	-0.236068	-0.0391032	-1.00075	-1.02393
AT3G02832	1.4103	1.32862	0.0120128	0.165777	0.108115	-0.776027	-0.929791	-1.31901
AT3G05685	1.7608	1.29091	-0.320145	0.103272	-0.738398	-0.449235	-0.733235	-0.913961
AT1G29418	1.09589	1.58688	0.238589	0.404385	-0.459765	-1.16999	-0.703207	-0.992779
AT1G06550	0.840674	2.01236	-0.24199	-0.0896228	-0.198163	-0.440923	-0.648074	-1.23426
AT4G22560	1.86898	0.830376	-0.611004	-0.176576	0.283745	-0.43263	-0.337689	-1.4252
AT3G49430	1.47965	0.783918	-1.13178	0.671072	0.583995	-0.568446	-0.637752	-1.18065
AT5G24580	0.353954	1.30428	0.713756	0.763774	-0.0155296	-1.03201	-0.397921	-1.69031

## Sheet: 545 MGAIs
	z-score TPM
545 MGAIs found in the wounded plants
Gene id	Colw_tpm	myc2w_tpm	myc3w_tpm	myc4w_tpm	myc23w_tpm	myc24w_tpm	myc34w_tpm	myc Tw_tpm
AT1G01030	1.20677	0.313305	-1.43409	0.360746	0.0444755	1.28584	-0.999216	-0.777827
AT1G01140	0.649048	1.62409	-0.428283	0.33409	-1.09867	0.632123	-0.320845	-1.39155
AT1G01490	0.535797	1.69042	-0.444025	0.327872	-0.165259	0.423555	-0.66483	-1.70353
AT1G02220	0.649325	1.95943	-0.101922	0.218732	-0.330961	-0.330961	-0.624131	-1.43951
AT1G02610	1.1543	1.83977	-0.225255	-0.169211	-0.8051	-0.210167	-0.434344	-1.14999
AT1G06570	0.753462	1.32775	-0.212694	0.0152221	-1.12057	1.19934	-1.02627	-0.936245
AT1G06620	0.919152	0.87099	-0.187015	-0.143514	0.552501	0.839918	-1.06325	-1.78878
AT1G07570	1.37872	0.710757	0.271044	0.979284	-0.850055	-0.252583	-0.749358	-1.48781
AT1G07803	1.79144	0.81887	-0.793482	0.535303	-0.34821	-0.0693296	-0.645839	-1.28875
AT1G08230	1.0793	1.30976	-0.319252	0.441586	-0.123518	0.331091	-1.38632	-1.33265
AT1G08570	0.559097	1.75376	0.0308964	-0.0435935	-0.798086	0.331677	-0.148557	-1.68519
AT1G08800	-0.271533	1.05948	-0.283057	1.23234	-0.323391	0.950006	-0.732491	-1.63136
AT1G08820	0.199642	1.54554	0.0586428	0.786711	-0.779661	0.445749	-0.582262	-1.67436
AT1G10585	1.60465	0.930582	0.094837	-0.296721	-0.705962	0.551655	-0.711857	-1.46718
AT1G10700	0.884153	1.12106	-0.102311	-0.5793	-0.336051	1.11869	-0.334467	-1.77177
AT1G11260	0.403217	2.12245	-0.12521	0.196453	-0.576278	-0.39568	-0.327991	-1.29696
AT1G11720	1.09464	-0.04608	-0.637709	1.82806	-0.635131	0.149841	-0.667355	-1.08626
AT1G12440	0.974459	1.60461	-0.00999445	0.405775	-0.152415	-1.0839	-0.320822	-1.41771
AT1G12780	0.488859	1.77005	-0.132074	-0.087503	-1.3167	0.571009	-0.0525455	-1.2411
AT1G13080	0.907082	0.219567	-0.323705	1.81433	-1.47765	-0.114754	-0.439639	-0.585231
AT1G13245	1.18121	1.06033	0.603191	0.368739	-1.07387	-0.0869814	-0.429127	-1.62349
AT1G13700	0.695273	1.81606	-0.239508	0.295845	-0.275278	-0.570974	-0.0892752	-1.63214
AT1G14860	1.58939	1.35715	-0.0362874	-0.56712	-0.79936	0.21254	-0.674946	-1.08136
AT1G14890	0.838847	1.4445	0.31726	0.23319	-0.647174	0.0674186	-0.388452	-1.86559
AT1G15010	0.769145	1.59497	0.753043	0.155209	-0.795599	-0.417065	-0.614383	-1.44532
AT1G15030	0.566735	1.48156	-0.704182	0.356654	-0.163335	0.878133	-1.47746	-0.938103
AT1G15410	0.506006	0.41531	-0.165141	0.179502	-0.527924	1.87853	-0.930007	-1.35628
AT1G15670	0.0228068	1.56455	0.278244	0.177893	-0.707012	0.259998	0.342103	-1.93858
AT1G15740	0.1755	1.78043	-0.403287	0.26712	-1.29358	0.763133	-0.155596	-1.13372
AT1G16060	0.30066	0.81993	-0.845781	1.18859	0.0736195	0.502973	-0.0792393	-1.96075
AT1G16410	0.0292674	0.295339	0.209833	0.090926	0.461449	0.596853	0.719109	-2.40278
AT1G19510	0.494859	1.06129	0.303996	0.427133	-0.662634	0.574898	-0.0592599	-2.14028
AT1G19570	1.34261	0.0228499	0.750012	0.80553	-0.774277	-0.379552	0.0330592	-1.80023
AT1G19610	0.415942	1.89846	-0.255802	0.55107	-0.721605	-0.217472	-0.168098	-1.50249
AT1G20470	1.37236	0.722387	-0.676465	-0.0999685	-0.173444	1.18019	-1.1371	-1.18796
AT1G20780	0.121689	0.694668	0.766986	0.31639	-0.0340728	1.0952	-1.14109	-1.81977
AT1G21050	1.02697	1.21629	0.604722	-0.313259	-0.904903	0.693157	-1.11291	-1.21007
AT1G21410	1.11345	0.910543	-1.16925	0.854743	-0.935906	0.44893	0.0989169	-1.32143
AT1G21450	0.0942579	1.26257	-0.274683	1.24639	-0.750423	0.382291	-0.226138	-1.73426
AT1G21830	0.860137	1.70233	-0.0030862	0.173399	-0.932148	0.139565	-0.440184	-1.50001
AT1G22340	0.648193	0.574114	-0.594691	0.574114	-0.545305	1.38075	-0.216064	-1.82111
AT1G22400	1.11146	1.09629	-0.208637	0.578221	0.114344	-0.828585	0.00379339	-1.86689
AT1G22890	0.44948	1.79148	-0.231976	0.277567	-0.40776	-0.704735	0.439026	-1.61308
AT1G23390	0.714075	1.26446	0.297575	0.528993	-0.960326	-0.214223	0.239557	-1.87012
AT1G23730	0.414942	0.659955	-0.462363	0.912871	-0.849642	1.14208	0.00395182	-1.82179
AT1G23850	0.431578	0.469106	0.969486	1.24469	-1.13211	-0.268954	-0.0562927	-1.65751
AT1G24530	1.36438	1.13859	0.32457	0.615717	-1.05392	-0.525104	-0.590464	-1.27377
AT1G24575	1.41964	0.642611	1.01744	0.213736	-0.749304	-0.725439	-0.297265	-1.52142
AT1G27290	0.310968	1.90905	0.281429	-0.309841	-1.07634	0.168782	0.09018	-1.37423
AT1G27300	0.991801	1.93121	-0.650168	0.138882	-0.518437	-0.482511	-0.288243	-1.12253
AT1G28580	0.21701	1.85633	-0.43308	0.0817309	-0.505417	0.312832	0.181311	-1.71071
AT1G30135	0.569039	1.18849	0.814323	-0.407941	-0.104454	0.606455	-0.831992	-1.83392
AT1G30220	0.29432	0.131937	0.0507449	1.67458	0.213129	-0.355214	-0.0304469	-1.97905
AT1G32460	1.44367	1.26945	-0.215769	0.20174	-0.827514	-0.481421	0.121692	-1.51185
AT1G32520	1.21906	1.09391	0.172087	0.551001	-0.112746	-0.798936	-0.328529	-1.79585
AT1G32540	1.14227	1.7315	0.264511	-0.31213	-0.453145	-0.589387	-0.452277	-1.33134
AT1G32700	-0.075096	1.83053	0.227502	0.118272	-0.709814	0.661472	-0.512018	-1.54085
AT1G32780	1.65661	0.37129	-0.577941	0.466667	0.148743	-0.287267	0.0806165	-1.85872
AT1G33110	1.12129	0.505022	0.300188	0.0935879	-0.453813	1.09833	-1.79406	-0.870544
AT1G35340	0.896022	1.07708	-1.09624	0.64955	-0.173786	0.240525	0.217398	-1.81055
AT1G35560	0.940049	0.352966	0.650803	0.315736	-0.77538	1.13193	-1.02167	-1.59443
AT1G37130	0.768727	1.74606	-0.527452	-0.0832432	-1.13665	0.705863	-1.05263	-0.42068
AT1G43160	1.32157	0.907737	0.822957	-0.326335	-0.458803	-0.106438	-0.342231	-1.81845
AT1G44000	1.61572	0.441345	-1.0086	1.11835	-0.606549	0.152029	-0.669484	-1.04281
AT1G44350	0.502897	0.289723	0.342693	-0.0759029	0.617882	1.24707	-1.0578	-1.86657
AT1G44770	-0.197526	1.61024	0.0752244	0.0458879	-0.988819	0.863346	0.202878	-1.61123
AT1G44790	1.41496	-0.326205	-0.0584833	1.46992	-0.724877	-0.508566	0.121938	-1.38868
AT1G45145	0.989706	1.17039	0.561151	0.213364	-0.978304	0.0594876	-0.20231	-1.81348
AT1G48000	1.20976	1.07242	0.248361	0.504734	-0.96941	0.358235	-1.0335	-1.39059
AT1G48260	-0.285788	0.104557	0.338763	2.03397	-0.475384	0.0264877	-0.196566	-1.54604
AT1G50020	0.614988	0.970623	0.0438791	0.47106	-1.55397	1.1179	-0.381628	-1.28285
AT1G51620	-0.223014	1.6237	0.168239	1.10725	-0.551667	-0.168239	-0.34039	-1.61588
AT1G51760	0.983262	0.473599	-0.122531	-0.446786	0.707229	0.648198	-0.0826227	-2.16035
AT1G52030	0.821288	0.0314968	0.939147	1.08275	0.195416	-0.540187	-0.656691	-1.87321
AT1G52410	0.524507	0.412179	0.0957212	0.737594	1.06973	-0.216632	-0.48383	-2.13927
AT1G52890	-0.244715	1.19594	0.762393	-0.0150452	0.471314	0.391483	-0.482982	-2.07839
AT1G55000	0.2354	1.68315	-0.176738	0.169969	-1.26875	0.564057	0.23164	-1.43872
AT1G55110	0.418209	1.56613	0.450903	0.0404133	-0.40277	0.603475	-1.16563	-1.51073
AT1G55920	0.171764	1.21976	-0.303592	0.318792	-1.1526	1.45965	-1.28194	-0.431827
AT1G55960	0.756174	0.0755305	-0.643698	1.36273	-1.01334	1.23617	-0.778746	-0.994823
AT1G56460	0.119984	1.84919	-0.38258	0.372458	-0.97089	0.627313	-0.242053	-1.37342
AT1G58180	0.126486	1.82959	-0.131831	0.919251	-0.824832	-0.176368	-0.349173	-1.39313
AT1G60260	0.799757	0.115379	-0.314551	1.69734	-0.386498	-0.86644	0.457568	-1.50256
AT1G62040	0.132142	1.30833	-0.594987	0.402218	-1.22623	1.14453	0.211247	-1.37725
AT1G62380	0.563296	1.54436	-0.527283	0.647281	-0.695396	0.539659	-0.453103	-1.61881
AT1G62422	-0.469843	1.31275	-0.442834	0.53399	-0.442834	1.39828	-0.379813	-1.50969
AT1G62660	0.977714	0.0949795	0.0540135	1.75719	-0.717607	-0.620523	-0.121074	-1.42469
AT1G62960	1.36053	1.26205	0.300573	-0.130927	-1.2052	0.332802	-0.813988	-1.10583
AT1G62975	0.838794	0.347379	0.0593087	1.26243	-0.652395	0.720176	-0.88963	-1.68606
AT1G63440	0.866942	1.36982	-0.9979	0.699316	-0.285488	0.53169	-0.830274	-1.35411
AT1G63630	1.90311	0.483426	0.0917897	0.728198	-0.642528	-0.838346	-0.838346	-0.8873
AT1G63800	0.245188	1.4782	-0.232772	-0.0720815	-1.28485	1.07901	0.150292	-1.36298
AT1G63900	0.748478	1.27289	0.203964	0.353797	-1.45333	0.794158	-0.777257	-1.1427
AT1G64500	1.00342	0.928671	-0.434661	0.577047	-1.15791	1.05395	-1.31372	-0.656794
AT1G64530	0.214093	1.58429	-0.207976	0.538292	-0.152924	0.660631	-1.61488	-1.02153
AT1G64660	0.0491455	0.559422	-0.707904	2.06934	-0.850112	0.337744	-0.762277	-0.695356
AT1G64720	-0.0619712	1.53875	-0.388467	0.426762	-1.22076	1.14901	-0.25087	-1.19245
AT1G64740	0.158347	1.61379	0.528333	0.0766721	-1.03737	0.818278	-1.15417	-1.00388
AT1G65390	0.885792	1.52583	0.143212	-0.560471	-0.977731	0.737276	-0.369522	-1.38438
AT1G66130	1.56464	0.777193	-0.487781	0.488987	-1.10037	0.488987	-0.355133	-1.37652
AT1G66230	1.34007	0.370133	-0.702317	1.19024	-0.520947	-0.154263	0.161163	-1.68408
AT1G66330	0.514148	1.22189	-0.501577	1.05595	-1.1892	0.795735	-0.827163	-1.06978
AT1G66760	1.45309	1.30334	-0.0520762	0.539241	-0.476365	-0.944811	-0.670271	-1.15216
AT1G67195	1.5748	0.685665	0.202965	0.164831	-0.0589577	-0.878344	0.097092	-1.78805
AT1G67530	0.410727	1.67811	-0.125174	0.0273818	-0.880129	0.907511	-0.582841	-1.43559
AT1G68290	0.797538	1.10016	0.558932	0.147674	-0.436233	0.690844	-1.24905	-1.60987
AT1G69160	1.06991	1.34839	0.647501	0.279847	-0.391317	-0.522733	-0.935757	-1.49584
AT1G69480	1.4148	0.5764	-0.411714	0.127257	-0.321886	1.11537	-1.19023	-1.31
AT1G69530	0.810983	0.728858	-0.83224	0.102953	-0.585272	1.69785	-0.832372	-1.09076
AT1G69570	1.89054	0.751174	-0.589848	0.620097	-0.499102	-0.307528	-0.781423	-1.08391
AT1G69880	0.141643	0.477184	0.138892	1.4343	-0.235154	-0.479935	0.545943	-2.02288
AT1G70830	0.356502	0.948707	-0.229885	1.21327	0.121947	-0.572532	0.180127	-2.01814
AT1G70940	0.166112	1.74201	-0.38567	0.917229	-0.625449	0.37917	-1.0364	-1.15701
AT1G71030	0.349556	1.24393	1.11156	0.192699	-1.28205	0.320823	-0.501281	-1.43524
AT1G72680	0.0644031	1.98056	0.167793	0.205702	-0.862657	0.415928	-0.719635	-1.25209
AT1G73540	0.351294	0.656597	-0.504598	1.29852	-0.9482	0.179072	0.716613	-1.74929
AT1G73650	0.754613	1.48751	0.383926	0.314025	-0.55656	0.20176	-0.918775	-1.6665
AT1G74020	1.06949	0.709459	-0.0457799	-0.440987	-0.796881	1.54746	-0.879647	-1.16312
AT1G74670	0.842443	1.51141	-0.397297	0.654361	-0.210873	-0.825819	0.0656433	-1.63986
AT1G75100	0.908149	1.56911	-0.722757	0.405711	-0.916209	0.592446	-1.19161	-0.644839
AT1G75380	0.106139	0.933055	0.317995	0.185558	-1.0297	1.23557	0.0918212	-1.84044
AT1G75490	0.347673	2.11578	0.0399978	0.0071791	-0.710731	0.0564072	-0.636889	-1.21942
AT1G76110	1.13497	1.59196	-0.896636	0.745076	-0.595829	-0.359811	-0.704582	-0.915147
AT1G76650	1.0836	1.39216	0.444197	-0.500338	-0.742042	0.192207	-0.191778	-1.67801
AT1G76990	0.648826	0.00601479	-0.635562	0.593305	-0.00879084	1.32495	0.0862119	-2.01495
AT1G77060	0.993353	1.21123	-1.25837	-0.179857	-0.25444	1.19028	-0.846073	-0.856129
AT1G77370	0.00478161	0.581873	-0.501739	0.801497	-0.844037	1.24734	0.509984	-1.7997
AT1G77380	1.35387	0.751335	-0.174515	-0.162269	-0.600701	1.13833	-0.813793	-1.49226
AT1G77420	0.826921	0.40683	-0.178751	1.5101	-0.885267	-0.182994	0.226488	-1.72333
AT1G78290	0.845957	1.21236	-0.214453	0.104532	-0.40412	0.759745	-0.326529	-1.97749
AT1G78370	0.375233	0.393783	-0.452519	0.361069	0.333464	0.486047	0.816858	-2.31393
AT1G78895	0.667761	1.28407	-0.40566	0.124228	-0.887789	0.531309	0.524486	-1.8384
AT1G80180	0.404317	1.78707	0.0691566	-0.211857	-1.02256	0.496568	-0.005797	-1.5169
AT1G80380	1.21264	0.624598	-0.277463	-0.696233	-0.187919	1.18541	-0.0922422	-1.76879
AT1G80420	0.0521405	2.06214	-0.257653	0.596109	-0.545493	-0.16008	-0.386937	-1.36023
AT1G80440	1.00388	1.5197	0.480446	-0.0642878	-1.18216	-0.306223	-0.0536365	-1.39772
AT1G80840	0.367595	1.78727	0.313512	0.0498578	-0.436889	0.198586	-0.531535	-1.7484
AT2G01670	-0.240568	1.01048	-0.384477	1.18125	-0.298132	0.136474	0.578754	-1.98379
AT2G02950	0.59624	1.46502	-0.133014	0.745067	-0.529267	-0.865989	0.38044	-1.65849
AT2G02990	0.905076	0.843879	1.33069	-0.00968472	-0.229035	-0.181938	-1.13304	-1.52595
AT2G04400	0.910279	0.683921	0.11847	-0.469259	1.04819	-0.00161525	-0.209927	-2.08006
AT2G04690	-0.0210507	1.9114	-0.299446	0.495218	-1.03306	0.432065	-0.170511	-1.31462
AT2G04795	1.52019	1.16013	-0.204311	0.193651	-1.03814	0.0562596	-0.227999	-1.45979
AT2G05070	0.186795	1.55751	0.675296	0.328883	-1.05578	0.552218	-0.988986	-1.25593
AT2G05100	0.0291473	1.26403	0.708943	0.455392	-1.13815	0.913334	-0.930119	-1.30258
AT2G05160	0.338863	0.272743	-0.839268	1.81153	0.176569	0.00225408	-0.0939198	-1.66877
AT2G14110	1.18612	0.931123	-1.05495	1.12237	-0.633213	0.288716	-0.623405	-1.21677
AT2G15570	-0.399922	1.13966	0.721247	0.0994026	-1.11077	1.19283	-0.112117	-1.53034
AT2G15680	0.466884	1.46156	-0.489006	1.01475	-0.371568	-0.768673	0.287723	-1.60166
AT2G16050	0.929668	1.23448	-0.242951	-0.461696	-1.30799	1.21655	-0.357703	-1.01035
AT2G17705	0.239278	1.05852	0.29123	0.231285	0.451081	0.475059	-0.512025	-2.23443
AT2G17880	0.62574	2.06894	-0.0650307	-0.104531	-0.806863	-0.187385	-0.288544	-1.24233
AT2G18300	0.337878	1.1095	-0.914124	1.60747	-0.411436	-0.244589	-0.0700203	-1.41467
AT2G20770	1.1029	1.50783	-0.303698	0.388946	-0.207793	-0.122545	-0.72994	-1.6357
AT2G21185	0.910378	0.942601	-0.0628765	1.36424	-0.636889	-0.78599	-0.196685	-1.53477
AT2G22080	0.670535	1.34983	0.249388	0.67496	0.203659	-0.489648	-0.884981	-1.77374
AT2G22990	0.0157651	1.18784	-0.675123	1.41908	-0.689076	0.514966	-0.251649	-1.5218
AT2G23590	0.916382	-0.381039	-0.891189	0.910084	-0.20469	1.1809	0.179498	-1.70995
AT2G24100	1.5448	1.36194	-0.209461	0.11482	-0.809451	0.0119641	-0.915164	-1.09945
AT2G24550	0.793966	1.80516	0.242551	-0.34986	-0.910921	-0.252598	0.0954528	-1.42375
AT2G26530	-0.303569	1.19435	0.497667	0.790625	-0.954703	0.913813	-0.532346	-1.60584
AT2G26710	0.00884046	0.89878	-0.5098	1.51761	-0.645353	0.539268	-0.103139	-1.70621
AT2G26800	1.39827	1.28982	-0.505959	0.538653	-0.939753	-0.00199353	-0.459709	-1.31932
AT2G26870	1.27028	1.00128	-0.307856	-0.37959	-0.248078	0.780102	-0.271989	-1.84415
AT2G26975	-0.18446	0.642055	0.339961	1.02986	0.11424	-0.000318217	0.348447	-2.28978
AT2G28130	1.64675	0.602079	-0.195377	0.745621	-0.721698	-0.873214	0.211326	-1.41548
AT2G28200	0.779297	1.68036	-0.925415	0.322678	-1.02892	0.651443	-0.614914	-0.864532
AT2G28350	0.0323274	0.985135	0.576789	0.862631	-0.226292	0.508731	-0.702696	-2.03663
AT2G29290	0.273797	1.09455	-0.710251	-0.135214	-0.680562	1.47348	0.265203	-1.58101
AT2G29320	0.626454	1.09413	0.0754574	-0.358423	-0.618594	1.28356	-0.331698	-1.77089
AT2G29460	1.03729	1.5004	0.0262952	0.396783	-0.593801	-0.213894	-0.444664	-1.7084
AT2G29710	0.651033	1.02573	-0.210766	0.688503	-0.847748	0.388746	0.313807	-2.0093
AT2G30490	1.1817	1.75618	-0.730561	0.23078	-0.543505	-0.110322	-1.0207	-0.763571
AT2G30520	0.851701	1.68355	-0.0806788	0.741506	-0.829124	-0.320678	-1.02134	-1.02493
AT2G30600	0.840328	1.73712	0.34168	-0.312188	-0.571019	-0.202757	-0.20431	-1.62885
AT2G30860	0.228179	0.545449	-0.0486843	0.0670307	0.805184	0.6675	0.0894206	-2.35408
AT2G31090	0.804812	1.47627	0.043831	0.715285	-0.311791	-0.72461	-0.284435	-1.71936
AT2G31380	1.19454	1.04001	-0.233036	0.695498	-1.09956	0.549164	-1.33678	-0.809842
AT2G31560	0.771429	0.157587	-1.43015	1.17687	-1.04224	1.17687	-0.13128	-0.679095
AT2G33250	0.49974	0.637932	-0.838256	0.694708	-1.19605	1.56242	-0.255494	-1.105
AT2G33380	0.563003	0.556594	-0.545379	1.98613	-0.388361	-0.379104	-0.55784	-1.23505
AT2G33700	0.166003	0.929617	-0.456508	1.32387	-1.03752	0.991868	-0.605911	-1.31142
AT2G34810	0.346934	-0.132482	0.0879389	0.875945	1.02657	0.258765	-0.249122	-2.21455
AT2G34930	0.558561	0.14773	0.536049	1.11149	-0.181497	0.763976	-1.13963	-1.79668
AT2G35910	0.670169	0.937347	-0.754776	0.794852	-0.416351	0.652358	0.0823796	-1.96598
AT2G36080	1.58733	1.30001	-0.191929	-0.326362	-0.0601324	-0.0285011	-0.994573	-1.28584
AT2G36310	-0.0453524	1.0993	0.510482	1.01134	-1.23398	0.246613	0.117122	-1.70553
AT2G36320	0.0778727	1.28894	0.992277	0.187229	-0.983697	0.284952	-0.0413721	-1.8062
AT2G36950	1.49643	0.777892	-0.701206	0.210624	0.357694	0.319876	-0.806256	-1.65506
AT2G37130	0.243976	1.19774	0.0348538	0.847561	-0.671242	0.727008	-0.491643	-1.88825
AT2G37640	0.883615	-0.23712	0.323786	0.888998	0.145071	0.747964	-0.705439	-2.04688
AT2G37760	1.34571	0.0524215	0.174508	0.320737	-1.23535	1.26639	-0.773217	-1.1512
AT2G37970	1.23206	0.881777	-0.423302	0.473273	-1.1753	0.832291	-1.44408	-0.376726
AT2G38240	1.40642	0.794995	0.137352	0.243859	-1.11823	0.641639	-0.588374	-1.51766
AT2G38310	2.00533	0.319886	0.0476011	0.213695	-0.143776	-0.201345	-0.763417	-1.47797
AT2G38400	1.14438	0.694005	-0.412143	-0.380698	-0.693625	1.52881	-0.548573	-1.33216
AT2G38870	0.365098	1.12947	0.319135	0.842917	-0.563251	-0.456963	0.388797	-2.0252
AT2G39030	1.37858	-0.414609	0.90793	0.961048	-0.868918	-0.457504	-0.018228	-1.48829
AT2G39200	0.00980256	1.3512	-0.378172	0.439051	-1.2408	1.34295	-0.353408	-1.17063
AT2G39330	1.27336	0.74073	0.412739	0.516969	-0.747185	-0.13997	-0.106502	-1.95014
AT2G39400	0.292221	1.36633	0.689609	-0.0752376	-1.20422	0.42025	0.212411	-1.70137
AT2G39980	0.647644	1.55657	0.254736	-0.419757	-1.02615	0.926609	-0.720987	-1.21867
AT2G40000	0.396558	1.9031	0.15875	-0.454745	-1.01764	0.544556	-0.272594	-1.25798
AT2G40020	0.763575	0.671768	-0.28056	0.891009	0.514189	-0.984872	0.356609	-1.93172
AT2G40200	1.1725	1.46592	0.668201	-0.138683	-1.07394	-0.248713	-0.70717	-1.13812
AT2G41250	1.41806	1.5014	-0.532105	0.430939	-0.973808	-0.26912	-0.740455	-0.834908
AT2G41380	0.858755	1.23892	-0.444652	0.967372	-1.20497	0.478595	-0.702618	-1.1914
AT2G41640	-0.0534891	1.15583	-0.639544	0.6628	-0.769778	1.54653	-0.8535	-1.04885
AT2G42280	0.978739	1.01266	-0.324362	0.755431	-0.46287	0.59431	-0.770978	-1.78293
AT2G42750	0.128945	1.22135	-0.16866	0.284748	-1.22186	1.51055	-0.694114	-1.06096
AT2G43100	0.233894	0.390713	-0.281434	0.250818	0.577558	1.46534	-0.729738	-1.90715
AT2G43330	0.214233	2.02127	-0.140845	0.30564	-0.970532	0.214233	-0.365845	-1.27815
AT2G43340	0.00166518	0.751665	-0.54718	1.92529	-0.853574	-0.158193	0.164187	-1.28386
AT2G43510	0.833348	1.27844	0.103636	0.294791	-0.709406	0.216246	-0.0112258	-2.00583
AT2G43520	1.03316	0.922125	-0.5874	-0.0836811	-0.441265	1.28134	-0.497596	-1.62668
AT2G43910	1.12943	1.13974	0.409352	0.346839	-0.185362	-0.496405	-0.426627	-1.91696
AT2G43920	1.56655	0.998132	0.712563	-0.0353562	-0.701684	-0.390278	-0.868946	-1.28098
AT2G44080	0.334511	1.35245	0.193664	0.0976323	-0.753849	0.897897	-0.228876	-1.89343
AT2G44130	0.560265	1.51179	0.577886	0.297553	-0.887854	-0.740479	0.281534	-1.6007
AT2G45170	1.07065	1.58742	0.165689	-0.2138	-0.967209	-0.106443	-0.0152683	-1.52104
AT2G45190	0.16274	1.95409	-0.148166	-0.122662	-0.490648	0.643673	-0.517367	-1.48166
AT2G46030	1.0118	0.930288	-0.795191	0.705126	-1.06367	0.130537	0.638433	-1.55732
AT2G46270	-0.558379	0.682464	0.507286	1.74813	-0.120435	-0.0766403	-0.587576	-1.59485
AT2G46370	0.669963	0.268953	-0.646805	1.01	-0.161958	1.36645	-1.30519	-1.20142
AT2G46600	0.43295	0.789923	1.31142	-0.362402	-1.17223	0.800842	-0.308195	-1.4923
AT2G46690	1.31855	-0.200231	0.760564	0.575615	-1.19237	0.509786	-0.157912	-1.61399
AT2G46790	1.40658	1.0969	-0.425027	0.821459	-0.907437	-0.0235369	-1.30115	-0.667788
AT2G46800	0.982457	1.52001	-0.957784	0.268515	-0.728903	0.707379	-0.674307	-1.11737
AT2G47180	1.43585	-0.280649	0.578883	1.39409	-0.780436	-0.934613	-0.483005	-0.930116
AT3G01970	0.91282	1.30425	-0.236997	-0.126908	-1.21556	0.900588	-0.0902117	-1.44797
AT3G02150	0.921845	1.35169	-0.151608	-0.0540212	-1.33426	1.00084	-0.941595	-0.792891
AT3G02290	0.470965	0.979274	-0.585781	0.930226	-0.0105898	-0.661581	0.769708	-1.89222
AT3G02380	2.03028	0.856798	-0.390545	0.05078	-0.757084	-0.127412	-0.923273	-0.739542
AT3G02700	1.01857	1.5666	-0.827658	0.297597	-0.377331	0.129146	-0.216741	-1.59018
AT3G03990	0.566731	1.68623	0.235571	-0.611124	-0.756118	0.692392	-0.310753	-1.50293
AT3G04000	1.69528	0.686394	0.00237946	0.504921	-0.957017	0.230807	-0.866915	-1.29585
AT3G04070	-0.0366807	1.68878	-0.717475	1.06668	-0.928756	0.221552	-0.0366807	-1.25741
AT3G04520	0.876796	0.555964	-0.391152	0.872401	-1.0526	0.960301	-0.0988868	-1.72283
AT3G04730	0.597965	1.69206	-0.595301	0.306947	-0.826076	0.10861	0.309728	-1.59394
AT3G05020	1.03775	1.23796	-0.231195	0.28077	0.0243112	0.174945	-0.541043	-1.98351
AT3G06070	1.20913	1.32289	-0.618449	0.792302	-0.822298	-0.663288	0.0669983	-1.28729
AT3G06780	-0.359749	1.51526	0.289064	0.184897	-1.00261	1.16556	-0.402903	-1.38951
AT3G09450	0.517427	0.191136	0.939685	1.45151	-0.883704	0.17834	-1.31236	-1.08204
AT3G10250	-0.426075	1.27822	-0.9556	0.881958	-0.47517	0.906505	0.320871	-1.53071
AT3G10420	-0.215097	0.657034	-0.252856	0.431864	-0.917316	1.96707	-0.548018	-1.12269
AT3G10570	0.921789	1.12413	-1.11289	0.696962	-0.831858	0.944272	-1.04544	-0.696962
AT3G11580	1.42949	0.791317	-0.415068	-0.181299	0.113898	0.82715	-1.02082	-1.54467
AT3G11600	0.295761	0.986169	-1.26485	1.48959	0.0440495	-0.106977	0.00809072	-1.45183
AT3G11745	1.41678	1.01189	-0.0418967	0.513151	-0.194736	-1.17881	-0.0177642	-1.50862
AT3G11930	0.224378	1.78481	-0.110787	1.01962	-1.32694	-0.270556	-0.603918	-0.716609
AT3G12145	1.04272	0.570575	-0.245348	0.285659	0.360802	0.388354	-0.1342	-2.26856
AT3G12320	1.66223	1.20781	-0.173344	0.161872	-0.849931	-0.0384742	-1.15437	-0.815794
AT3G12360	-0.161636	1.40356	0.0677465	1.09322	-0.85428	0.436557	-0.316806	-1.66836
AT3G13040	0.791759	1.58352	0.0353061	0.702367	-0.712884	-0.00826314	-1.16135	-1.23046
AT3G13750	0.540519	1.84176	-0.240859	-0.061881	-0.757377	0.515529	-0.316357	-1.52133
AT3G13790	0.207475	1.50501	0.263788	0.359579	-0.742888	0.651596	-0.416038	-1.82852
AT3G14990	1.28856	1.60868	0.0870209	-0.384829	-0.62991	0.0216224	-0.666534	-1.32461
AT3G15760	0.45455	1.49043	0.459357	0.0291417	-1.04039	0.798242	-0.749572	-1.44176
AT3G15770	0.822068	1.58844	-0.0224564	-0.0550216	-0.9891	0.351501	-0.0544789	-1.64095
AT3G15780	0.816625	0.355676	-0.205781	0.355676	-0.926664	1.68307	-1.34429	-0.734313
AT3G15950	-0.0255627	1.64291	0.402916	0.263336	0.0263742	0.0393584	-0.366398	-1.98293
AT3G16400	1.12194	0.973173	0.665152	0.574841	-0.932784	0.00343118	-0.84415	-1.56161
AT3G16420	0.629563	0.768537	0.891839	-0.252581	-1.08819	1.12789	-0.518695	-1.55836
AT3G16460	0.39623	1.2267	0.0531935	0.0829895	-0.457923	1.20225	-0.732199	-1.77124
AT3G16470	0.858276	0.646859	0.283754	1.16887	-0.545799	-0.287275	-0.124092	-2.00059
AT3G16770	0.346207	2.04481	0.155879	-0.274727	-0.943315	0.251761	-0.344916	-1.2357
AT3G17000	-0.333684	1.54521	-0.200914	0.808939	-0.695783	0.468968	0.161184	-1.75392
AT3G17510	0.505966	1.53015	-0.760367	1.23021	-0.951305	0.110923	-0.774998	-0.890585
AT3G17609	1.69172	0.90446	0.357508	-0.103935	-0.468078	0.0479135	-1.14919	-1.2804
AT3G17810	0.729201	1.06972	0.33126	-0.136194	-1.04995	1.23846	-0.793048	-1.38945
AT3G18170	1.37502	-0.119128	-0.676405	0.559296	-0.563334	1.03581	0.0989368	-1.71019
AT3G18773	1.35396	0.663263	-0.171324	1.0212	-1.22895	-0.549047	0.24597	-1.33507
AT3G19150	0.955556	0.608081	0.0958773	1.19493	-1.02376	0.554029	-0.990304	-1.3944
AT3G19450	0.836506	0.737431	-0.696211	0.64427	-0.668854	1.35628	-1.35869	-0.850739
AT3G19800	0.0741753	0.667154	-1.03845	1.01599	-1.11517	1.27666	0.327219	-1.20757
AT3G20060	0.664577	1.0734	-0.609182	0.778606	-1.26615	0.566745	0.338039	-1.54604
AT3G20390	1.02634	0.184676	-0.385058	1.2522	-0.418625	0.0775415	0.250893	-1.98797
AT3G21260	1.27657	1.24677	-0.29772	0.856581	-0.498233	-0.883	-0.341074	-1.35989
AT3G21420	0.315653	1.92338	0.256732	-0.189392	-1.03955	0.475585	-0.500837	-1.24157
AT3G21690	1.0131	0.903409	0.153528	-0.00382134	-0.31852	1.02749	-1.13674	-1.63845
AT3G21870	1.67161	0.765164	-0.699475	-0.241854	-0.789993	0.957515	-0.558669	-1.10429
AT3G22060	0.177831	1.64752	0.655107	0.370577	-0.936195	0.29715	-0.73427	-1.47772
AT3G22740	0.133079	1.10138	-0.236208	-0.418999	-0.645018	1.21068	0.652428	-1.79734
AT3G23030	0.00724492	1.25601	-0.0553248	1.40782	-0.631625	-0.176513	-0.0750837	-1.73252
AT3G23250	0.537556	1.37549	-0.035516	1.15397	-0.555615	-0.589325	-0.218514	-1.66805
AT3G23560	0.957175	1.64073	-0.160329	-0.298577	0.208332	0.18145	-1.22407	-1.30471
AT3G23570	0.666873	1.08468	-0.499353	0.373215	-0.181351	0.892816	-0.32298	-2.0139
AT3G23610	0.708379	1.46639	-1.04226	0.699355	-0.798618	0.591067	-0.329373	-1.29493
AT3G23880	0.374126	0.951305	0.963206	-0.232806	-0.37363	0.0805771	0.397927	-2.16071
AT3G23920	0.278886	0.756157	-0.712129	0.196562	-0.848641	1.94412	-0.8278	-0.787159
AT3G25770	0.650609	0.264443	1.34935	-0.396154	-0.123345	0.635082	-0.39049	-1.98949
AT3G26510	1.24749	0.0611398	-0.24786	0.235976	-1.50657	1.30031	0.0743449	-1.16482
AT3G26520	0.509788	1.3911	-0.497831	1.4883	-0.646248	-0.429794	-0.693127	-1.12219
AT3G27170	1.78038	0.594826	0.736874	0.108585	-1.00048	-0.33395	-0.820191	-1.06604
AT3G27350	1.34629	1.53193	-0.858583	0.183604	-0.770648	0.245484	-0.777162	-0.900921
AT3G27690	1.09144	1.02036	0.658893	0.176891	-1.27246	0.520241	-1.13358	-1.06178
AT3G28100	1.29745	0.951847	-0.265442	0.460323	-0.983527	0.418083	-0.157921	-1.72081
AT3G28210	-0.196497	1.28078	-0.127052	1.23028	-0.872004	0.428505	-0.0576075	-1.6864
AT3G29240	1.23714	1.42371	-0.251107	0.0414571	-1.02868	0.299218	-0.249359	-1.47237
AT3G30775	1.24396	1.81965	-0.115903	-0.498096	-0.608891	-0.264374	-0.474469	-1.10188
AT3G43230	0.443566	1.72007	0.250885	-0.150531	-1.09627	0.689233	-0.505384	-1.35157
AT3G46590	0.503389	1.40716	-0.844293	-0.0634572	-0.181835	0.691199	0.338343	-1.8505
AT3G47295	1.66665	0.922944	-0.233218	0.363787	-0.0370196	-1.16876	-0.178547	-1.33584
AT3G47500	0.507852	1.14165	-0.427046	1.23965	-0.40808	0.312654	-1.7555	-0.611181
AT3G48350	1.15719	-0.343616	-0.0398811	1.5911	-0.803046	0.0698717	-0.0985861	-1.53303
AT3G48520	1.76273	0.690414	0.302393	0.0318667	-0.82468	0.2208	-0.767021	-1.4165
AT3G49160	0.981756	-0.159553	-0.274547	0.840889	-0.66265	1.47335	-1.41586	-0.783393
AT3G49780	0.33764	0.597813	-0.562734	0.857986	-0.165166	0.238248	0.855063	-2.15885
AT3G50560	0.887175	1.47244	-0.185811	0.736618	-0.830451	-0.255788	-0.187932	-1.63625
AT3G50750	1.01594	1.23891	0.0234993	-0.00491846	-0.794059	0.908823	-0.944891	-1.4433
AT3G51840	0.140559	1.82572	-0.346557	0.118359	-1.03709	0.843999	-0.256982	-1.28801
AT3G52360	1.09594	0.880708	-0.390484	0.414565	-1.33228	0.985353	-0.28584	-1.36796
AT3G52840	0.540553	1.58781	-0.0475059	0.800241	-0.73303	-0.290187	-0.155437	-1.70244
AT3G53260	1.21431	1.01435	0.369923	0.270669	-0.710927	0.464798	-1.56116	-1.06197
AT3G53470	0.207333	0.878886	-1.08274	0.861559	-1.22293	1.1934	0.289768	-1.12527
AT3G54420	-0.250052	1.80355	0.470926	0.128166	-0.784876	0.592074	-0.450981	-1.50881
AT3G54640	1.69049	0.139965	-0.092942	0.285717	-0.67149	0.262615	0.243875	-1.85823
AT3G55960	0.270549	1.30531	0.315199	-0.0129763	-1.05778	1.29861	-1.25089	-0.868018
AT3G55970	1.19475	1.04467	0.0925869	0.357575	-0.775745	0.522733	-0.717622	-1.71895
AT3G56000	0.0737654	1.46229	-0.568427	1.34079	-0.35147	-0.316757	-0.0564088	-1.58379
AT3G57020	-0.0565058	0.369603	0.398011	1.73439	-0.703698	0.586981	-0.897608	-1.43117
AT3G58990	0.0545042	0.460507	-0.313723	0.00664414	0.855646	1.52424	-0.917964	-1.66985
AT3G59220	0.541371	0.506909	-0.0119051	1.32774	0.260034	0.369686	-1.52073	-1.47311
AT3G59760	0.803826	1.04389	-0.694165	-0.0396248	0.873912	0.414727	-0.50888	-1.89369
AT3G60300	-0.147676	1.79559	-0.273703	0.0881175	-1.19655	0.972748	-0.106209	-1.13232
AT3G61060	0.756173	1.39363	0.666841	-0.526556	-1.12933	0.408387	-0.046075	-1.52308
AT3G61430	0.288072	0.904239	-0.178062	1.74116	-0.913729	0.136025	-0.651967	-1.32573
AT3G61490	0.828528	0.919951	-0.563926	1.2329	0.505028	-0.978849	-0.458437	-1.4852
AT3G61890	-0.454556	1.43419	-0.169007	1.09704	-0.519922	0.849336	-1.19079	-1.0463
AT4G01460	1.03706	1.4537	-0.917706	0.445073	0.292303	-0.584389	-0.209408	-1.51663
AT4G01680	0.135175	1.44129	-0.38446	1.10422	0.472236	-0.567034	-0.567034	-1.63439
AT4G04810	-0.24765	0.455083	0.527049	0.391583	-0.24765	1.42451	-0.268816	-2.03411
AT4G04955	-0.279854	0.0471262	-0.192302	0.790425	-0.251265	1.70526	-0.00647707	-1.81291
AT4G06744	0.744078	1.35222	0.54375	0.600986	-0.107319	-0.386348	-1.25921	-1.48816
AT4G06746	0.465672	1.85776	0.486536	-0.368886	-0.22052	-0.0466541	-0.564775	-1.60913
AT4G08870	1.14251	-0.582449	1.12934	1.23499	-0.897601	-0.553872	-0.313622	-1.1593
AT4G09460	0.72203	1.30082	-0.930324	0.416297	-0.370204	0.481645	0.206252	-1.82652
AT4G11280	1.1832	0.712064	-0.0696002	0.728125	0.30517	0.123139	-1.4509	-1.5312
AT4G11570	-0.275766	0.78816	-0.397259	0.635832	-0.991814	1.67419	-0.0359408	-1.39741
AT4G12690	0.901533	1.54804	-0.530854	0.572471	-0.585053	-0.279219	0.0343579	-1.66128
AT4G13530	-0.373198	0.864179	-0.18854	1.00224	-1.1101	1.38018	-0.197169	-1.3776
AT4G13830	-0.0735397	1.12962	0.545912	0.0855897	-1.1517	1.27998	-0.275565	-1.5403
AT4G14930	0.313913	0.820019	-0.747413	1.52045	-0.292559	0.215682	-0.0341675	-1.79593
AT4G15200	0.852544	0.164252	-0.148609	1.72855	-0.711757	0.289396	-0.711757	-1.46262
AT4G15210	1.68656	-0.0139512	0.741179	0.160762	-0.887049	0.438138	-0.649231	-1.47641
AT4G15530	0.939795	0.469898	0.445079	-0.420261	-1.02087	1.5768	-0.918286	-1.07216
AT4G15610	-0.266564	0.729204	1.0978	-0.0802013	-0.276192	1.11224	-0.386909	-1.92939
AT4G16520	0.426424	1.50426	-0.481947	0.134006	-1.32971	0.913982	0.130883	-1.2979
AT4G16690	1.41036	1.47971	-0.469158	-0.235121	-0.0689833	-0.214896	-0.365142	-1.53677
AT4G17080	0.86924	1.27071	-0.346223	-0.21731	-0.670346	1.27439	-1.16758	-1.01289
AT4G17215	0.488522	0.807315	-0.219909	1.56297	-0.88111	-0.644967	0.394064	-1.50689
AT4G17245	0.729401	1.60022	0.418916	0.396832	-0.573737	-0.50786	-0.377041	-1.68673
AT4G17840	-0.13141	0.421627	0.0739303	0.594195	-0.965575	1.90356	-0.733095	-1.16323
AT4G18210	0.320327	0.737877	0.00921067	0.860686	-0.416527	1.26186	-1.37444	-1.399
AT4G18710	-0.336304	1.66162	0.00653845	1.06463	-0.537006	0.254431	-0.606939	-1.50697
AT4G18740	0.160527	1.19123	-0.76947	1.6031	-0.812532	-0.159659	0.0903778	-1.30358
AT4G18910	0.643521	0.713564	-0.444093	0.102633	-0.926612	1.79145	-0.811819	-1.06864
AT4G20860	0.182671	0.459827	-0.303252	1.2337	-1.12752	0.870161	0.402236	-1.71783
AT4G21120	-0.115126	1.26217	0.70449	0.239759	-0.723501	1.11007	-1.15443	-1.32343
AT4G21445	0.438212	0.617653	-1.37546	1.25634	0.149281	0.386508	0.185777	-1.65831
AT4G21870	1.69475	0.700615	0.138324	0.369988	-1.25616	-0.00787208	-0.291267	-1.34837
AT4G22330	0.22583	0.923538	-0.138788	1.02909	-0.182651	0.955065	-1.16273	-1.64935
AT4G22920	-0.111522	1.44103	-0.337936	0.376345	-0.86893	1.2254	-0.186993	-1.53739
AT4G23060	1.06395	0.987719	0.430638	0.0201575	-0.513467	0.776615	-1.47077	-1.29485
AT4G23100	0.349612	0.54368	-1.04073	0.314853	-0.188275	1.65074	-0.00521376	-1.62467
AT4G23290	-0.0132127	1.10334	-0.0107828	0.930815	-0.983969	1.14951	-0.727612	-1.44809
AT4G24020	0.242509	1.89474	-0.261219	0.121614	-0.531793	0.651248	-0.658444	-1.45865
AT4G24040	0.497961	1.68351	0.183311	0.374348	-0.951674	0.363111	-0.631406	-1.51917
AT4G24050	0.365318	1.43617	-0.125491	1.18333	-0.995561	0.216588	-0.735284	-1.34508
AT4G24230	0.263149	1.93517	-0.395265	0.316091	-1.06812	0.448929	-0.269165	-1.23079
AT4G24380	0.867262	1.23389	-0.589979	-0.347414	-0.804769	1.33202	-0.395557	-1.29545
AT4G24700	1.18074	0.554449	-0.214289	1.05548	-1.27775	0.235165	0.0313144	-1.56511
AT4G25420	-0.143924	0.995595	-0.505958	1.79088	-0.351648	0.0994111	-0.387258	-1.4971
AT4G25620	0.641764	1.83772	-0.563663	0.0832281	0.111628	0.117939	-0.680419	-1.5482
AT4G26150	0.667184	1.17047	-0.56454	1.31616	-0.392364	0.216876	-1.10756	-1.30622
AT4G27030	1.00128	-0.0982482	-0.0131234	1.48365	-0.613253	0.4806	-0.542316	-1.69859
AT4G27070	1.2227	1.03731	-0.292048	-0.300475	0.358937	0.118768	-0.121401	-2.02379
AT4G27310	1.52655	0.803075	0.150899	0.160335	-1.13843	0.506345	-1.45508	-0.553703
AT4G27710	1.04642	1.02203	-0.263893	0.525455	-1.27426	0.922999	-0.787734	-1.19102
AT4G27740	0.491816	1.16666	0.503368	0.794101	-0.860768	-0.434295	0.219374	-1.88026
AT4G27830	0.667035	0.655129	0.831338	0.619411	-1.04029	0.765855	-0.887892	-1.61059
AT4G27860	1.38098	0.160706	0.393139	0.400402	-0.0426733	0.109861	-0.238789	-2.16363
AT4G28290	1.36745	0.121938	-0.794774	1.27599	-1.21067	0.398475	-0.0500816	-1.10833
AT4G28300	-0.121326	1.45025	0.36883	0.102723	-0.913988	1.25774	-1.17039	-0.973842
AT4G28720	-0.180775	0.719691	0.515039	1.7293	-0.508217	-0.521861	-0.126202	-1.62698
AT4G28860	0.327444	1.77569	0.114035	0.252507	-1.02469	0.042356	0.12381	-1.61116
AT4G29700	0.981771	-0.547526	-0.0141602	1.27441	-1.03133	0.481446	0.467285	-1.6119
AT4G30310	0.953159	1.78745	-0.914784	0.140793	-0.176179	0.156742	-0.763275	-1.18391
AT4G30450	1.25969	0.10543	0.345607	1.5253	-0.865165	-0.458278	-0.665959	-1.24662
AT4G30460	0.565321	-0.00842644	0.449972	1.97048	-0.688534	-0.712502	-0.357468	-1.21884
AT4G30790	0.298837	1.46245	-0.850672	0.693761	-0.857725	1.02521	-0.561532	-1.21033
AT4G31870	1.82882	0.018334	-0.410224	-0.48356	-0.818156	1.21234	-0.35293	-0.994621
AT4G33540	0.30009	1.09281	0.771041	0.0702523	-0.398096	0.614057	-0.336517	-2.11364
AT4G33560	1.71497	0.0328166	-0.0384886	1.13157	-0.531143	-0.113035	-1.28309	-0.913599
AT4G33666	0.892344	1.16799	0.335973	0.809594	-0.415374	-1.20134	-0.0223615	-1.56683
AT4G34060	0.253183	1.11588	-0.234429	1.641	-0.271937	-0.384463	-0.572006	-1.54723
AT4G34350	0.798343	1.67088	0.203116	0.0232931	-0.623614	0.372995	-1.14531	-1.2997
AT4G34790	0.449783	1.91282	-0.785885	0.47944	-0.196059	-0.146633	-0.238896	-1.47456
AT4G35100	0.29554	0.716698	-0.818853	1.97407	-0.132288	-0.585285	-0.266459	-1.18342
AT4G35110	0.790515	1.15744	-0.128965	1.1963	-0.400923	-0.103064	-0.893039	-1.61826
AT4G35160	1.62297	-0.55817	1.09667	0.499844	-0.872862	-0.0155989	-0.52019	-1.25266
AT4G35250	0.9418	0.901328	-0.55566	-0.444711	-0.615321	1.5747	-0.506116	-1.29602
AT4G35780	-0.00310771	1.90572	-0.878791	0.52175	-0.461668	0.402966	-0.0942672	-1.3926
AT4G36040	0.733918	1.39314	0.890556	-0.0905942	-0.929205	0.254573	-0.769553	-1.48283
AT4G36400	-0.131711	1.33994	-0.644508	0.960615	-0.149273	0.0544407	0.468893	-1.8984
AT4G36670	0.0522568	1.77093	0.596849	0.0282307	-0.503548	-0.311339	0.137149	-1.77053
AT4G36990	0.326449	1.72351	0.723102	-0.126367	-0.659918	-0.0719592	-0.212367	-1.70245
AT4G37520	1.1932	1.04814	-0.287475	0.535401	-1.07659	0.619189	-0.515079	-1.51679
AT4G37530	0.72175	1.04307	0.380957	0.972476	-1.13557	0.020691	-0.293325	-1.71005
AT4G37682	-0.309747	0.846641	-0.516244	1.54873	-0.227148	0.764042	-0.474945	-1.63133
AT4G38860	0.0167012	0.87381	0.0878723	1.80253	-0.975546	-0.176509	-0.235672	-1.39318
AT4G39540	1.07864	1.35969	0.18296	-0.418099	-0.261044	0.198311	-0.239199	-1.90126
AT4G39950	0.692852	0.680097	-0.667805	-0.534551	0.645297	1.37659	-0.543591	-1.64889
AT4G39955	0.59823	0.40965	-0.365054	0.802099	-0.716729	1.5819	-1.0735	-1.2366
AT5G01215	0.220038	0.488536	0.0542818	2.04473	-0.910118	-0.225175	-0.481344	-1.19095
AT5G01500	0.614505	-0.0327358	0.241208	0.536855	0.234938	-0.0148909	0.786684	-2.36656
AT5G01820	0.147517	-0.164012	0.497465	1.33266	-0.820477	1.28673	-1.13284	-1.14704
AT5G01850	1.11325	0.509968	0.457886	0.470907	0.0759527	0.479587	-1.60369	-1.50386
AT5G02120	1.3671	1.20185	-0.663729	0.616884	-0.914798	-0.457207	0.185953	-1.33605
AT5G02760	-0.424345	0.855902	0.365514	1.59756	-0.400054	-0.534037	0.241778	-1.70232
AT5G02840	0.485393	1.844	-0.562052	0.41484	-1.0912	0.543283	-0.6516	-0.982658
AT5G03490	0.171675	1.30289	0.269142	0.236653	-0.853207	1.24972	-1.31101	-1.06586
AT5G03555	1.03502	1.26919	-0.332519	0.22246	-0.941356	0.882814	-1.3933	-0.742313
AT5G04190	0.987163	1.84248	0.0117126	-0.0988064	-0.879648	-0.0291314	-0.629778	-1.204
AT5G04490	0.421818	1.91216	0.311843	0.0583055	-1.03223	0.253876	-0.7619	-1.16388
AT5G05440	1.87093	0.834221	0.5161	-0.644702	-0.837605	-0.0998357	-0.636805	-1.00231
AT5G06790	1.63501	0.79931	0.137326	0.0856823	-0.247657	0.250005	-1.35096	-1.30871
AT5G06870	1.11515	0.385548	0.507259	1.10422	-0.480774	-0.861489	0.00711405	-1.77703
AT5G06980	1.80945	1.01728	-0.175979	0.372119	-0.601326	-0.562312	-1.16988	-0.689345
AT5G07010	1.3564	0.274734	1.00375	0.602759	-0.570087	-0.242062	-0.771845	-1.65364
AT5G07100	0.295031	1.68805	0.126817	-0.1623	-0.924519	0.736593	-0.14653	-1.61314
AT5G10150	0.291624	1.3114	-0.80307	1.49662	-1.03824	-0.0788242	-0.0746619	-1.10484
AT5G10625	1.30327	0.919093	1.03313	-0.225976	-0.446577	-0.138109	-0.966297	-1.47854
AT5G10740	-0.12255	1.67883	0.0129524	0.515108	-0.839915	0.562933	-0.114579	-1.69278
AT5G11260	1.36364	0.0424774	0.363241	1.31601	-0.510126	-0.284638	-0.751493	-1.53911
AT5G12170	0.646788	1.04151	0.468179	-0.715999	-0.967838	1.33443	-0.448086	-1.35899
AT5G13220	0.982109	0.878984	0.840312	-0.287623	-0.168385	0.228004	-0.419753	-2.05365
AT5G13330	1.44912	1.08093	-0.310023	0.508183	-0.555485	0.0786245	-0.611737	-1.63961
AT5G13720	-0.0121007	1.03352	0.840509	-0.306726	-0.78895	1.05757	0.0173619	-1.84118
AT5G13790	0.433572	0.986333	-0.119189	1.30417	-0.24356	-0.423207	0.0328202	-1.97094
AT5G13800	0.35702	-0.253731	0.732252	1.67433	-0.652915	-0.147947	0.0286913	-1.7377
AT5G14120	1.55977	0.645932	0.651043	0.269984	-0.778648	-0.648967	-0.0807315	-1.61838
AT5G14180	-0.0434027	1.8856	-0.583525	0.732487	-0.463498	0.406699	-0.570665	-1.3637
AT5G15170	1.1529	1.56778	-0.283238	0.27526	-0.0598391	-0.690144	-0.410895	-1.55183
AT5G15330	1.06213	1.3575	-0.641397	0.615639	-0.0643973	-0.112481	-0.490278	-1.72671
AT5G15850	1.43977	1.37333	-0.116401	0.140019	-1.11302	0.0984935	-1.13378	-0.688416
AT5G16080	0.493637	0.970252	-0.459593	1.08089	0.280862	-0.017022	-0.280862	-2.06817
AT5G16370	0.726973	1.59465	0.413615	-0.409939	-0.955204	0.531266	-0.408807	-1.49255
AT5G16410	1.04889	0.794612	0.934463	0.349629	-1.35402	-0.298774	0.057212	-1.53201
AT5G17290	1.05718	1.27614	-0.603286	0.632937	-1.41527	-0.055881	0.290809	-1.18262
AT5G17300	1.81237	1.22064	-0.253829	-0.392869	-0.674183	0.0404186	-0.790589	-0.961964
AT5G17640	0.562997	1.51769	-0.0144358	1.23282	-0.817709	-0.558506	-0.83824	-1.08461
AT5G17990	0.765975	0.695242	-0.571636	0.290808	0.396556	0.42702	0.257192	-2.26116
AT5G18140	0.189009	1.56377	-0.66666	0.254315	-1.06184	0.972675	0.133751	-1.38502
AT5G18630	0.8508	1.9689	-0.359857	-0.0836898	-1.12865	0.00289229	-0.303131	-0.947271
AT5G18650	0.477679	1.47128	-0.206667	0.719095	-0.599717	0.0374096	0.0207831	-1.91986
AT5G18670	1.92965	1.09708	-0.756083	-0.222772	-0.752246	-0.0846487	-0.335957	-0.875023
AT5G19110	1.68875	-0.263623	0.488095	1.13541	-0.869174	-0.58728	-0.493315	-1.09887
AT5G19190	1.10173	1.33725	-0.447234	0.805754	-0.645336	-1.20667	0.171147	-1.11665
AT5G19230	0.25501	1.33616	0.25971	-0.191551	-0.934252	1.11053	-0.125742	-1.70986
AT5G20000	0.294973	0.536763	-0.578467	1.60139	-1.19887	0.38869	0.369947	-1.41442
AT5G20250	0.991124	1.65256	0.100479	-0.00343353	-1.09426	0.0912801	-0.339272	-1.39848
AT5G20820	1.56149	0.411271	-0.284212	0.832573	-0.304274	-0.324336	-0.0434677	-1.84905
AT5G21170	0.350866	2.12387	-0.15241	-0.0366606	-0.837133	-0.0182814	-0.159449	-1.2708
AT5G21280	0.786652	1.32826	-0.00220763	-0.679214	-0.72631	1.20463	-0.537926	-1.37388
AT5G21940	1.38052	1.15432	0.24255	0.152877	-0.773353	-0.79823	0.192796	-1.55148
AT5G22510	0.338183	0.916483	-0.608814	0.500646	-0.976669	1.57812	-0.39837	-1.34958
AT5G23010	0.0241164	0.244202	-0.143469	0.288121	-0.245619	0.975409	1.03664	-2.1794
AT5G23340	-0.260381	1.32743	-0.995576	1.01089	0.525868	0.413547	-0.433969	-1.58782
AT5G23730	1.69852	0.570246	-0.389233	0.707949	-0.571356	0.290398	-0.971139	-1.33539
AT5G24120	0.310769	0.585367	0.0110725	0.69314	-1.18476	1.61585	-0.982502	-1.04894
AT5G24140	0.460606	1.01771	0.61182	0.0149224	-0.828693	1.21668	-1.0197	-1.47334
AT5G24490	-0.201707	1.53731	-0.129495	0.172818	-0.932227	0.711726	0.539448	-1.69787
AT5G24820	1.2928	0.395756	-0.448524	0.712361	-1.02897	1.1345	-1.02897	-1.02897
AT5G24870	0.417848	1.16261	-0.630019	0.435168	-1.14096	1.21457	-0.00649505	-1.45273
AT5G25280	1.15921	0.444542	0.463857	0.49467	-0.867526	-0.618725	0.743471	-1.8195
AT5G25450	0.535616	1.31844	-0.398279	0.501282	-0.32961	0.762223	-0.480681	-1.90899
AT5G25770	0.224619	1.48094	-0.3675	1.43975	-0.825748	-0.630092	-0.115206	-1.20676
AT5G25840	0.565197	0.605504	-0.157013	1.29402	-0.618223	-0.306345	0.569823	-1.95296
AT5G25900	0.544872	1.72255	-0.0193466	-0.214924	0.418239	-0.0995472	-0.568088	-1.78376
AT5G26260	0.66857	0.332375	0.475003	1.81978	-1.05316	-0.553958	-0.666023	-1.02259
AT5G26280	1.51309	1.16012	-0.417851	0.0735349	-0.0787256	0.0181674	-0.583954	-1.68438
AT5G28770	1.32133	1.73975	-0.155102	-0.489342	-0.82812	-0.328824	-0.195953	-1.06374
AT5G28840	1.04226	1.08351	-1.03143	-0.0908444	0.240561	0.888934	-0.544636	-1.58836
AT5G35790	0.950216	1.47363	-0.751675	0.343099	-0.0950462	-0.468354	0.264115	-1.71599
AT5G36907	1.41528	1.38816	-0.162675	-0.189788	-0.981474	0.374153	-0.601899	-1.24175
AT5G36910	1.62786	0.596208	0.0905072	1.03862	-0.569626	-0.925958	-0.94368	-0.913933
AT5G39080	1.35015	0.597474	-0.133472	1.12988	-1.09259	0.0700078	-0.4703	-1.45115
AT5G39160	0.886195	1.16436	-0.0422892	0.822291	0.288507	-1.17752	-0.327977	-1.61357
AT5G39660	1.63735	1.47875	-0.301037	-0.412641	-0.812065	-0.136568	-0.465506	-0.988282
AT5G40890	0.535655	1.90047	0.0168816	0.597822	-0.791291	-0.476882	-0.503321	-1.27934
AT5G41050	0.814644	1.22941	-0.0532855	0.301311	-0.907133	1.00282	-1.03259	-1.35518
AT5G41120	1.09437	-0.260406	0.151629	1.63496	-0.698812	-0.454887	0.0626294	-1.52948
AT5G44190	0.422659	0.482173	0.398202	1.08954	-1.43551	0.897343	-1.50073	-0.353668
AT5G44380	1.36079	1.20225	-0.171751	0.066058	0.066058	0.171751	-1.30795	-1.38722
AT5G44572	0.0587218	1.91524	0.0511968	0.954195	-0.684102	-0.529302	-0.650777	-1.11518
AT5G46250	0.047191	1.96061	-0.711192	0.560264	-0.588121	0.426383	-0.417651	-1.27748
AT5G46330	-0.43298	1.18839	0.207632	0.944618	-0.240229	0.967295	-1.33437	-1.30036
AT5G47440	0.156705	0.814969	-0.0529337	1.17555	0.282488	-0.564451	0.295066	-2.10739
AT5G47610	0.298035	0.822407	1.21836	0.875914	-0.239177	-0.18674	-1.42918	-1.35962
AT5G48160	-0.102978	1.72984	0.224406	0.422983	-0.99121	0.196229	0.169395	-1.64866
AT5G48485	1.25505	1.15764	0.27647	0.193309	-0.0783914	-0.511858	-0.412747	-1.87947
AT5G48490	1.54314	1.26619	0.0301395	0.21909	-0.253826	-1.18233	-0.504484	-1.11792
AT5G48540	0.0440102	0.638782	1.22776	0.945224	-1.05136	0.301189	-0.429779	-1.67583
AT5G48545	0.16412	0.192164	-0.751127	0.939147	-0.19535	1.42609	0.0723402	-1.84738
AT5G49360	0.335306	2.03236	-0.2587	0.233639	-1.09976	0.24928	-0.392005	-1.10012
AT5G49700	0.772601	2.04675	-0.359096	-0.00296774	-0.580688	-0.0346236	-0.762709	-1.07927
AT5G49710	0.260913	1.51091	0.141724	0.806205	-1.1053	-0.257561	0.262403	-1.6193
AT5G51040	1.9615	0.407615	-0.182765	-0.457376	-0.913487	0.538511	-0.0842557	-1.26974
AT5G52250	0.381596	2.00278	0.210944	-0.357894	-0.395817	0.29627	-0.803484	-1.3344
AT5G52900	0.371006	1.29254	0.561519	0.765826	-1.20052	0.282214	-0.478978	-1.59361
AT5G53160	0.0501775	1.1058	0.105508	0.217255	-1.17687	1.30977	0.00569583	-1.61734
AT5G53300	0.205275	1.86043	0.586192	-0.262481	-0.986046	0.214302	-0.193402	-1.42427
AT5G53550	0.611944	1.62727	-0.721048	0.0656847	-0.599327	0.941481	-0.54292	-1.38309
AT5G54110	0.357222	1.75743	-0.0130919	-0.139024	-0.505597	0.859701	-1.36592	-0.950721
AT5G54130	1.85527	0.837967	-0.670591	0.394529	-0.835793	0.120641	-1.06186	-0.640159
AT5G54170	1.06758	1.25673	-0.70025	0.185456	-0.842788	0.693751	-0.0601751	-1.6003
AT5G55530	0.303658	1.81298	-0.574003	0.099938	0.0269064	0.585534	-0.682909	-1.5721
AT5G55930	1.20351	0.973742	-0.0775059	-0.165634	-0.338744	0.910793	-0.760502	-1.74565
AT5G56550	1.44334	1.47182	-0.156111	0.146251	-0.565833	-0.767408	-0.256898	-1.31517
AT5G57340	0.278746	1.34291	0.700228	1.1247	-1.17402	-0.459594	-0.650905	-1.16206
AT5G57660	0.596244	1.9239	0.0943119	0.0730683	-0.945653	0.244406	-1.02646	-0.959816
AT5G57780	0.366941	1.61267	-0.0348438	0.532268	-0.207861	0.199691	-0.582732	-1.88613
AT5G58350	0.327994	1.34754	-0.189683	0.0395174	-0.818009	1.35149	-0.56905	-1.4898
AT5G58730	0.666151	0.801775	0.394904	0.0997233	-1.26449	1.39746	-1.05441	-1.04111
AT5G59080	1.25725	1.56532	0.257464	-0.273337	-0.904923	-0.302229	-0.234703	-1.36484
AT5G59580	0.970696	0.787077	0.0602501	1.34559	-0.720132	-0.22283	-0.567116	-1.65353
AT5G59750	0.199557	1.07264	-0.378081	0.227378	-0.980891	1.22235	0.374438	-1.73738
AT5G61250	0.786735	0.846963	0.0790499	1.16316	-0.824378	0.28985	-0.538292	-1.80309
AT5G61500	0.247609	1.84089	-0.38088	0.390718	-0.730305	0.418148	-0.204378	-1.58181
AT5G62280	0.132958	1.1936	0.632228	1.0923	-0.595446	-0.643684	-0.0244208	-1.78754
AT5G63450	0.6975	0.566974	0.6975	0.420132	-1.30934	1.15434	-1.08092	-1.14618
AT5G63470	0.186755	1.77217	-0.625157	-0.0458128	-0.576359	0.9914	-0.274228	-1.42876
AT5G63850	1.92355	0.170061	0.610114	-0.450459	-1.10407	0.393966	-0.515614	-1.02754
AT5G64380	0.382167	1.25999	-0.724125	-0.192023	-0.498658	1.51702	-0.309266	-1.4351
AT5G64410	0.0644661	1.8021	-0.168117	0.364465	-0.865868	0.686374	-0.39733	-1.48609
AT5G64840	0.163637	0.87759	-0.472194	0.355959	-1.02203	1.8213	-0.912989	-0.811267
AT5G65110	0.376411	1.94006	-0.362231	-0.0941028	-1.05189	0.649696	-0.302934	-1.15501
AT5G65207	0.755373	1.48592	0.376705	0.221544	-0.915383	-0.360311	0.177212	-1.74106
AT5G65300	0.465468	1.05079	0.0649827	-0.254636	0.207463	1.27414	-1.38678	-1.42144
AT5G65870	1.04748	0.219901	0.887407	0.754546	-0.514836	-0.045821	-0.316345	-2.03233
AT5G66180	0.904491	1.70693	-0.765697	0.512603	-0.457785	-0.00991383	-0.485777	-1.40485
AT5G66580	0.746503	0.50653	-0.0757734	1.37544	-0.804791	-0.446537	0.488333	-1.7897
AT5G67140	-0.204984	0.582585	-0.136656	1.59312	-1.59312	0.80555	-0.118675	-0.927821
AT5G67520	0.709479	1.42787	0.0349599	0.16109	-0.699882	0.819157	-0.864399	-1.58827
