# Supplementary material for: Differential Contributions of MYCs to Insect Defense Reveals Flavonoids Alleviating Growth Inhibition Caused by Wounding in Arabidopsis
Source: Front Plant Sci. 2021 Jul 13;12:700555. doi: 10.3389/fpls.2021.700555 (PMC8313826; doi:10.3389/fpls.2021.700555)
Supplement: Supplementary file 2 [file Data_Sheet_2.zip › 2021-6-29-table/Supplementary Table S12 Gene distributions in the enriched modules of MYCs-affected genes found in untreated and wounded plants as described in Figure 4 B and C.xlsx]

## Sheet: Untreated
MYCs-affected genes in the indicated Module
Modules	GeneRatio	BgRatio	pvalue	p.adjust	qvalue	geneID	Count
darkslateblue	34/241	52/10991	1.09499e-44	3.17547e-43	2.07472e-43	AT1G16410/AT5G14200/AT3G19710/AT4G39940/AT3G58990/AT3G02020/AT2G46650/AT1G62560/AT1G18590/AT4G13770/AT3G54600/AT2G14750/AT4G12030/AT2G25450/AT2G43100/AT4G14040/AT1G24100/AT2G20610/AT1G74100/AT1G78370/AT1G65860/AT1G74090/AT1G11580/AT4G31500/AT5G23010/AT1G21440/AT3G03190/AT5G07460/AT1G16400/AT4G30530/AT1G07323/AT4G14680/AT1G62800/AT4G04810	34
skyblue	17/241	98/10991	3.35637e-11	3.06657e-10	2.00357e-10	AT4G18970/AT5G57760/AT2G04790/AT1G03870/AT1G50460/AT4G17030/AT1G32780/AT1G14430/AT5G24580/AT4G33420/AT1G68238/AT1G18400/AT5G49330/AT4G36105/AT5G66270/AT1G50590/AT1G07167	17
darkmagenta	15/241	73/10991	3.95646e-11	3.06657e-10	2.00357e-10	AT4G14690/AT5G62210/AT5G08640/AT3G51240/AT5G05270/AT4G26150/AT3G21560/AT1G60590/AT1G65060/AT1G06550/AT5G17220/AT1G65560/AT5G49560/AT5G37550/AT1G05890	15
palevioletred3	12/241	41/10991	4.22975e-11	3.06657e-10	2.00357e-10	AT5G45670/AT4G08950/AT3G23730/AT5G04530/AT4G28780/AT2G23130/AT2G10940/AT5G22940/AT5G10430/AT3G49900/AT4G19380/AT4G14550	12
paleturquoise	15/241	76/10991	7.28919e-11	4.22773e-10	2.76222e-10	AT4G13577/AT5G01015/AT1G11850/AT4G02850/AT4G12970/AT3G22210/AT1G72645/AT5G35740/AT3G11120/AT3G58850/AT3G61100/AT3G50570/AT1G71430/AT5G44550/AT2G23690	15
floralwhite	13/241	61/10991	5.06202e-10	2.44664e-09	1.59853e-09	AT2G30860/AT4G39950/AT3G28220/AT2G22330/AT1G52000/AT1G52400/AT5G01500/AT1G52410/AT2G06050/AT3G12145/AT4G04830/AT5G13220/AT2G43530	13
darkorange2	10/241	59/10991	5.21814e-07	2.1618e-06	1.41243e-06	AT1G14250/AT5G23820/AT1G60260/AT1G56650/AT3G16470/AT1G52030/AT2G32487/AT4G17470/AT2G23010/AT2G06255	10
royalblue	10/241	141/10991	0.00106882	0.00344397	0.00225014	AT1G22530/AT1G76090/AT5G57560/AT5G65390/AT5G46690/AT5G06270/AT3G10870/AT1G50040/AT4G37740/AT2G42170	10
MYC2-affected genes in the indicated Module
Modules	GeneRatio	BgRatio	pvalue	p.adjust	qvalue	geneID	Count
darkslateblue	17/121	52/10991	2.55668e-21	5.62471e-20	3.49862e-20	AT3G19710/AT1G16410/AT5G14200/AT1G62560/AT4G13770/AT3G54600/AT5G23010/AT3G02020/AT4G12030/AT4G39940/AT1G18590/AT2G43100/AT2G46650/AT1G07323/AT1G16400/AT1G65860/AT3G03190	17
skyblue	9/121	98/10991	1.21774e-06	6.69756e-06	4.16594e-06	AT5G44580/AT1G13650/AT4G18970/AT2G04790/AT1G32780/AT5G57760/AT3G23510/AT1G18400/AT1G14430	9
darkmagenta	3/121	73/10991	0.0464146	0.113458	0.0705719	AT4G14690/AT5G62210/AT4G26150	3
palevioletred3	9/121	41/10991	4.58331e-10	5.04164e-09	3.13595e-09	AT2G46330/AT3G23730/AT4G08950/AT5G45670/AT4G28780/AT3G13000/AT5G04530/AT4G14550/AT5G22940	9
paleturquoise	8/121	76/10991	1.72552e-06	7.59231e-06	4.72249e-06	AT3G22210/AT4G02850/AT4G13577/AT1G11850/AT5G01015/AT1G72645/AT4G12970/AT3G50570	8
floralwhite	2/121	61/10991	0.145021	0.265872	0.165375	AT1G52000/AT2G43530	2
darkorange2	1/121	59/10991	0.480492	0.737904	0.458983	AT1G14250	1
royalblue	8/121	141/10991	0.000159848	0.000586111	0.000364567	AT1G22530/AT5G57560/AT1G76090/AT5G65390/AT1G50040/AT3G23470/AT3G10870/AT2G42170	8
MYC3-affected genes in the indicated Module
Modules	GeneRatio	BgRatio	pvalue	p.adjust	qvalue	geneID	Count
darkslateblue	30/100	52/10991	1.12363e-49	2.24727e-48	1.65588e-48	AT1G16410/AT3G19710/AT2G43100/AT5G14200/AT3G58990/AT3G02020/AT4G13770/AT4G39940/AT3G54600/AT5G23010/AT1G62560/AT2G25450/AT4G12030/AT1G18590/AT2G46650/AT1G24100/AT1G74090/AT4G14040/AT2G20610/AT1G65860/AT2G14750/AT1G78370/AT1G74100/AT3G03190/AT4G31500/AT1G16400/AT1G21440/AT5G07460/AT1G07323/AT4G04810	30
skyblue	1/100	98/10991	0.593314	0.847592	0.624541	AT1G18400	1
darkmagenta	7/100	73/10991	4.16376e-06	2.08188e-05	1.53402e-05	AT4G14690/AT3G51240/AT5G08640/AT1G60590/AT5G62210/AT4G26150/AT5G17220	7
palevioletred3	1/100	41/10991	0.313004	0.695564	0.512521	AT4G14550	1
paleturquoise	1/100	76/10991	0.501938	0.792519	0.583962	AT4G13577	1
floralwhite	9/100	61/10991	3.47645e-09	3.47645e-08	2.5616e-08	AT2G30860/AT4G39950/AT2G22330/AT1G52000/AT1G52400/AT5G01500/AT3G25760/AT1G52410/AT4G04830	9
darkorange2	7/100	59/10991	9.67195e-07	6.44797e-06	4.75113e-06	AT3G44860/AT1G60260/AT1G14250/AT2G32487/AT1G56650/AT2G23010/AT4G29700	7
royalblue	1/100	141/10991	0.726665	0.941206	0.69352	AT4G15660	1
MYC4-affected genes in the indicated Module
Modules	GeneRatio	BgRatio	pvalue	p.adjust	qvalue	geneID	Count
darkslateblue	34/236	52/10991	5.12516e-45	1.38379e-43	8.63185e-44	AT5G14200/AT1G16410/AT4G13770/AT3G19710/AT4G39940/AT5G23010/AT2G43100/AT3G58990/AT2G25450/AT3G02020/AT2G46650/AT1G62560/AT1G18590/AT3G54600/AT4G14040/AT4G12030/AT2G20610/AT2G14750/AT1G24100/AT1G78370/AT1G74100/AT1G65860/AT1G74090/AT1G11580/AT4G30530/AT1G21440/AT5G07460/AT4G14680/AT4G31500/AT1G16400/AT3G03190/AT1G07323/AT1G62800/AT4G04810	34
skyblue	12/236	98/10991	1.15461e-06	6.2349e-06	3.88922e-06	AT5G44580/AT4G18970/AT5G57760/AT4G15490/AT1G32780/AT1G18400/AT4G09160/AT1G13650/AT1G14430/AT1G50590/AT5G03395/AT4G14580	12
darkmagenta	3/236	73/10991	0.206655	0.429206	0.267731	AT4G26150/AT5G62210/AT4G14690	3
palevioletred3	11/236	41/10991	6.35027e-10	5.71524e-09	3.56506e-09	AT2G46330/AT5G45670/AT3G23730/AT5G43780/AT4G08950/AT5G04530/AT4G28780/AT2G23130/AT5G22940/AT4G14550/AT4G19380	11
paleturquoise	8/236	76/10991	0.000215094	0.000725941	0.000452829	AT3G22210/AT1G11850/AT4G02850/AT1G72645/AT4G13577/AT5G35740/AT3G58850/AT3G50570	8
floralwhite	11/236	61/10991	5.75604e-08	3.88533e-07	2.4236e-07	AT2G30860/AT4G39950/AT2G22330/AT3G28220/AT1G52000/AT1G52410/AT4G04830/AT1G52400/AT3G51450/AT5G05600/AT5G13220	11
darkorange2	6/236	59/10991	0.00160149	0.00480446	0.00299693	AT4G23600/AT5G06870/AT1G73325/AT1G14250/AT3G44860/AT2G32487	6
royalblue	13/236	141/10991	1.02887e-05	4.6299e-05	2.88805e-05	AT1G76090/AT1G22530/AT5G57560/AT4G03400/AT1G58270/AT1G50040/AT3G10870/AT5G65390/AT4G37740/AT1G78260/AT2G42170/AT3G23470/AT4G04835	13

## Sheet: Wounded
MYCs-affected genes in the indicated Module
Modules	GeneRatio	BgRatio	pvalue	p.adjust	qvalue	geneID	Count
darkslateblue	42/356	52/10991	2.84084e-54	7.67027e-53	5.08361e-53	AT1G16410/AT4G39940/AT3G19710/AT5G14200/AT2G43100/AT3G58990/AT3G02020/AT4G13770/AT4G14040/AT1G78370/AT3G54600/AT1G62560/AT1G18590/AT4G12030/AT4G31500/AT1G11580/AT5G23010/AT2G25450/AT2G14750/AT2G20610/AT1G65860/AT1G21440/AT5G07460/AT3G03190/AT1G24100/AT4G30530/AT1G74090/AT2G31790/AT2G46650/AT1G16400/AT4G14680/AT4G04610/AT1G74100/AT3G22890/AT5G63980/AT1G31230/AT4G27070/AT1G62800/AT1G07323/AT2G38860…	42
darkorange2	43/356	59/10991	4.76936e-52	6.43864e-51	4.26732e-51	AT1G14250/AT3G16470/AT5G24780/AT5G06870/AT4G17470/AT2G39030/AT5G23820/AT4G18440/AT1G52030/AT1G19570/AT5G24770/AT4G08870/AT2G32487/AT1G66100/AT5G07010/AT1G31550/AT4G23600/AT1G62660/AT1G32640/AT1G06640/AT4G02360/AT4G29700/AT1G64200/AT1G73325/AT1G60260/AT1G45201/AT5G41120/AT4G11320/AT2G33380/AT1G78490/AT2G23010/AT2G24210/AT3G18773/AT1G56650/AT2G39420/AT2G40390/AT3G48350/AT5G67210/AT4G30460/AT2G06255…	43
plum1	37/356	66/10991	2.27942e-38	2.05148e-37	1.35965e-37	AT2G38240/AT3G55970/AT3G48520/AT2G39330/AT3G16420/AT3G54640/AT1G15010/AT5G10625/AT3G16400/AT1G80440/AT1G43160/AT1G10585/AT3G14990/AT4G36040/AT1G45145/AT4G15210/AT5G05440/AT5G39190/AT2G36080/AT1G13245/AT1G71030/AT1G77380/AT1G24575/AT1G66760/AT2G29460/AT4G06746/AT4G25433/AT1G32460/AT1G14890/AT3G23480/AT5G56840/AT5G39160/AT4G37530/AT5G51390/AT5G65207/AT1G65390/AT2G22880	37
floralwhite	35/356	61/10991	7.8802e-37	5.31914e-36	3.52535e-36	AT1G52400/AT3G28220/AT4G39950/AT2G22330/AT1G52410/AT3G12145/AT1G52000/AT3G25760/AT2G30860/AT3G23570/AT1G52040/AT3G51450/AT5G01500/AT4G13410/AT2G06050/AT5G02940/AT1G06620/AT2G04400/AT3G59760/AT1G70700/AT1G24070/AT2G34810/AT5G05600/AT5G17990/AT4G35630/AT4G04830/AT1G25220/AT4G15440/AT1G51760/AT5G05730/AT5G10300/AT5G55930/AT2G43530/AT5G13220/AT1G17380	35
darkgreen	40/356	132/10991	2.26965e-28	1.22561e-27	8.12297e-28	AT5G20250/AT3G30775/AT5G21940/AT1G80920/AT3G47340/AT3G13750/AT5G22920/AT1G11260/AT2G05540/AT2G45170/AT2G32150/AT5G49360/AT3G61060/AT5G19120/AT3G15450/AT3G16770/AT2G24550/AT5G21170/AT5G59080/AT1G49500/AT2G17880/AT1G80180/AT3G15770/AT1G13700/AT1G19610/AT1G02610/AT3G48360/AT4G27450/AT1G21830/AT4G35770/AT4G21510/AT2G37950/AT2G39400/AT4G36990/AT1G79700/AT5G14730/AT5G49450/AT5G57785/AT4G34790/AT4G38540	40
orange	25/356	124/10991	1.3992e-13	6.29641e-13	4.17306e-13	AT3G22740/AT3G25770/AT1G75380/AT1G23390/AT3G16460/AT2G37130/AT3G10020/AT2G43510/AT2G15960/AT1G28330/AT1G54575/AT2G15880/AT1G25275/AT2G43520/AT3G15630/AT4G36670/AT1G76650/AT3G15950/AT5G13330/AT5G19230/AT4G33467/AT5G07100/AT5G16080/AT3G62550/AT1G14870	25
skyblue	14/356	98/10991	2.99792e-06	1.15634e-05	7.66386e-06	AT5G44580/AT1G67195/AT3G47295/AT1G13650/AT2G04790/AT1G50460/AT1G32520/AT1G32780/AT5G25130/AT1G68238/AT5G03395/AT3G47010/AT1G49200/AT3G23510	14
MYC2-affected genes in the indicated Module
Modules	GeneRatio	BgRatio	pvalue	p.adjust	qvalue	geneID	Count
darkslateblue	46/293	52/10991	1.81701e-67	5.26934e-66	3.2515e-66	AT3G54600/AT5G14200/AT3G19710/AT4G14040/AT4G13770/AT4G39940/AT3G02020/AT1G16410/AT1G78370/AT1G62560/AT1G18590/AT2G14750/AT2G25450/AT4G12030/AT1G11580/AT1G24100/AT1G74090/AT2G20610/AT1G65860/AT1G21440/AT3G03190/AT2G31790/AT4G30530/AT5G07460/AT2G43100/AT3G22890/AT1G16400/AT4G14680/AT2G46650/AT1G31230/AT5G23010/AT4G13430/AT4G31500/AT1G74100/AT3G58990/AT4G04610/AT5G54390/AT5G63980/AT1G07323/AT1G62800…	46
darkorange2	29/293	59/10991	1.61242e-30	2.338e-29	1.44269e-29	AT3G16470/AT2G39030/AT5G06870/AT5G24780/AT1G14250/AT4G17470/AT1G19570/AT5G24770/AT4G18440/AT1G66100/AT4G11320/AT2G32487/AT1G52030/AT1G06640/AT1G31550/AT5G23820/AT1G32640/AT4G02360/AT1G73325/AT1G64200/AT1G60260/AT4G29700/AT2G24210/AT2G23010/AT5G07010/AT4G08870/AT5G41120/AT2G40390/AT2G06255	29
plum1	20/293	66/10991	2.32135e-16	1.68298e-15	1.0385e-15	AT3G55970/AT2G39330/AT3G54640/AT3G48520/AT2G38240/AT3G16420/AT1G43160/AT1G80440/AT1G15010/AT1G45145/AT5G39190/AT3G23480/AT4G15210/AT5G10625/AT2G29460/AT4G06746/AT5G65207/AT5G39160/AT5G51390/AT5G56840	20
floralwhite	29/293	61/10991	5.67476e-30	5.4856e-29	3.38494e-29	AT1G52400/AT2G22330/AT4G39950/AT1G52410/AT3G12145/AT3G28220/AT5G01500/AT5G02940/AT2G06050/AT3G25760/AT1G52040/AT3G23570/AT3G51450/AT2G30860/AT1G70700/AT1G52000/AT4G04830/AT5G05600/AT4G13410/AT2G04400/AT2G34810/AT5G05730/AT4G15440/AT1G24070/AT1G19670/AT2G43530/AT1G06620/AT5G10300/AT1G17380	29
darkgreen	16/293	132/10991	4.2043e-07	2.03208e-06	1.25391e-06	AT5G20250/AT2G32150/AT5G21940/AT2G05540/AT3G30775/AT2G45170/AT1G80920/AT2G39400/AT1G19610/AT3G61060/AT4G35770/AT1G13700/AT2G37950/AT5G49450/AT1G23050/AT3G48360	16
orange	21/293	124/10991	1.07754e-11	6.24975e-11	3.85647e-11	AT3G22740/AT2G15960/AT3G25770/AT1G75380/AT1G28330/AT1G23390/AT3G10020/AT1G25275/AT3G15630/AT3G16460/AT2G43510/AT2G15880/AT2G37130/AT4G33467/AT1G54575/AT3G62550/AT3G15950/AT5G01815/AT5G19230/AT5G07100/AT1G14870	21
skyblue	6/293	98/10991	0.0467883	0.113072	0.0697721	AT5G44580/AT2G04790/AT5G57760/AT5G25130/AT1G21910/AT1G49200	6
MYC3-affected genes in the indicated Module
Modules	GeneRatio	BgRatio	pvalue	p.adjust	qvalue	geneID	Count
darkslateblue	45/398	52/10991	1.2394e-58	4.46182e-57	3.39203e-57	AT1G78370/AT5G14200/AT4G14040/AT1G74090/AT4G13770/AT3G58990/AT2G25450/AT3G19710/AT4G39940/AT3G54600/AT2G43100/AT1G16410/AT3G02020/AT2G14750/AT1G62560/AT1G18590/AT1G24100/AT1G65860/AT2G20610/AT4G12030/AT1G74100/AT4G30530/AT2G31790/AT1G11580/AT3G22890/AT1G21440/AT5G07460/AT4G14680/AT4G31500/AT2G46650/AT3G03190/AT5G23010/AT5G63980/AT1G31230/AT5G54390/AT1G16400/AT4G04610/AT2G38860/AT5G26600/AT5G67150…	45
darkorange2	16/398	59/10991	1.70748e-10	1.26972e-09	9.65288e-10	AT3G16470/AT5G24780/AT2G39030/AT5G06870/AT5G24770/AT1G19570/AT1G52030/AT1G14250/AT4G23600/AT2G32487/AT4G29700/AT5G07010/AT1G73325/AT4G17470/AT2G24210/AT5G41120	16
plum1	21/398	66/10991	6.43489e-15	7.72186e-14	5.87042e-14	AT3G55970/AT3G16420/AT3G48520/AT2G38240/AT3G54640/AT2G39330/AT4G36040/AT1G10585/AT1G43160/AT3G16400/AT5G10625/AT1G45145/AT4G15210/AT1G15010/AT1G13245/AT1G77380/AT1G80440/AT4G06746/AT2G29460/AT2G36080/AT5G56840	21
floralwhite	31/398	61/10991	5.73524e-29	1.03234e-27	7.84823e-28	AT1G52400/AT3G25760/AT3G28220/AT2G22330/AT4G39950/AT1G52000/AT1G52410/AT3G12145/AT3G23570/AT5G02940/AT5G05600/AT2G06050/AT3G51450/AT2G30860/AT1G70700/AT4G04830/AT3G59760/AT5G01500/AT1G06620/AT2G34810/AT5G05730/AT4G35630/AT1G52040/AT2G04400/AT1G51760/AT5G10300/AT1G24070/AT4G15440/AT5G55930/AT1G17380/AT5G13220	31
darkgreen	19/398	132/10991	2.59226e-07	1.33316e-06	1.01352e-06	AT3G13750/AT3G16770/AT2G32150/AT3G30775/AT3G61060/AT5G20250/AT1G80920/AT2G39400/AT5G56870/AT3G15770/AT5G14730/AT1G19610/AT2G05540/AT5G49360/AT1G13700/AT4G27450/AT4G35770/AT1G02610/AT4G34790	19
orange	14/398	124/10991	0.000153367	0.00069015	0.000524676	AT3G25770/AT3G22740/AT1G75380/AT3G16460/AT1G28330/AT2G37130/AT2G43510/AT3G10020/AT2G43520/AT1G54575/AT3G15950/AT5G19230/AT5G07100/AT5G01815	14
skyblue
MYC4-affected genes in the indicated Module
Modules	GeneRatio	BgRatio	pvalue	p.adjust	qvalue	geneID	Count
darkslateblue	44/201	52/10991	1.54897e-70	4.18222e-69	2.93489e-69	AT3G19710/AT3G58990/AT2G43100/AT1G16410/AT5G14200/AT1G78370/AT4G13770/AT1G18590/AT4G39940/AT4G14040/AT3G54600/AT2G25450/AT4G12030/AT1G62560/AT2G14750/AT1G24100/AT1G74100/AT2G20610/AT4G14680/AT1G65860/AT1G74090/AT4G30530/AT1G11580/AT1G21440/AT2G31790/AT4G31500/AT3G02020/AT5G63980/AT3G03190/AT2G46650/AT5G07460/AT3G22890/AT1G16400/AT5G23010/AT1G31230/AT5G26600/AT1G07323/AT2G38860/AT5G67150/AT4G04610…	44
darkorange2	15/201	59/10991	9.97173e-14	8.97455e-13	6.29793e-13	AT3G16470/AT1G14250/AT5G24780/AT5G06870/AT1G52030/AT1G31550/AT5G23820/AT2G39030/AT2G32487/AT5G07010/AT5G24770/AT1G56650/AT2G23010/AT1G73325/AT2G40390	15
plum1	15/201	66/10991	5.99578e-13	4.04715e-12	2.8401e-12	AT3G55970/AT2G38240/AT2G39330/AT3G48520/AT3G54640/AT1G43160/AT5G10625/AT1G15010/AT5G39190/AT3G23480/AT4G06746/AT4G25433/AT2G36080/AT5G39160/AT4G15210	15
floralwhite	35/201	61/10991	5.634e-46	7.60589e-45	5.33747e-45	AT1G52000/AT3G28220/AT2G22330/AT1G52400/AT4G39950/AT1G52410/AT3G25760/AT5G02940/AT3G51450/AT3G12145/AT1G70700/AT4G13410/AT2G06050/AT1G52040/AT5G05600/AT1G19670/AT4G15440/AT5G01500/AT3G23570/AT2G30860/AT2G34810/AT2G04400/AT3G59760/AT5G05590/AT4G04830/AT1G06620/AT4G35630/AT5G05730/AT4G24350/AT1G51760/AT2G43530/AT1G24070/AT5G10300/AT1G29330/AT1G17380	35
darkgreen	8/201	132/10991	0.00289685	0.0130358	0.00914794	AT2G32150/AT3G30775/AT3G47340/AT1G13700/AT2G37950/AT1G19610/AT2G05540/AT5G57785	8
orange	8/201	124/10991	0.00195973	0.0105825	0.00742635	AT3G22740/AT3G25770/AT2G15960/AT1G28330/AT3G16460/AT2G37130/AT3G15950/AT1G54575	8
skyblue	4/201	98/10991	0.104789	0.249085	0.174797	AT5G44580/AT2G04790/AT4G14580/AT5G25130	4
