# Supplementary material for: Differential Contributions of MYCs to Insect Defense Reveals Flavonoids Alleviating Growth Inhibition Caused by Wounding in Arabidopsis
Source: Front Plant Sci. 2021 Jul 13;12:700555. doi: 10.3389/fpls.2021.700555 (PMC8313826; doi:10.3389/fpls.2021.700555)
Supplement: Supplementary file 2 [file Data_Sheet_2.zip › 2021-6-29-table/Supplementary Table S13 GO enrichment analysis of MYCs-affected genes in enriched modules as described in Figure 4 D and E.xlsx]

## Sheet: Untreated
darkslateblue
Category	Term	Count	%	PValue	Genes	List Total	Pop Hits	Pop Total	Fold Enrichment	Bonferroni	Benjamini	FDR
GOTERM_BP_DIRECT	GO:0019761~glucosinolate biosynthetic process	16	48.4848	3.99614e-34	AT5G23010, AT1G62560, AT5G14200, AT3G58990, AT1G16410, AT1G16400, AT1G74100, AT3G19710, AT4G13770, AT1G24100, AT1G18590, AT2G20610, AT2G25450, AT1G74090, AT2G43100, AT4G12030	33	36	18499	249.145	2.83726e-32	2.83726e-32	2.35772e-32
GOTERM_BP_DIRECT	GO:0009098~leucine biosynthetic process	4	12.1212	7.08065e-06	AT3G19710, AT5G14200, AT3G58990, AT2G43100	33	22	18499	101.923	0.000502602	0.000167575	0.000139253
GOTERM_BP_DIRECT	GO:0055114~oxidation-reduction process	11	33.3333	5.31872e-05	AT5G07460, AT4G13770, AT1G65860, AT4G31500, AT1G62560, AT4G04810, AT2G25450, AT5G14200, AT1G16410, AT1G16400, AT2G46650	33	1330	18499	4.63634	0.00376927	0.000944073	0.000784511
GOTERM_BP_DIRECT	GO:0009625~response to insect	3	9.09091	0.000918033	AT4G13770, AT5G23010, AT1G16410	33	26	18499	64.6818	0.0631296	0.00814754	0.00677049
darkmagenta
Category	Term	Count	%	PValue	Genes	List Total	Pop Hits	Pop Total	Fold Enrichment	Bonferroni	Benjamini	FDR
GOTERM_BP_DIRECT	GO:0080167~response to karrikin	5	33.3333	1.48985e-06	AT5G05270, AT5G62210, AT5G08640, AT3G21560, AT1G06550	14	128	18499	51.6155	7.15103e-05	7.15128e-05	7.00229e-05
GOTERM_BP_DIRECT	GO:0009813~flavonoid biosynthetic process	3	20	0.0044972	AT3G51240, AT5G05270, AT5G08640	14	145	18499	27.3384	0.194549	0.107933	0.105684

## Sheet: Wounded
darkslateblue
Category	Term	Count	%	PValue	Genes	List Total	Pop Hits	Pop Total	Fold Enrichment	Bonferroni	Benjamini	FDR
GOTERM_BP_DIRECT	GO:0019761~glucosinolate biosynthetic process	16	39.0244	2.81568e-32	AT5G23010, AT1G62560, AT5G14200, AT3G58990, AT1G16410, AT1G16400, AT1G74100, AT3G19710, AT4G13770, AT1G24100, AT1G18590, AT2G20610, AT2G25450, AT1G74090, AT2G43100, AT4G12030	41	36	18499	200.531	2.61858e-30	2.61858e-30	2.16807e-30
GOTERM_BP_DIRECT	GO:0009684~indoleacetic acid biosynthetic process	4	9.7561	6.23616e-06	AT4G31500, AT2G20610, AT1G16410, AT1G16400	41	17	18499	106.164	0.000579796	0.000144991	0.000120046
GOTERM_BP_DIRECT	GO:0009098~leucine biosynthetic process	4	9.7561	1.40175e-05	AT3G19710, AT5G14200, AT3G58990, AT2G43100	41	22	18499	82.0355	0.00130279	0.000260726	0.00021587
GOTERM_BP_DIRECT	GO:0055114~oxidation-reduction process	12	29.2683	8.41609e-05	AT5G07460, AT4G13770, AT1G65860, AT4G31500, AT1G62560, AT4G04810, AT2G25450, AT1G31230, AT5G14200, AT1G16410, AT1G16400, AT2G46650	41	1330	18499	4.07093	0.00779674	0.00130449	0.00108007
darkorange
Category	Term	Count	%	PValue	Genes	List Total	Pop Hits	Pop Total	Fold Enrichment	Bonferroni	Benjamini	FDR
GOTERM_BP_DIRECT	GO:0009753~response to jasmonic acid	10	23.2558	1.00077e-11	AT5G07010, AT2G39030, AT1G19570, AT3G16470, AT5G24780, AT1G56650, AT5G24770, AT4G23600, AT1G32640, AT2G24210	36	156	18499	32.9398	9.30713e-10	9.30712e-10	9.20704e-10
GOTERM_BP_DIRECT	GO:0009611~response to wounding	6	13.9535	3.42072e-05	AT3G16470, AT5G24770, AT4G23600, AT1G32640, AT1G52030, AT2G24210	36	199	18499	15.4933	0.00317627	0.00159063	0.00157353
plum1
Category	Term	Count	%	PValue	Genes	List Total	Pop Hits	Pop Total	Fold Enrichment	Bonferroni	Benjamini	FDR
GOTERM_BP_DIRECT	GO:0080027~response to herbivore	2	5.40541	0.0155702	AT3G16400, AT4G15210	30	10	18499	123.327	0.723846	0.638376	0.638376
GOTERM_BP_DIRECT	GO:0009611~response to wounding	3	8.10811	0.038651	AT1G43160, AT1G66760, AT3G48520	30	199	18499	9.29598	0.960532	1	1
floralwhite
Category	Term	Count	%	PValue	Genes	List Total	Pop Hits	Pop Total	Fold Enrichment	Bonferroni	Benjamini	FDR
GOTERM_BP_DIRECT	GO:0009611~response to wounding	10	28.5714	1.8938e-11	AT5G10300, AT2G22330, AT1G51760, AT1G17380, AT5G13220, AT3G51450, AT2G34810, AT5G05730, AT4G15440, AT1G70700	31	199	18499	29.987	1.5908e-09	1.59079e-09	1.26885e-09
GOTERM_BP_DIRECT	GO:0000162~tryptophan biosynthetic process	5	14.2857	8.19368e-08	AT1G25220, AT1G52410, AT5G17990, AT2G04400, AT5G05730	31	26	18499	114.758	6.88267e-06	2.31224e-06	1.84429e-06
GOTERM_BP_DIRECT	GO:0009753~response to jasmonic acid	5	14.2857	0.000112404	AT1G17380, AT5G13220, AT3G51450, AT2G34810, AT1G70700	31	156	18499	19.1263	0.00939799	0.00236048	0.00188276
GOTERM_BP_DIRECT	GO:0009617~response to bacterium	4	11.4286	0.000592988	AT4G39950, AT1G25220, AT2G22330, AT5G05730	31	102	18499	23.4016	0.0486049	0.00711586	0.00567575
GOTERM_BP_DIRECT	GO:0009851~auxin biosynthetic process	3	8.57143	0.00163454	AT1G25220, AT1G52410, AT5G05730	31	37	18499	48.3845	0.12839	0.0137301	0.0109514
