# Supplementary material for: Differential Contributions of MYCs to Insect Defense Reveals Flavonoids Alleviating Growth Inhibition Caused by Wounding in Arabidopsis
Source: Front Plant Sci. 2021 Jul 13;12:700555. doi: 10.3389/fpls.2021.700555 (PMC8313826; doi:10.3389/fpls.2021.700555)
Supplement: Supplementary file 2 [file Data_Sheet_2.zip › 2021-6-29-table/Supplementary Table S14 Detailed information of the Z-scored TPMs of Flavonoid synthesis genes in mycs-related mutants in Figure 5B.xlsx]

## Sheet: Sheet1
	z-scored TPM
Gene id	Colck_tpm	myc2ck_tpm	myc3ck_tpm	myc4ck_tpm	myc23ck_tpm	myc24ck_tpm	myc34ck_tpm	myc Tck_tpm
AT5G07990	0.0718152	-0.202187	-0.387802	0.266269	0.381173	1.45951	0.469561	-2.05833
AT1G30530	1.4729	1.08746	-1.15955	0.182933	0.297347	0.0830556	-1.33258	-0.631562
AT2G36790	-0.65937	-0.276447	-0.34678	-0.159226	-0.909442	1.11458	-0.706258	1.94294
AT5G17050	1.25083	1.04358	-0.59079	-0.641864	-0.807855	1.30092	-0.903128	-0.651686
AT5G13930	1.24648	0.840599	-0.766479	0.38529	-0.309651	1.00477	-1.28966	-1.11135
AT3G55120	0.922337	0.584067	-0.87634	0.0368935	-0.766139	1.69518	-1.18826	-0.407745
AT5G05270	1.68343	0.909446	-0.894266	0.391214	-0.193029	0.2337	-1.17671	-0.953784
AT3G51240	1.64544	0.67125	-0.868633	0.136526	-0.341183	0.859541	-1.08614	-1.0168
AT5G08640	1.55209	1.25586	-0.876292	-0.0175366	-0.357956	0.415467	-0.96117	-1.01047
AT5G63590	2.03522	-0.107117	-0.440369	-0.321351	0.678407	-1.08307	0.178528	-0.940248
AT5G43935	-0.353553	-0.353553	-0.353553	-0.353553	-0.353553	-0.353553	-0.353553	2.47487
AT2G30490	1.40332	1.3401	-0.519791	-0.0834087	-0.386517	0.456711	-1.38517	-0.82524
AT5G42800	2.29822	0.181873	-0.832208	0.137783	-0.567665	-0.567665	-0.0826697	-0.567665
AT4G22880	2.41754	-0.298797	-0.255336	-0.450912	-0.68995	0.0271634	-0.233605	-0.516104
AT1G61720	-0.898922	-0.898922	-0.0691478	-0.0691478	-0.0691478	1.03722	1.86699	-0.898922
AT5G48930	-1.28212	-1.44311	0.590576	0.254834	-0.0412554	0.558522	-0.218149	1.58071
AT5G57840	-1.28363	-0.885606	-0.453464	-0.214649	-0.226021	1.10452	0.228864	1.72999
AT2G40890	0.0924785	-0.381241	1.71437	0.209475	-0.774669	1.12594	-0.887077	-1.09928
AT4G34050	-0.0709681	-0.0710704	0.63229	-0.454991	-0.324186	2.12754	-1.09438	-0.744237
AT1G24735	0.699413	-0.542535	-0.398731	1.23541	0.18956	-1.6276	-0.712486	1.15697
AT1G67980	1.51002	-0.853492	-0.853492	0.19696	-0.853492	1.24741	0.459573	-0.853492
AT4G26220	-1.43695	-1.12724	-0.890407	0.184458	0.567037	1.1318	0.803871	0.767435
