# Supplementary material for: Differential Contributions of MYCs to Insect Defense Reveals Flavonoids Alleviating Growth Inhibition Caused by Wounding in Arabidopsis
Source: Front Plant Sci. 2021 Jul 13;12:700555. doi: 10.3389/fpls.2021.700555 (PMC8313826; doi:10.3389/fpls.2021.700555)
Supplement: Supplementary file 2 [file Data_Sheet_2.zip › 2021-6-29-table/Supplementary Table S2 Detailed gene information of MYCs-affected genes in untreated and wounded samples as described in Figure 2B.xlsx]

## Sheet: 478 genes in untreated samples
	seq_id	log2FoldChange	pvalue	padjust	Colck1_count	Colck2_count	Colck3_count	m234ck1_count	m234ck2_count	m234ck3_count	Colck1_tpm	Colck2_tpm	Colck3_tpm	m234ck1_tpm	m234ck2_tpm	m234ck3_tpm	Colck_tpm	m234ck_tpm	gene_name	length	description	cog	cog_description	KO_id	KO_name	paths	pfam	go	nr	swissprot	entrez
1	AT1G03300	-1.57705	0.00274443	0.0129753	26.31	24.2	23.05	7.49	10.5	8.7	0.56	0.52	0.55	0.18	0.26	0.19	0.543333	0.21	DUF1	2013	DUF724 domain-containing protein 1 [Source:UniProtKB/Swiss-Prot;Acc:Q9ZVT1]	ENOG410YXA1(S:Function unknown); ENOG411077K(S:Function unknown); ENOG41105F3(S:Function unknown)	ENOG410YXA1(Protein of unknown function (DUF724)); ENOG411077K(Protein of unknown function (DUF724)); ENOG41105F3(Protein of unknown function (DUF724))				PF05266.11(DUF724:Protein of unknown function (DUF724)); PF05641.9(Agenet:Agenet domain)	GO:0040008(biological_process:regulation of growth); GO:0005634(cellular_component:nucleus); GO:0005634(cellular_component:nucleus)	NP_171829.1(agenet domain protein (DOMAIN OF UNKNOWN FUNCTION 724 1) [Arabidopsis thaliana])	sp|Q9ZVT1|DUF1_ARATH(DUF724 domain-containing protein 1 OS=Arabidopsis thaliana OX=3702 GN=DUF1 PE=2 SV=1)	838627
2	AT1G03360	-1.07682	5.84e-10	1.33e-08	260.48	248	199	94.79	124	152.05	9.08	8.86	7.78	3.54	5.12	5.34	8.57333	4.66667	RRP4	1325	RRP4 [Source:UniProtKB/TrEMBL;Acc:A0A178W3N1]	COG1097(S:Function unknown)	COG1097(BSD domain containing 1)	K03679	RRP4, EXOSC2	map03018(RNA degradation)	PF15985.2(KH_6:KH domain); PF14382.3(ECR1_N:Exosome complex exonuclease RRP4 N-terminal region)	GO:0000178(cellular_component:exosome (RNase complex)); GO:0005654(cellular_component:nucleoplasm); GO:0000467(biological_process:exonucleolytic trimming to generate mature 3'-end of 5.8S rRNA from tricistronic rRNA transcript (SSU-rRNA, 5.8S rRNA, LSU-rRNA)); GO:0043928(biological_process:exonucleolytic nuclear-transcribed mRNA catabolic process involved in deadenylation-dependent decay); GO:000…	NP_171835.1(ribosomal RNA processing 4 [Arabidopsis thaliana])	sp|Q9ZVT7|RRP4_ARATH(Exosome complex component RRP4 homolog OS=Arabidopsis thaliana OX=3702 GN=RRP4 PE=1 SV=1)	839521
3	AT1G03457	-1.8775	2.63e-11	7.53e-10	157	109	106	28	26	59	4.17	2.64	2.94	0.84	0.76	1.46	3.25	1.02		2017	RNA-binding (RRM/RBD/RNP motifs) family protein [Source:UniProtKB/TrEMBL;Acc:F4I0X0]	ENOG410XNTW(S:Function unknown)	ENOG410XNTW(CUGBP, Elav-like family member)	K13207	CUGBP, BRUNOL, CELF		PF00076.19(RRM_1:RNA recognition motif. (a.k.a. RRM, RBD, or RNP domain)); PF16367.2(RRM_7:RNA recognition motif)	GO:0003723(molecular_function:RNA binding); GO:0003676(molecular_function:nucleic acid binding); GO:0003723(molecular_function:RNA binding); GO:0003729(molecular_function:mRNA binding); GO:0000166(molecular_function:nucleotide binding)	NP_973752.1(RNA-binding (RRM/RBD/RNP motifs) family protein [Arabidopsis thaliana])	sp|Q8GZ26|BRN2L_ARATH(RNA-binding protein BRN2 OS=Arabidopsis thaliana OX=3702 GN=BRN2 PE=2 SV=1)	839497
4	AT1G03870	-1.06619	6.47e-21	6.05e-19	3523	3504	3825	2000	1614	2164	145.85	147.59	175.86	90.64	78.42	91.18	156.433	86.7467	FLA9	1164	At1g03870 [Source:UniProtKB/TrEMBL;Acc:B3LF88]	ENOG410YJJE(M:Cell wall/membrane/envelope biogenesis)	ENOG410YJJE(fasciclin-like arabinogalactan protein)				PF02469.19(Fasciclin:Fasciclin domain)	GO:0046658(cellular_component:anchored component of plasma membrane); GO:0005886(cellular_component:plasma membrane); GO:0016020(cellular_component:membrane); GO:0005886(cellular_component:plasma membrane); GO:0031225(cellular_component:anchored component of membrane); GO:0046658(cellular_component:anchored component of plasma membrane); GO:0005886(cellular_component:plasma membrane); GO:0031225(…	NP_563692.1(FASCICLIN-like arabinoogalactan 9 [Arabidopsis thaliana])	sp|Q9ZWA8|FLA9_ARATH(Fasciclin-like arabinogalactan protein 9 OS=Arabidopsis thaliana OX=3702 GN=FLA9 PE=1 SV=1)	839384
5	AT1G04110	-1.5334	3.45e-16	1.97e-14	235	247	200	95	76	88	3.93	4.16	3.71	1.73	1.49	1.5	3.93333	1.57333	SBT1.2	2513	SDD1 [Source:UniProtKB/TrEMBL;Acc:A0A178WPN6]	COG1404(K:Transcription)	COG1404(AUX/IAA family)				PF00082.19(Peptidase_S8:Subtilase family); PF05922.13(Inhibitor_I9:Peptidase inhibitor I9); PF02225.19(PA:PA domain)	GO:0042127(biological_process:regulation of cell proliferation); GO:0004252(molecular_function:serine-type endopeptidase activity); GO:0009897(cellular_component:external side of plasma membrane); GO:0006508(biological_process:proteolysis); GO:0010103(biological_process:stomatal complex morphogenesis); GO:0009897(cellular_component:external side of plasma membrane); GO:0042127(biological_process:…	NP_563701.1(Subtilase family protein [Arabidopsis thaliana])	sp|O64495|SBT12_ARATH(Subtilisin-like protease SBT1.2 OS=Arabidopsis thaliana OX=3702 GN=SBT1.2 PE=2 SV=1)	839287
6	AT1G04183	-1.20676	0.00528082	0.0223828	31.53	32.81	31.13	14.18	16.28	16.37	0.68	0.71	0.74	0.33	0.41	0.36	0.71	0.366667		2007		COG3491(S:Function unknown)	COG3491(2OGFe(II) oxygenase)					GO:0046872(molecular_function:metal ion binding); GO:0055114(biological_process:oxidation-reduction process); GO:0016491(molecular_function:oxidoreductase activity)	NP_171840.2(2-oxoglutarate (2OG) and Fe(II)-dependent oxygenase superfamily protein [Arabidopsis thaliana])	sp|Q43383|ACCH5_ARATH(1-aminocyclopropane-1-carboxylate oxidase homolog 5 OS=Arabidopsis thaliana OX=3702 GN=2A6 PE=2 SV=2)	NA
7	AT1G04217	-2.21314	0.00928995	0.0355941	12	12	10	4	2	2	1.81	1.93	1.68	0.67	0.36	0.31	1.80667	0.446667		144											NA
8	AT1G04660	-3.76149	9.55e-06	9.47e-05	28	18	16	2	1	2	0.92	0.6	0.58	0.07	0.04	0.07	0.7	0.06		1406	Glycine-rich protein [Source:UniProtKB/TrEMBL;Acc:O23018]	ENOG4110650(S:Function unknown)	ENOG4110650(-)					GO:0008150(biological_process:biological_process); GO:0003674(molecular_function:molecular_function)	AAM67185.1(unknown [Arabidopsis thaliana])		839454
9	AT1G05835	-1.65971	9.81e-07	1.21e-05	86.68	114.54	43.62	24.71	25.38	34.59	9.38	12.97	5.25	2.96	3.24	3.79	9.2	3.33		599	Uncharacterized protein At1g05835 [Source:UniProtKB/Swiss-Prot;Acc:A8MS78]	COG5141(S:Function unknown); COG2940(S:Function unknown); ENOG410YPRQ(S:Function unknown)	COG5141(phd finger); COG2940(phd finger); ENOG410YPRQ(phd finger)						AAF29390.1(Contains similarity to MLL protein from Fugu rubripes gb|AF036382, and contains a PWWP PF|00855 and a SET PF|00856 domain [Arabidopsis thaliana])	sp|A8MS78|Y1583_ARATH(Uncharacterized protein At1g05835 OS=Arabidopsis thaliana OX=3702 GN=At1g05835 PE=2 SV=1)	5007665
10	AT1G05890	-1.05595	0.000238627	0.00161821	1928.89	2995.98	1498.67	1020.18	1221.32	1128.02	48.03	78.97	42.01	24.93	32.69	24.76	56.3367	27.46	ARI5	2496	RBR-type E3 ubiquitin transferase [Source:UniProtKB/TrEMBL;Acc:F4IAE4]	ENOG410XP9Y(O:Posttranslational modification, protein turnover, chaperones)	ENOG410XP9Y(RING finger) protein)	K11968	ARIH1		PF01485.18(IBR:IBR domain, a half RING-finger domain); PF13923.3(zf-C3HC4_2:Zinc finger, C3HC4 type (RING finger)); PF13639.3(zf-RING_2:Ring finger domain)	GO:0016567(biological_process:protein ubiquitination); GO:0004842(molecular_function:ubiquitin-protein transferase activity); GO:0008270(molecular_function:zinc ion binding); GO:0031624(molecular_function:ubiquitin conjugating enzyme binding); GO:0000209(biological_process:protein polyubiquitination); GO:0032436(biological_process:positive regulation of proteasomal ubiquitin-dependent protein cat…	NP_172080.2(RING/U-box superfamily protein [Arabidopsis thaliana])	sp|Q8L829|ARI5_ARATH(Probable E3 ubiquitin-protein ligase ARI5 OS=Arabidopsis thaliana OX=3702 GN=ARI5 PE=2 SV=1)	837099
11	AT1G05927	-1.4087	3.92e-08	6.58e-07	322.29	239.56	112.1	103.06	86.37	81.47	10.32	7.77	3.99	3.61	3.24	2.66	7.36	3.17		1432		ENOG41106ME(S:Function unknown); COG0774(M:Cell wall/membrane/envelope biogenesis); ENOG41103R5(S:Function unknown)	ENOG41106ME(F-box protein); COG0774(involved in the biosynthesis of lipid A, a phosphorylated glycolipid that anchors the lipopolysaccharide to the outer membrane of the cell (By similarity)); ENOG41103R5(F-box associated)						NP_001117347.1(F-box family protein [Arabidopsis thaliana])	sp|P0DI02|FBK10_ARATH(F-box/kelch-repeat protein At1g24800 OS=Arabidopsis thaliana OX=3702 GN=At1g24800 PE=2 SV=1)	NA
12	AT1G06180	-1.43371	2.78e-07	3.92e-06	87	107	79	29	39	44	3.99	5	4.02	1.46	2.1	2.05	4.33667	1.87	ATMYB13	1076	Transcription factor MYB13 [Source:UniProtKB/Swiss-Prot;Acc:Q9LNC9]	COG5147(K:Transcription)	COG5147(Myblike DNAbinding domain containing protein)	K09422	MYBP		PF00249.28(Myb_DNA-binding:Myb-like DNA-binding domain); PF13921.3(Myb_DNA-bind_6:Myb-like DNA-binding domain)	GO:0009739(biological_process:response to gibberellin); GO:0009751(biological_process:response to salicylic acid); GO:0044212(molecular_function:transcription regulatory region DNA binding); GO:0009753(biological_process:response to jasmonic acid); GO:0003677(molecular_function:DNA binding); GO:0005634(cellular_component:nucleus); GO:0003700(molecular_function:transcription factor activity, seque…	NP_172108.1(myb domain protein 13 [Arabidopsis thaliana])	sp|Q9LNC9|MYB13_ARATH(Transcription factor MYB13 OS=Arabidopsis thaliana OX=3702 GN=MYB13 PE=2 SV=1)	837127
13	AT1G06227	-1.10607	0.000128682	0.000945009	123	73	65	47	37	48	16.94	10.65	9.96	7.2	6.01	6.69	12.5167	6.63333		524									EFH69821.1(predicted protein [Arabidopsis lyrata subsp. lyrata])		NA
14	AT1G06360	-2.87534	1.16e-75	1.06e-72	824	707	615	130	95	94	30.32	26.2	25.36	5.24	4.19	3.59	27.2933	4.34		1290	Fatty acid desaturase family protein [Source:TAIR;Acc:AT1G06360]	COG1398(I:Lipid transport and metabolism)	COG1398(desaturase)				PF00487.21(FA_desaturase:Fatty acid desaturase)	GO:0006633(biological_process:fatty acid biosynthetic process); GO:0016717(molecular_function:oxidoreductase activity, acting on paired donors, with oxidation of a pair of donors resulting in the reduction of molecular oxygen to two molecules of water); GO:0016717(molecular_function:oxidoreductase activity, acting on paired donors, with oxidation of a pair of donors resulting in the reduction of …	NP_001320561.1(Fatty acid desaturase family protein [Arabidopsis thaliana])	sp|Q9LMI3|ADSL5_ARATH(Delta-9 desaturase-like 5 protein OS=Arabidopsis thaliana OX=3702 GN=At1g06360 PE=2 SV=1)	837147
15	AT1G06550	-1.01382	2.94e-23	3.56e-21	1768.43	1897.97	1387.57	762.55	972.94	1020.66	49.43	52.46	42.97	23.45	31.66	29.15	48.2867	28.0867		1584	3-hydroxyisobutyryl-CoA hydrolase-like protein 5 [Source:UniProtKB/Swiss-Prot;Acc:Q9SHJ8]	COG1024(S:Function unknown)	COG1024(-)	K05605	HIBCH	map00280(Valine, leucine and isoleucine degradation); map00640(Propanoate metabolism); map00410(beta-Alanine metabolism)	PF16113.2(ECH_2:Enoyl-CoA hydratase/isomerase); PF00378.17(ECH_1:Enoyl-CoA hydratase/isomerase)	GO:0003860(molecular_function:3-hydroxyisobutyryl-CoA hydrolase activity); GO:0080167(biological_process:response to karrikin); GO:0016787(molecular_function:hydrolase activity); GO:0003860(molecular_function:3-hydroxyisobutyryl-CoA hydrolase activity); GO:0006635(biological_process:fatty acid beta-oxidation); GO:0003860(molecular_function:3-hydroxyisobutyryl-CoA hydrolase activity)	NP_172142.2(ATP-dependent caseinolytic (Clp) protease/crotonase family protein [Arabidopsis thaliana])	sp|Q9SHJ8|HIBC8_ARATH(3-hydroxyisobutyryl-CoA hydrolase-like protein 5 OS=Arabidopsis thaliana OX=3702 GN=At1g06550 PE=1 SV=2)	837166
16	AT1G07167	-1.35164	0.000234514	0.00159299	69	43	49	14	26	30	5.67	3.66	4.47	1.27	2.51	2.5	4.6	2.09333		710									OAP17378.1(hypothetical protein AXX17_AT1G39450 [Arabidopsis thaliana])		NA
17	AT1G07323	-3.73089	1.2e-14	5.62e-13	64	60	68	7	5	4	14.1	14.4	16.68	1.74	1.3	0.89	15.06	1.31		420											NA
18	AT1G07847	-4.11867	0.00979713	0.0372546	3.61	8.57	4.13	1.26	0	0	15.94	46.81	19.9	7.11	0	0	27.55	2.37		199		ENOG4111SY7(S:Function unknown)	ENOG4111SY7(Protein of unknown function (DUF1218))					GO:0016021(cellular_component:integral component of membrane)	NP_564617.1(fiber (DUF1218) [Arabidopsis thaliana])		NA
19	AT1G07887	-10.1526	3.52e-17	2.3e-15	279	132.27	164.74	0	0	0	13.38	6.47	8.77	0	0	0	9.54	0		1039									NP_175753.1(mto 1 responding down 1 [Arabidopsis thaliana])		NA
20	AT1G08300	-1.51097	4.2e-07	5.66e-06	78	89	71	25	27	41	1.55	1.8	1.57	0.53	0.62	0.82	1.64	0.656667	NVL	2241	No vein-like protein [Source:UniProtKB/TrEMBL;Acc:F4HW09]	ENOG410Y409(S:Function unknown); ENOG410XPG4(S:Function unknown); ENOG410ZWEC(S:Function unknown)	ENOG410Y409(Zinc finger protein); ENOG410XPG4(-); ENOG410ZWEC(-)				PF13020.3(DUF3883:Domain of unknown function (DUF3883))	GO:0010305(biological_process:leaf vascular tissue pattern formation); GO:0005634(cellular_component:nucleus); GO:0009793(biological_process:embryo development ending in seed dormancy); GO:0048364(biological_process:root development)	NP_172307.5(no vein-like protein [Arabidopsis thaliana])		837350
21	AT1G08920	-1.00974	0.000117208	0.000871847	94	81	91	44	45	58	1.99	1.73	2.14	1.01	1.12	1.45	1.95333	1.19333	ESL1	2041	ERD (early response to dehydration) six-like 1 [Source:TAIR;Acc:AT1G08920]	ENOG410XNQK(G:Carbohydrate transport and metabolism)	ENOG410XNQK(Transporter)	K08145	SLC2A8, GLUT8		PF00083.21(Sugar_tr:Sugar (and other) transporter); PF07690.13(MFS_1:Major Facilitator Superfamily)	GO:0022891(molecular_function:substrate-specific transmembrane transporter activity); GO:0016021(cellular_component:integral component of membrane); GO:0055085(biological_process:transmembrane transport); GO:0005351(molecular_function:sugar:proton symporter activity); GO:0015749(biological_process:monosaccharide transport); GO:0015145(molecular_function:monosaccharide transmembrane transporter ac…	NP_563829.1(ERD (early response to dehydration) six-like 1 [Arabidopsis thaliana])	sp|Q94KE0|ERDL3_ARATH(Sugar transporter ERD6-like 3 OS=Arabidopsis thaliana OX=3702 GN=SUGTL2 PE=2 SV=1)	837413
22	AT1G09487	-2.30858	0.0139354	0.0497484	8.78	6.33	15.13	0.79	2.47	3.97	0.46	0.34	0.89	0.05	0.15	0.21	0.563333	0.136667		968		COG2124(Q:Secondary metabolites biosynthesis, transport and catabolism)	COG2124(Cytochrome p450)	K15506	CYP98A8_9	map00940(Phenylpropanoid biosynthesis)		GO:0004497(molecular_function:monooxygenase activity); GO:0016705(molecular_function:oxidoreductase activity, acting on paired donors, with incorporation or reduction of molecular oxygen); GO:0055114(biological_process:oxidation-reduction process); GO:0005506(molecular_function:iron ion binding); GO:0020037(molecular_function:heme binding)	NP_177595.1(cytochrome P450, family 98, subfamily A, polypeptide 9 [Arabidopsis thaliana])	sp|Q9CA60|C98A9_ARATH(Cytochrome P450 98A9 OS=Arabidopsis thaliana OX=3702 GN=CYP98A9 PE=1 SV=1)	NA
23	AT1G10640	-1.01133	1.28e-11	3.86e-10	462	381	352	242	184	224	9.34	7.77	7.9	5.34	4.36	4.61	8.33667	4.77		2123	Pectin lyase-like superfamily protein [Source:UniProtKB/TrEMBL;Acc:F4I5U6]	COG5434(S:Function unknown)	COG5434(GTP-binding Protein)				PF00295.14(Glyco_hydro_28:Glycosyl hydrolases family 28); PF12708.4(Pectate_lyase_3:Pectate lyase superfamily protein)	GO:0071555(biological_process:cell wall organization); GO:0071555(biological_process:cell wall organization); GO:0016829(molecular_function:lyase activity); GO:0016787(molecular_function:hydrolase activity); GO:0005975(biological_process:carbohydrate metabolic process); GO:0004650(molecular_function:polygalacturonase activity); GO:0016798(molecular_function:hydrolase activity, acting on glycosyl …	NP_563875.6(Pectin lyase-like superfamily protein [Arabidopsis thaliana])	sp|Q949Z1|PGLR4_ARATH(Polygalacturonase At1g48100 OS=Arabidopsis thaliana OX=3702 GN=At1g48100 PE=2 SV=1)	837607
24	AT1G11450	-1.40656	0.000238508	0.00161794	51	66	37	20	27	16	1.62	2.28	1.33	0.7	1.01	0.54	1.74333	0.75		1468	WAT1-related protein [Source:UniProtKB/TrEMBL;Acc:A0A178WNM5]	ENOG410YU38(S:Function unknown); ENOG41106XF(S:Function unknown); ENOG410YEU9(S:Function unknown)	ENOG410YU38(Nodulin MtN21 family protein); ENOG41106XF(Nodulin MtN21 family protein); ENOG410YEU9(Auxin-induced protein)				PF00892.17(EamA:EamA-like transporter family)	GO:0022857(molecular_function:transmembrane transporter activity); GO:0016021(cellular_component:integral component of membrane); GO:0055085(biological_process:transmembrane transport); GO:0022857(molecular_function:transmembrane transporter activity); GO:0016020(cellular_component:membrane); GO:0016021(cellular_component:integral component of membrane)	XP_020866060.1(WAT1-related protein At1g11450 isoform X1 [Arabidopsis lyrata subsp. lyrata])	sp|Q500Z4|WTR3_ARATH(WAT1-related protein At1g11450 OS=Arabidopsis thaliana OX=3702 GN=At1g11450 PE=2 SV=2)	837687
25	AT1G11580	-1.28684	1.13e-26	1.86e-24	956	1216	861	429	425	520	22.13	27.74	21.97	10.55	11.46	12.27	23.9467	11.4267	ATPMEPCRA	1969	methylesterase PCR A [Source:TAIR;Acc:AT1G11580]	COG4677(G:Carbohydrate transport and metabolism)	COG4677(pectinesterase)	K01051	E3.1.1.11	map00040(Pentose and glucuronate interconversions)	PF01095.16(Pectinesterase:Pectinesterase); PF04043.12(PMEI:Plant invertase/pectin methylesterase inhibitor)	GO:0042545(biological_process:cell wall modification); GO:0043086(biological_process:negative regulation of catalytic activity); GO:0045490(biological_process:pectin catabolic process); GO:0045330(molecular_function:aspartyl esterase activity); GO:0004857(molecular_function:enzyme inhibitor activity); GO:0071555(biological_process:cell wall organization); GO:0016020(cellular_component:membrane); …	NP_001321758.1(methylesterase PCR A [Arabidopsis thaliana])	sp|Q1JPL7|PME18_ARATH(Pectinesterase/pectinesterase inhibitor 18 OS=Arabidopsis thaliana OX=3702 GN=PME18 PE=1 SV=3)	837701
26	AT1G11740	-1.52885	0.00613565	0.0253254	33	17	23	4	13	11	2.36	0.76	1.33	0.46	0.95	0.38	1.48333	0.596667		2224	Ankyrin repeat family protein [Source:UniProtKB/TrEMBL;Acc:F4IAG4]	ENOG410XNMS(S:Function unknown)	ENOG410XNMS(Beta-1,3-galactosyltransferase)	K21437	ANKRD13		PF11904.5(GPCR_chapero_1:GPCR-chaperone); PF12796.4(Ank_2:Ankyrin repeats (3 copies)); PF13637.3(Ank_4:Ankyrin repeats (many copies))	GO:0008150(biological_process:biological_process); GO:0005515(molecular_function:protein binding)	NP_172639.2(ankyrin repeat family protein [Arabidopsis thaliana])	sp|Q80UP5|AN13A_MOUSE(Ankyrin repeat domain-containing protein 13A OS=Mus musculus OX=10090 GN=Ankrd13a PE=1 SV=2)	837718
27	AT1G11850	-1.686	3e-32	7.04e-30	1310	1005	1239	460	361	397	92.81	76.38	98.61	40.37	30.2	29.84	89.2667	33.47		868	F12F1.31 protein [Source:UniProtKB/TrEMBL;Acc:O65397]							GO:0008150(biological_process:biological_process); GO:0016021(cellular_component:integral component of membrane)	NP_001077520.1(transmembrane protein [Arabidopsis thaliana])		837732
28	AT1G12845	-1.57949	2.48e-07	3.54e-06	89	69	69	27	23	34	6.4	5.11	5.51	2.14	1.94	2.48	5.67333	2.18667		776	At1g12845 [Source:UniProtKB/TrEMBL;Acc:Q0IGM1]	ENOG4111B6Q(S:Function unknown); COG0406(G:Carbohydrate transport and metabolism)	ENOG4111B6Q(-); COG0406(Phosphoglycerate mutase)					GO:0016021(cellular_component:integral component of membrane); GO:0008150(biological_process:biological_process); GO:0016020(cellular_component:membrane); GO:0016021(cellular_component:integral component of membrane)	AAF78490.1(Contains weak similarity to LIP1 gene product gi|7297743 from Drosophila melanogaster genomic sequence gb|AE003629 and is a member of the Phosphoglycerate mutase PF|00300 family. ESTs gb|N38556, gb|Z25988, gb|Z18409 come from this gene [Arabidopsis thaliana])		837841
29	AT1G14250	-4.3197	2.48e-51	1.09e-48	252	462	299	22	18	16	5.6	10.35	7.37	0.53	0.47	0.36	7.77333	0.453333	APY5	1952	Probable apyrase 5 [Source:UniProtKB/Swiss-Prot;Acc:Q6NQA8]	COG5371(G:Carbohydrate transport and metabolism); COG5371(O:Posttranslational modification, protein turnover, chaperones)	COG5371(Ectonucleoside triphosphate diphosphohydrolase); COG5371(Ectonucleoside triphosphate diphosphohydrolase)	K01510	ENTPD1_3_8, CD39	map00240(Pyrimidine metabolism); map00230(Purine metabolism); map05169(Epstein-Barr virus infection)	PF01150.14(GDA1_CD39:GDA1/CD39 (nucleoside phosphatase) family)	GO:0016787(molecular_function:hydrolase activity); GO:0016021(cellular_component:integral component of membrane); GO:0102485(deleted:old GO); GO:0102486(deleted:old GO); GO:0102491(deleted:old GO); GO:0102487(deleted:old GO); GO:0102488(deleted:old GO); GO:0102490(molecular_function:8-oxo-dGTP phosphohydrolase activity); GO:0102489(deleted:old GO); GO:0005773(cellular_component:vacuole); GO:00167…	NP_172877.1(GDA1/CD39 nucleoside phosphatase family protein [Arabidopsis thaliana])	sp|Q6NQA8|APY5_ARATH(Probable apyrase 5 OS=Arabidopsis thaliana OX=3702 GN=APY5 PE=2 SV=1)	837986
30	AT1G14430	-1.67464	7.12e-16	3.93e-14	218	212	146	69	62	66	4.52	4.44	3.36	1.56	1.51	1.4	4.10667	1.49		2075	F14L17.20 protein [Source:UniProtKB/TrEMBL;Acc:Q9M9S1]	ENOG410ZZ1H(S:Function unknown); ENOG41110V0(S:Function unknown)	ENOG410ZZ1H(glyoxal oxidase-related); ENOG41110V0(Glyoxal oxidase)	K20929	GLX		PF07250.8(Glyoxal_oxid_N:Glyoxal oxidase N-terminus); PF09118.8(DUF1929:Domain of unknown function (DUF1929))	GO:0008150(biological_process:biological_process); GO:0003674(molecular_function:molecular_function); GO:0016020(cellular_component:membrane); GO:0016021(cellular_component:integral component of membrane)	NP_172895.2(glyoxal oxidase-related protein [Arabidopsis thaliana])	sp|Q9FYG4|GLOX1_ARATH(Aldehyde oxidase GLOX1 OS=Arabidopsis thaliana OX=3702 GN=GLOX1 PE=2 SV=1)	838005
31	AT1G15002	-2.77502	3.91e-09	7.75e-08	36.49	56.47	88.34	7.14	12.56	10.03	0.76	1.19	2.06	0.16	0.31	0.21	1.33667	0.226667		2056	Potential natural antisense gene, locus overlaps with AT1G15000 [Source:TAIR;Acc:AT1G15002]	COG2939(E:Amino acid transport and metabolism)	COG2939(carboxy-peptidase)	K09645	CPVL			GO:0006508(biological_process:proteolysis); GO:0004185(molecular_function:serine-type carboxypeptidase activity)	NP_172953.1(serine carboxypeptidase-like 50 [Arabidopsis thaliana])	sp|Q9M9Q6|SCP50_ARATH(Serine carboxypeptidase-like 50 OS=Arabidopsis thaliana OX=3702 GN=SCPL50 PE=2 SV=1)	NA
32	AT1G15550	-1.28048	1.06e-17	7.46e-16	365	390	366	151	174	187	10.86	11.75	12.09	4.91	6.07	5.67	11.5667	5.55	GA3OX1	1522	Gibberellin 3-beta-dioxygenase 1 [Source:UniProtKB/Swiss-Prot;Acc:Q39103]	COG3491(S:Function unknown)	COG3491(2OGFe(II) oxygenase)	K04124	E1.14.11.15	map00904(Diterpenoid biosynthesis)	PF03171.17(2OG-FeII_Oxy:2OG-Fe(II) oxygenase superfamily); PF14226.3(DIOX_N:non-haem dioxygenase in morphine synthesis N-terminal)	GO:0009686(biological_process:gibberellin biosynthetic process); GO:0009740(biological_process:gibberellic acid mediated signaling pathway); GO:0009739(biological_process:response to gibberellin); GO:0010114(biological_process:response to red light); GO:0009845(biological_process:seed germination); GO:0051213(molecular_function:dioxygenase activity); GO:0005737(cellular_component:cytoplasm); GO:0…	NP_173008.1(gibberellin 3-oxidase 1 [Arabidopsis thaliana])	sp|Q39103|G3OX1_ARATH(Gibberellin 3-beta-dioxygenase 1 OS=Arabidopsis thaliana OX=3702 GN=GA3OX1 PE=1 SV=2)	838125
33	AT1G16060	-1.39746	1.99e-06	2.3e-05	94.63	93.39	57.42	30.6	29.89	41.13	6.31	4.59	4.09	2.57	2.68	3.19	4.99667	2.81333	ADAP	1640	AP2-like ethylene-responsive transcription factor At1g16060 [Source:UniProtKB/Swiss-Prot;Acc:Q94AN4]	ENOG410Y9PK(K:Transcription)	ENOG410Y9PK(Transcription factor)	K09285	OVM, ANT		PF00847.17(AP2:AP2 domain)	GO:0003700(molecular_function:transcription factor activity, sequence-specific DNA binding); GO:0005634(cellular_component:nucleus); GO:0006355(biological_process:regulation of transcription, DNA-templated); GO:0003677(molecular_function:DNA binding); GO:0003677(molecular_function:DNA binding); GO:0006355(biological_process:regulation of transcription, DNA-templated); GO:0003700(molecular_functio…	NP_973839.1(ARIA-interacting double AP2 domain protein [Arabidopsis thaliana])	sp|Q94AN4|AP2L1_ARATH(AP2-like ethylene-responsive transcription factor At1g16060 OS=Arabidopsis thaliana OX=3702 GN=At1g16060 PE=2 SV=1)	838176
34	AT1G16390	-1.976	2.65e-20	2.4e-18	207	184	160	41	50	64	4.86	4.29	4.02	0.98	1.37	1.46	4.39	1.27	2021-10-03	1985	Organic cation/carnitine transporter 3 [Source:UniProtKB/Swiss-Prot;Acc:Q9SA38]	ENOG410XR6G(G:Carbohydrate transport and metabolism); COG0477(G:Carbohydrate transport and metabolism); ENOG410ZPQ4(G:Carbohydrate transport and metabolism)	ENOG410XR6G(ion transport); COG0477(major facilitator Superfamily); ENOG410ZPQ4(organic cation transporter)				PF00083.21(Sugar_tr:Sugar (and other) transporter); PF07690.13(MFS_1:Major Facilitator Superfamily)	GO:0022857(molecular_function:transmembrane transporter activity); GO:0016021(cellular_component:integral component of membrane); GO:0070417(biological_process:cellular response to cold); GO:0009705(cellular_component:plant-type vacuole membrane); GO:0016020(cellular_component:membrane); GO:0016021(cellular_component:integral component of membrane); GO:0000166(molecular_function:nucleotide bindin…	NP_173089.1(organic cation/carnitine transporter 3 [Arabidopsis thaliana])	sp|Q9SA38|OCT3_ARATH(Organic cation/carnitine transporter 3 OS=Arabidopsis thaliana OX=3702 GN=OCT3 PE=2 SV=1)	838209
35	AT1G16400	-5.76691	5.59e-13	2.1e-11	59	90	50	1	3	0	1.26	1.94	1.19	0.02	0.08	0	1.46333	0.0333333	CYP79F2	2018	Hexahomomethionine N-hydroxylase [Source:UniProtKB/Swiss-Prot;Acc:Q9FUY7]	COG2124(Q:Secondary metabolites biosynthesis, transport and catabolism)	COG2124(Cytochrome p450)	K12154;K12155	CYP79F1;CYP79F2	map00966(Glucosinolate biosynthesis)	PF00067.19(p450:Cytochrome P450)	GO:0004497(molecular_function:monooxygenase activity); GO:0020037(molecular_function:heme binding); GO:0016021(cellular_component:integral component of membrane); GO:0016705(molecular_function:oxidoreductase activity, acting on paired donors, with incorporation or reduction of molecular oxygen); GO:0019761(biological_process:glucosinolate biosynthetic process); GO:0046872(molecular_function:metal…	NP_563995.2(cytochrome P450, family 79, subfamily F, polypeptide 2 [Arabidopsis thaliana])	sp|Q9FUY7|C79F2_ARATH(Hexahomomethionine N-hydroxylase OS=Arabidopsis thaliana OX=3702 GN=CYP79F2 PE=1 SV=2)	838210
36	AT1G16410	-8.7353	1.64e-137	8.25e-134	2434	3385	1929	7	4	9	37.42	52.52	32.7	0.12	0.07	0.16	40.88	0.116667	CYP79F1	2743	Dihomomethionine N-hydroxylase [Source:UniProtKB/Swiss-Prot;Acc:Q949U1]	COG2124(Q:Secondary metabolites biosynthesis, transport and catabolism)	COG2124(Cytochrome p450)	K12154;K12155	CYP79F1;CYP79F2	map00966(Glucosinolate biosynthesis)	PF00067.19(p450:Cytochrome P450)	GO:0009625(biological_process:response to insect); GO:0019761(biological_process:glucosinolate biosynthetic process); GO:0046872(molecular_function:metal ion binding); GO:0016020(cellular_component:membrane); GO:0016021(cellular_component:integral component of membrane); GO:0004497(molecular_function:monooxygenase activity); GO:0016491(molecular_function:oxidoreductase activity); GO:0055114(biolo…	NP_563996.2(cytochrome p450 79f1 [Arabidopsis thaliana])	sp|Q949U1|C79F1_ARATH(Dihomomethionine N-hydroxylase OS=Arabidopsis thaliana OX=3702 GN=CYP79F1 PE=1 SV=1)	838211
37	AT1G16635	-3.69669	0.000183052	0.00128627	19	8	19	0	2	2	1.17	0.5	1.3	0	0.14	0.12	0.99	0.0866667		866											NA
38	AT1G18400	-1.18674	3.74e-07	5.12e-06	129	111	110	55	51	64	5.43	4.74	5.22	2.47	2.47	2.72	5.13	2.55333	BEE1	1541	Transcription factor BEE 1 [Source:UniProtKB/Swiss-Prot;Acc:Q8GZ13]	ENOG410YIJY(K:Transcription); COG0515(T:Signal transduction mechanisms)	ENOG410YIJY(Transcription factor); COG0515(Serine Threonine protein kinase)				PF00010.23(HLH:Helix-loop-helix DNA-binding domain)	GO:0006355(biological_process:regulation of transcription, DNA-templated); GO:0046983(molecular_function:protein dimerization activity)	NP_001321164.1(BR enhanced expression 1 [Arabidopsis thaliana])	sp|Q8GZ13|BEE1_ARATH(Transcription factor BEE 1 OS=Arabidopsis thaliana OX=3702 GN=BEE1 PE=2 SV=1)	838421
39	AT1G18590	-5.30974	4.39e-88	6.34e-85	555	707	405	19	12	15	16.82	21.7	13.63	0.63	0.43	0.46	17.3833	0.506667	SOT17	1499	SOT17 [Source:UniProtKB/TrEMBL;Acc:A0A384KIF3]	ENOG4111H56(S:Function unknown)	ENOG4111H56(Sulfotransferase)				PF00685.24(Sulfotransfer_1:Sulfotransferase domain); PF13469.3(Sulfotransfer_3:Sulfotransferase family)	GO:0019761(biological_process:glucosinolate biosynthetic process); GO:0047364(molecular_function:desulfoglucosinolate sulfotransferase activity); GO:0019761(biological_process:glucosinolate biosynthetic process); GO:0016740(molecular_function:transferase activity); GO:0005737(cellular_component:cytoplasm); GO:0008146(molecular_function:sulfotransferase activity); GO:0047364(molecular_function:des…	NP_173294.1(sulfotransferase 17 [Arabidopsis thaliana])	sp|Q9FZ80|SOT17_ARATH(Cytosolic sulfotransferase 17 OS=Arabidopsis thaliana OX=3702 GN=SOT17 PE=1 SV=1)	838440
40	AT1G18745	-1.07946	0.000450871	0.00279466	62	63	67	32	32	37	3.27	3.39	3.92	1.85	1.98	1.98	3.52667	1.93667		968									OAP16363.1(hypothetical protein AXX17_AT1G19680 [Arabidopsis thaliana])		NA
41	AT1G18990	-2.83023	0.00469116	0.0203099	15	9	8	0	2	3	0.34	0.21	0.2	0	0.05	0.07	0.25	0.04	MYOB5	1908	Probable myosin-binding protein 5 [Source:UniProtKB/Swiss-Prot;Acc:Q9LMC8]	ENOG410ZKWF(S:Function unknown)	ENOG410ZKWF(Pfam:DUF593)				PF04576.12(Zein-binding:Zein-binding)	GO:0016021(cellular_component:integral component of membrane); GO:0016020(cellular_component:membrane); GO:0017022(molecular_function:myosin binding); GO:0016020(cellular_component:membrane); GO:0016021(cellular_component:integral component of membrane)	NP_173333.1(myosin-binding protein, putative (Protein of unknown function, DUF593) [Arabidopsis thaliana])	sp|Q9LMC8|MYOB5_ARATH(Probable myosin-binding protein 5 OS=Arabidopsis thaliana OX=3702 GN=MYOB5 PE=2 SV=1)	838480
42	AT1G19464	-3.73591	0.00649505	0.0265914	9	4	11	0	2	0	2.18	1.06	2.97	0	0.57	0	2.07	0.19	MIR864A	92	MIR864a; miRNA [Source:TAIR;Acc:AT1G19464]										NA
43	AT1G19610	-3.80919	0.00537888	0.0227031	12	7	6	0	0	2	1.23	0.75	0.68	0	0	0.21	0.886667	0.07	PDF1.4	620	Defensin-like protein 19 [Source:UniProtKB/Swiss-Prot;Acc:P82787]	ENOG4111DG5(S:Function unknown); ENOG411044H(S:Function unknown); ENOG41104P4(U:Intracellular trafficking, secretion, and vesicular transport)	ENOG4111DG5(Gamma-thionin family); ENOG411044H(Gamma-thionin family); ENOG41104P4(plant defensin)				PF00304.17(Gamma-thionin:Gamma-thionin family); PF00537.15(Toxin_3:Scorpion toxin-like domain)	GO:0050832(biological_process:defense response to fungus); GO:0031640(biological_process:killing of cells of other organism); GO:0003674(molecular_function:molecular_function); GO:0016020(cellular_component:membrane); GO:0016021(cellular_component:integral component of membrane); GO:0005576(cellular_component:extracellular region); GO:0006952(biological_process:defense response); GO:0006952(biolo…	NP_173391.2(defensin-like protein [Arabidopsis thaliana])	sp|P82787|DEF19_ARATH(Defensin-like protein 19 OS=Arabidopsis thaliana OX=3702 GN=PDF1.4 PE=3 SV=2)	838548
44	AT1G20691	-1.24961	0.000241354	0.0016345	76	44	57	24	29	29	1.4	0.81	1.18	0.48	0.62	0.54	1.13	0.546667		2312	Potential natural antisense gene, locus overlaps with AT1G20690 [Source:TAIR;Acc:AT1G20691]	ENOG4110614(S:Function unknown); ENOG411042A(S:Function unknown); ENOG41104R3(S:Function unknown)	ENOG4110614(-); ENOG411042A(FBOX); ENOG41104R3(-)						OAP12040.1(hypothetical protein AXX17_AT1G21680 [Arabidopsis thaliana])	sp|Q9SYP3|FBK7_ARATH(Putative F-box/kelch-repeat protein At1g20940 OS=Arabidopsis thaliana OX=3702 GN=At1g20940 PE=4 SV=1)	NA
45	AT1G21280	-1.02409	5.57e-05	0.000454726	123.82	106.58	89.11	69.57	43.51	58.44	6.3	5.54	5.03	3.88	2.6	3.02	5.62333	3.16667		994	Copia-like polyprotein/retrotransposon [Source:UniProtKB/TrEMBL;Acc:Q84JT5]	COG2801(T:Signal transduction mechanisms); COG0515(T:Signal transduction mechanisms); COG1657(T:Signal transduction mechanisms); ENOG410YMEY(S:Function unknown)	COG2801(Serine Threonine protein kinase); COG0515(Serine Threonine protein kinase); COG1657(Serine Threonine protein kinase); ENOG410YMEY(-)				PF14244.3(Retrotran_gag_3:gag-polypeptide of LTR copia-type); PF14223.3(Retrotran_gag_2:gag-polypeptide of LTR copia-type); PF03732.14(Retrotrans_gag:Retrotransposon gag protein)	GO:0008150(biological_process:biological_process); GO:0003676(molecular_function:nucleic acid binding); GO:0008270(molecular_function:zinc ion binding); GO:0015074(biological_process:DNA integration); GO:0000943(cellular_component:retrotransposon nucleocapsid)	NP_173550.1(Copia-like polyprotein/retrotransposon [Arabidopsis thaliana])		838724
46	AT1G21440	-1.27255	5.17e-25	7.15e-23	874	1096	783	414	375	469	28.79	37.07	28.73	14.79	14.29	15.38	31.53	14.82		1425	At1g21440 [Source:UniProtKB/TrEMBL;Acc:Q501F7]	COG2513(G:Carbohydrate transport and metabolism)	COG2513(methylisocitrate lyase)				PF13714.3(PEP_mutase:Phosphoenolpyruvate phosphomutase); PF00463.18(ICL:Isocitrate lyase family)	GO:0003824(molecular_function:catalytic activity); GO:0009570(cellular_component:chloroplast stroma); GO:0003824(molecular_function:catalytic activity); GO:0009507(cellular_component:chloroplast); GO:0008152(biological_process:metabolic process)	NP_173565.2(Phosphoenolpyruvate carboxylase family protein [Arabidopsis thaliana])	sp|O49290|CPPM_ARATH(Carboxyvinyl-carboxyphosphonate phosphorylmutase, chloroplastic OS=Arabidopsis thaliana OX=3702 GN=At1g77060 PE=1 SV=2)	838742
47	AT1G21470	-2.18737	0.00231402	0.0112676	15	21	18	2	9	2	0.93	1.18	1.24	0.14	0.66	0.13	1.11667	0.31		1056	BEST Arabidopsis thaliana protein match is: CLPC homologue 1 (TAIR:AT5G50920.1); Has 326 Blast hits to 324 proteins in 95 species: Archae - 0; Bacteria - 130; Metazoa - 0; Fungi - 0; Plants - 67; Viruses - 0; Other Eukaryotes - 129 (source: NCBI BLink). [Source:TAIR;Acc:AT1G21470]	COG0542(O:Posttranslational modification, protein turnover, chaperones)	COG0542(ATP-dependent CLP protease ATP-binding subunit)	K03696	clpC			GO:0019538(biological_process:protein metabolic process); GO:0009536(cellular_component:plastid); GO:0008150(biological_process:biological_process); GO:0003674(molecular_function:molecular_function)	XP_002893164.1(chaperone protein ClpC1, chloroplastic [Arabidopsis lyrata subsp. lyrata])	sp|Q2QVG9|CLPC2_ORYSJ(Chaperone protein ClpC2, chloroplastic OS=Oryza sativa subsp. japonica OX=39947 GN=CLPC2 PE=2 SV=2)	28717258
48	AT1G22340	-4.97028	0.00329228	0.0151884	4	10	2	0	0	0	0.1	0.26	0.06	0	0	0	0.14	0	UGT85A7	1697	UDP-glycosyltransferase 85A7 [Source:UniProtKB/Swiss-Prot;Acc:Q9LME8]	COG1819(S:Function unknown)	COG1819(RNA binding motif protein)	K21374	UGT85A	map00902(Monoterpenoid biosynthesis)	PF00201.15(UDPGT:UDP-glucoronosyl and UDP-glucosyl transferase)	GO:0016758(molecular_function:transferase activity, transferring hexosyl groups); GO:0008194(molecular_function:UDP-glycosyltransferase activity); GO:0016757(molecular_function:transferase activity, transferring glycosyl groups); GO:0016740(molecular_function:transferase activity); GO:0016758(molecular_function:transferase activity, transferring hexosyl groups); GO:0043231(cellular_component:intr…	NP_173652.1(UDP-glucosyl transferase 85A7 [Arabidopsis thaliana])	sp|Q9LME8|U85A7_ARATH(UDP-glycosyltransferase 85A7 OS=Arabidopsis thaliana OX=3702 GN=UGT85A7 PE=2 SV=1)	838841
49	AT1G22530	-1.57087	7.64e-39	2.34e-36	1178	1074	1156	403	354	524	18.83	17.29	20.52	7.03	6.64	8.54	18.88	7.40333	PATL2	2618	Patellin-2 [Source:UniProtKB/Swiss-Prot;Acc:Q56ZI2]	ENOG410XRSQ(S:Function unknown)	ENOG410XRSQ(Transfer protein)				PF00650.17(CRAL_TRIO:CRAL/TRIO domain); PF03765.12(CRAL_TRIO_N:CRAL/TRIO, N-terminal domain)	GO:0005215(molecular_function:transporter activity); GO:0016021(cellular_component:integral component of membrane); GO:0006810(biological_process:transport); GO:0071365(biological_process:cellular response to auxin stimulus); GO:0016020(cellular_component:membrane); GO:0009507(cellular_component:chloroplast); GO:0005886(cellular_component:plasma membrane); GO:0005737(cellular_component:cytoplasm)…	NP_173669.1(PATELLIN 2 [Arabidopsis thaliana])	sp|Q56ZI2|PATL2_ARATH(Patellin-2 OS=Arabidopsis thaliana OX=3702 GN=PATL2 PE=1 SV=2)	838859
50	AT1G22590	-1.93227	2.77e-56	1.33e-53	964	758	760	238	223	255	60.7	49.17	52.99	16.37	16.54	16.23	54.2867	16.38	AGL87	2215	AGAMOUS-like 87 [Source:UniProtKB/TrEMBL;Acc:Q7X9H1]	COG5068(K:Transcription)	COG5068(Transcription factor)				PF00319.15(SRF-TF:SRF-type transcription factor (DNA-binding and dimerisation domain))	GO:0000981(molecular_function:RNA polymerase II transcription factor activity, sequence-specific DNA binding); GO:0003677(molecular_function:DNA binding); GO:0005634(cellular_component:nucleus); GO:0046983(molecular_function:protein dimerization activity); GO:0003700(molecular_function:transcription factor activity, sequence-specific DNA binding); GO:0006355(biological_process:regulation of trans…	NP_001319062.1(AGAMOUS-like 87 [Arabidopsis thaliana])	sp|Q9FJK3|AGL80_ARATH(Agamous-like MADS-box protein AGL80 OS=Arabidopsis thaliana OX=3702 GN=AGL80 PE=1 SV=1)	838865
51	AT1G22890	-1.17392	1.45e-13	5.83e-12	312	301	305	151	135	165	27.82	27.54	29.59	14.03	13.29	14.38	28.3167	13.9		705	AT1G22890 protein [Source:UniProtKB/TrEMBL;Acc:A0JQ18]	ENOG41116S0(S:Function unknown)	ENOG41116S0(SUN domain containing ossification factor)					GO:0008150(biological_process:biological_process); GO:0003674(molecular_function:molecular_function); GO:0016021(cellular_component:integral component of membrane)	NP_173702.1(transmembrane protein [Arabidopsis thaliana])		838896
52	AT1G24020	-1.56081	1.65e-43	5.96e-41	1254	1097	953	342	457	432	60.18	54.34	50.75	18.03	25.6	21.04	55.09	21.5567	MLP423	1086	MLP-like protein 423 [Source:UniProtKB/Swiss-Prot;Acc:Q93VR4]	ENOG410YSJN(S:Function unknown)	ENOG410YSJN(MLP-like protein)				PF00407.16(Bet_v_1:Pathogenesis-related protein Bet v I family); PF10604.6(Polyketide_cyc2:Polyketide cyclase / dehydrase and lipid transport)	GO:0006952(biological_process:defense response); GO:0016020(cellular_component:membrane); GO:0009607(biological_process:response to biotic stimulus); GO:0016020(cellular_component:membrane); GO:0006952(biological_process:defense response)	NP_173813.1(MLP-like protein 423 [Arabidopsis thaliana])	sp|Q93VR4|ML423_ARATH(MLP-like protein 423 OS=Arabidopsis thaliana OX=3702 GN=MLP423 PE=2 SV=1)	839014
53	AT1G24100	-2.2241	1.21e-63	7.41e-61	947	1059	684	181	201	252	25.19	28.49	20.2	5.26	6.27	6.83	24.6267	6.12	UGT74B1	1673	Glycosyltransferase [Source:UniProtKB/TrEMBL;Acc:A0A178WKT6]	COG1819(S:Function unknown)	COG1819(Protein of unknown function, DUF393)	K11820	UGT74B1	map00380(Tryptophan metabolism); map00966(Glucosinolate biosynthesis)	PF00201.15(UDPGT:UDP-glucoronosyl and UDP-glucosyl transferase)	GO:0047251(molecular_function:thiohydroximate beta-D-glucosyltransferase activity); GO:0052544(biological_process:defense response by callose deposition in cell wall); GO:0019761(biological_process:glucosinolate biosynthetic process); GO:0103103(molecular_function:UDP-glucose: 9-methylthiononylhydroximate S-glucosyltransferase activity); GO:0052544(biological_process:defense response by callose d…	NP_173820.1(UDP-glucosyl transferase 74B1 [Arabidopsis thaliana])	sp|O48676|U74B1_ARATH(UDP-glycosyltransferase 74B1 OS=Arabidopsis thaliana OX=3702 GN=UGT74B1 PE=1 SV=1)	839022
54	AT1G26530	-1.81372	0.0081011	0.0318243	14.82	13.75	21.65	9.03	3.54	3.39	0.51	0.48	0.84	0.34	0.14	0.12	0.61	0.2		1339	PIN domain-like family protein [Source:UniProtKB/TrEMBL;Acc:F4HP91]	COG1412(F:Nucleotide transport and metabolism)	COG1412(KTI12 homolog, chromatin associated (S. cerevisiae))	K14566	UTP24, FCF1	map03008(Ribosome biogenesis in eukaryotes)	PF04900.9(Fcf1:Fcf1)	GO:0032040(cellular_component:small-subunit processome); GO:0003674(molecular_function:molecular_function); GO:0032040(cellular_component:small-subunit processome); GO:0005730(cellular_component:nucleolus); GO:0032040(cellular_component:small-subunit processome)	NP_173975.4(PIN domain-like family protein [Arabidopsis thaliana])	sp|Q5RFQ0|FCF1_PONAB(rRNA-processing protein FCF1 homolog OS=Pongo abelii OX=9601 GN=FCF1 PE=2 SV=1)	839193
55	AT1G29418	-1.07902	3.77e-13	1.45e-11	345.73	376.85	353.43	167.16	185.5	213.35	30.96	35.04	35.18	16.52	19.54	19.39	33.7267	18.4833		672	unknown protein; FUNCTIONS IN: molecular_function unknown; INVOLVED IN: biological_process unknown; LOCATED IN: endomembrane system; Has 0 Blast hits to 0 proteins in 0 species (source: NCBI BLink). [Source:TAIR;Acc:AT1G29418]							GO:0008150(biological_process:biological_process); GO:0003674(molecular_function:molecular_function); GO:0016020(cellular_component:membrane); GO:0016021(cellular_component:integral component of membrane)	NP_001077623.1(transmembrane protein [Arabidopsis thaliana])		5007739
56	AT1G29640	-1.3682	0.00048822	0.00299035	54	37	57	14	18	33	3.43	2.42	4.03	0.98	1.34	2.13	3.29333	1.48333		845	At1g29640 [Source:UniProtKB/TrEMBL;Acc:Q9C7N7]	ENOG410ZD95(S:Function unknown)	ENOG410ZD95(DUF584 domain containing protein)				PF04520.10(Senescence_reg:Senescence regulator)		NP_174257.1(senescence regulator (Protein of unknown function, DUF584) [Arabidopsis thaliana])		839841
57	AT1G30820	-1.48693	4.67e-23	5.58e-21	482	508	393	169	140	239	8.08	8.57	7.31	3.09	2.75	4.08	7.98667	3.30667		2509	CTP synthase [Source:UniProtKB/TrEMBL;Acc:F4I6G9]	COG0504(S:Function unknown)	COG0504(lysine (K)-specific demethylase)	K01937	pyrG, CTPS	map00240(Pyrimidine metabolism)	PF06418.11(CTP_synth_N:CTP synthase N-terminus); PF00117.25(GATase:Glutamine amidotransferase class-I); PF07722.10(Peptidase_C26:Peptidase C26); PF01656.20(CbiA:CobQ/CobB/MinD/ParA nucleotide binding domain)	GO:0003883(molecular_function:CTP synthase activity); GO:0000166(molecular_function:nucleotide binding); GO:0005524(molecular_function:ATP binding); GO:0016874(molecular_function:ligase activity); GO:0005829(cellular_component:cytosol); GO:0006541(biological_process:glutamine metabolic process); GO:0006221(biological_process:pyrimidine nucleotide biosynthetic process); GO:0006241(biological_proce…	NP_174368.1(CTP synthase family protein [Arabidopsis thaliana])	sp|Q6GME1|PYRG2_XENLA(CTP synthase 2 OS=Xenopus laevis OX=8355 GN=ctps2 PE=2 SV=1)	839964
58	AT1G31200	-1.06684	6.74e-05	0.000536501	86.45	105.12	88.77	52.94	49.97	44.26	8.06	9.95	8.18	5.71	5.68	4.28	8.73	5.22333	ATPP2-A9	530	phloem protein 2-A9 [Source:TAIR;Acc:AT1G31200]	ENOG410YWN9(S:Function unknown); ENOG410XR02(K:Transcription)	ENOG410YWN9(Protein PHLOEM PROTEIN 2-LIKE); ENOG410XR02(Nuclear transcription factor, X-box)				PF14299.3(PP2:Phloem protein 2)		Q9SA16.1(RecName: Full=Protein PHLOEM PROTEIN 2-LIKE A9; Short=AtPP2-A9)	sp|Q9SA16|P2A09_ARATH(Protein PHLOEM PROTEIN 2-LIKE A9 OS=Arabidopsis thaliana OX=3702 GN=PP2A9 PE=2 SV=1)	840008
59	AT1G31310	-2.92045	0.00663266	0.0270396	6	9	12	2	1	1	0.18	0.28	0.41	0.07	0.04	0.03	0.29	0.0466667		1480	Hydroxyproline-rich glycoprotein family protein [Source:UniProtKB/TrEMBL;Acc:F4I9C1]	ENOG410YGIR(S:Function unknown)	ENOG410YGIR(-)				PF13837.3(Myb_DNA-bind_4:Myb/SANT-like DNA-binding domain)	GO:0003700(molecular_function:transcription factor activity, sequence-specific DNA binding); GO:0006355(biological_process:regulation of transcription, DNA-templated)	NP_174416.2(hydroxyproline-rich glycoprotein family protein [Arabidopsis thaliana])		840019
60	AT1G31760	-1.3657	1.54e-05	0.000145221	92	54	84	29	35	35	2.94	1.75	2.98	1.01	1.31	1.14	2.55667	1.15333		1434	At1g31760 [Source:UniProtKB/TrEMBL;Acc:Q9C504]	COG5531(B:Chromatin structure and dynamics)	COG5531(SWI SNF related, matrix associated, actin dependent regulator of chromatin, subfamily d, member)	K15223	UAF30, SPP27		PF02201.15(SWIB:SWIB/MDM2 domain)	GO:0005739(cellular_component:mitochondrion); GO:0043504(biological_process:mitochondrial DNA repair); GO:0097552(biological_process:mitochondrial double-strand break repair via homologous recombination); GO:0005515(molecular_function:protein binding)	NP_564382.1(SWIB/MDM2 domain superfamily protein [Arabidopsis thaliana])	sp|Q08747|UAF30_YEAST(Upstream activation factor subunit UAF30 OS=Saccharomyces cerevisiae (strain ATCC 204508 / S288c) OX=559292 GN=UAF30 PE=1 SV=1)	840063
61	AT1G31835	-1.76301	7.7e-12	2.4e-10	167	161	126	66	42	37	8.52	8.92	8.45	3.67	2.39	1.99	8.63	2.68333		1049	unknown protein; FUNCTIONS IN: molecular_function unknown; INVOLVED IN: biological_process unknown; LOCATED IN: endomembrane system; Has 35333 Blast hits to 34131 proteins in 2444 species: Archae - 798; Bacteria - 22429; Metazoa - 974; Fungi - 991; /.../ - 531; Viruses - 0; Other Eukaryotes - 9610 (source: NCBI BLink). [Source:TAIR;Acc:AT1G31835]							GO:0008150(biological_process:biological_process); GO:0003674(molecular_function:molecular_function)	NP_973948.1(hypothetical protein AT1G31835 [Arabidopsis thaliana])		2745771
62	AT1G32583	-1.37562	0.00143233	0.00752233	36	47	36	21	8	22	1.34	1.8	1.8	1.03	0.21	0.97	1.64667	0.736667	TDL1	1962	TPD1 protein homolog 1 [Source:UniProtKB/Swiss-Prot;Acc:Q1G3T1]	ENOG410YPRQ(S:Function unknown)	ENOG410YPRQ(-)					GO:0001709(biological_process:cell fate determination); GO:0003674(molecular_function:molecular_function); GO:0009408(biological_process:response to heat)	NP_001031128.1(tapetum determinant protein [Arabidopsis thaliana])	sp|Q1G3T1|TDL1_ARATH(TPD1 protein homolog 1 OS=Arabidopsis thaliana OX=3702 GN=TDL1 PE=2 SV=1)	3766880
63	AT1G32630	-1.25822	3.53e-11	9.78e-10	355.11	225.68	197.06	105.15	110.7	140.33	4.09	2.54	2.45	1.58	1.99	2.35	3.02667	1.97333		3631	At1g32630 [Source:UniProtKB/TrEMBL;Acc:Q9LPJ9]	ENOG410YCJJ(K:Transcription)	ENOG410YCJJ(anthocyanin-containing compound biosynthetic process)	K13422	MYC2	map04016(MAPK signaling pathway - plant); map04075(Plant hormone signal transduction)		GO:0046983(molecular_function:protein dimerization activity); GO:0008150(biological_process:biological_process); GO:0003674(molecular_function:molecular_function)	NP_174541.1(Basic helix-loop-helix (bHLH) DNA-binding family protein [Arabidopsis thaliana])	sp|Q39204|MYC2_ARATH(Transcription factor MYC2 OS=Arabidopsis thaliana OX=3702 GN=MYC2 PE=1 SV=2)	840157
64	AT1G32780	-1.45868	3.52e-18	2.66e-16	286	287	265	100	119	118	7.26	7.36	7.47	2.77	3.54	3.05	7.36333	3.12		1741	Alcohol dehydrogenase-like 3 [Source:UniProtKB/Swiss-Prot;Acc:A1L4Y2]	COG1062(K:Transcription)	COG1062(Nac domain-containing protein)	K00001	E1.1.1.1, adh	map00350(Tyrosine metabolism); map00980(Metabolism of xenobiotics by cytochrome P450); map00626(Naphthalene degradation); map00625(Chloroalkane and chloroalkene degradation); map00010(Glycolysis / Gluconeogenesis); map00830(Retinol metabolism); map00071(Fatty acid degradation); map00982(Drug metabolism - cytochrome P450)	PF08240.9(ADH_N:Alcohol dehydrogenase GroES-like domain); PF00107.23(ADH_zinc_N:Zinc-binding dehydrogenase); PF13602.3(ADH_zinc_N_2:Zinc-binding dehydrogenase)	GO:0004022(molecular_function:alcohol dehydrogenase (NAD) activity); GO:0046872(molecular_function:metal ion binding); GO:0016491(molecular_function:oxidoreductase activity); GO:0055114(biological_process:oxidation-reduction process); GO:0008270(molecular_function:zinc ion binding); GO:0005737(cellular_component:cytoplasm); GO:0005829(cellular_component:cytosol); GO:0008270(molecular_function:zin…	NP_564409.1(GroES-like zinc-binding dehydrogenase family protein [Arabidopsis thaliana])	sp|A1L4Y2|ADHL3_ARATH(Alcohol dehydrogenase-like 3 OS=Arabidopsis thaliana OX=3702 GN=At1g32780 PE=2 SV=1)	840172
65	AT1G32928	-1.68316	0.000463355	0.00285799	40	25	35	10	7	18	3.75	2.44	3.65	1.04	0.77	1.71	3.28	1.17333		653	Avr9/Cf-9 rapidly elicited protein [Source:UniProtKB/TrEMBL;Acc:Q56XA0]	ENOG411173Q(S:Function unknown); ENOG411044A(S:Function unknown)	ENOG411173Q(Avr9 Cf-9 rapidly elicited protein 65); ENOG411044A(-)					GO:0005575(cellular_component:cellular_component); GO:0008150(biological_process:biological_process); GO:0003674(molecular_function:molecular_function)	NP_001031132.1(Avr9/Cf-9 rapidly elicited protein [Arabidopsis thaliana])		3766886
66	AT1G34245	-3.11096	5.2e-10	1.19e-08	56	43	41	3	6	9	4.47	3.58	3.38	0.22	0.68	0.75	3.81	0.55	EPF2	828	EPF2 [Source:UniProtKB/TrEMBL;Acc:A0A178W2V8]	ENOG410YU6S(S:Function unknown); ENOG410XT49(S:Function unknown)	ENOG410YU6S(positive regulation of collateral sprouting); ENOG410XT49(mitochondrial transcription termination)	K20729	EPF1_2	map04016(MAPK signaling pathway - plant)	PF17181.1(EPF:Epidermal patterning factor proteins)	GO:0090626(biological_process:plant epidermis morphogenesis); GO:0010374(biological_process:stomatal complex development); GO:0010374(biological_process:stomatal complex development); GO:0010052(biological_process:guard cell differentiation); GO:0019901(molecular_function:protein kinase binding); GO:0005576(cellular_component:extracellular region); GO:0007275(biological_process:multicellular orga…	NP_564442.1(Putative membrane lipoprotein [Arabidopsis thaliana])	sp|Q8LC53|EPF2_ARATH(Protein EPIDERMAL PATTERNING FACTOR 2 OS=Arabidopsis thaliana OX=3702 GN=EPF2 PE=1 SV=1)	840324
67	AT1G34580	-1.05883	0.00830947	0.0325163	40	34	47	25	14	26	0.87	0.75	1.15	0.6	0.36	0.58	0.923333	0.513333	STP5	2032	Sugar transport protein 5 [Source:UniProtKB/Swiss-Prot;Acc:Q93Y91]	ENOG410XNQK(G:Carbohydrate transport and metabolism)	ENOG410XNQK(Transporter)				PF00083.21(Sugar_tr:Sugar (and other) transporter); PF07690.13(MFS_1:Major Facilitator Superfamily); PF06609.10(TRI12:Fungal trichothecene efflux pump (TRI12))	GO:0022891(molecular_function:substrate-specific transmembrane transporter activity); GO:0016021(cellular_component:integral component of membrane); GO:0055085(biological_process:transmembrane transport); GO:0016020(cellular_component:membrane); GO:0016021(cellular_component:integral component of membrane); GO:0005215(molecular_function:transporter activity); GO:0022857(molecular_function:transme…	NP_174718.1(Major facilitator superfamily protein [Arabidopsis thaliana])	sp|Q93Y91|STP5_ARATH(Sugar transport protein 5 OS=Arabidopsis thaliana OX=3702 GN=STP5 PE=2 SV=1)	840362
68	AT1G35140	-2.45435	6.89e-11	1.83e-09	74	66	84	7	19	20	2.79	2.53	3.52	0.29	0.84	0.77	2.94667	0.633333	EXL1	1253	Protein EXORDIUM-like 1 [Source:UniProtKB/Swiss-Prot;Acc:Q9C6E4]	ENOG41105WN(S:Function unknown); ENOG41107QF(S:Function unknown); ENOG410YFUT(S:Function unknown)	ENOG41105WN(Phosphate-induced protein 1 conserved region); ENOG41107QF(Phosphate-induced protein 1 conserved region); ENOG410YFUT(Phi-1 protein)				PF04674.9(Phi_1:Phosphate-induced protein 1 conserved region)	GO:0001666(biological_process:response to hypoxia); GO:0009505(cellular_component:plant-type cell wall); GO:0005576(cellular_component:extracellular region); GO:0048046(cellular_component:apoplast); GO:0005794(cellular_component:Golgi apparatus); GO:0005615(cellular_component:extracellular space)	NP_174746.1(Phosphate-responsive 1 family protein [Arabidopsis thaliana])	sp|Q9C6E4|EXOL1_ARATH(Protein EXORDIUM-like 1 OS=Arabidopsis thaliana OX=3702 GN=EXL1 PE=2 SV=1)	840399
69	AT1G43605	-1.1624	0.000102753	0.000776629	66.86	77	70	38	29	39	3.31	4.19	3.56	1.97	1.93	1.81	3.68667	1.90333		1116									OAP15252.1(hypothetical protein AXX17_AT1G39470 [Arabidopsis thaliana])		28717323
70	AT1G44830	-2.97278	0.000112684	0.000842543	27	11	19	3	2	3	1.65	0.69	1.29	0.2	0.14	0.19	1.21	0.176667	ERF014	870	Ethylene-responsive transcription factor ERF014 [Source:UniProtKB/Swiss-Prot;Acc:Q9LPE8]	ENOG410YX49(K:Transcription)	ENOG410YX49(Transcription factor)				PF00847.17(AP2:AP2 domain)	GO:0009863(biological_process:salicylic acid mediated signaling pathway); GO:0009861(biological_process:jasmonic acid and ethylene-dependent systemic resistance); GO:0045088(biological_process:regulation of innate immune response); GO:0045893(biological_process:positive regulation of transcription, DNA-templated); GO:0006355(biological_process:regulation of transcription, DNA-templated); GO:00036…	NP_175104.1(Integrase-type DNA-binding superfamily protein [Arabidopsis thaliana])	sp|Q9LPE8|ERF14_ARATH(Ethylene-responsive transcription factor ERF014 OS=Arabidopsis thaliana OX=3702 GN=ERF014 PE=2 SV=1)	841047
71	AT1G45165	-3.90125	0.00172731	0.00879546	21	20.73	0	0.98	0	1.66	2.81	2.94	0	0.15	0	0.22	1.91667	0.123333		532	At1g45165 [Source:UniProtKB/TrEMBL;Acc:Q058G8]							GO:0008150(biological_process:biological_process); GO:0003674(molecular_function:molecular_function)	NP_973973.1(Expressed protein [Arabidopsis thaliana])		2745810
72	AT1G50040	-2.07579	8.06e-09	1.52e-07	65	64	70	16	12	25	1.62	1.61	1.94	0.44	0.35	0.63	1.72333	0.473333		1769	F2J10.8 protein [Source:UniProtKB/TrEMBL;Acc:Q9LPM5]	ENOG4111A76(S:Function unknown); ENOG410YCGU(S:Function unknown); ENOG41103N5(S:Function unknown)	ENOG4111A76(Protein of unknown function (DUF1005)); ENOG410YCGU(Protein of unknown function (DUF1005)); ENOG41103N5(Protein of unknown function (DUF1005))				PF06219.9(DUF1005:Protein of unknown function (DUF1005))	GO:0008150(biological_process:biological_process)	NP_175426.1(formin-like protein, putative (DUF1005) [Arabidopsis thaliana])		841428
73	AT1G50460	-1.04045	2.35e-19	1.95e-17	779	624	570	334	324	398	17.14	13.89	13.78	7.5	8.13	8.63	14.9367	8.08667	HKL1	2357	Hexokinase-3 [Source:UniProtKB/Swiss-Prot;Acc:Q9LPS1]	COG5026(G:Carbohydrate transport and metabolism)	COG5026(hexokinase)	K00844	HK	map00521(Streptomycin biosynthesis); map00520(Amino sugar and nucleotide sugar metabolism); map00051(Fructose and mannose metabolism); map00524(Neomycin, kanamycin and gentamicin biosynthesis); map00052(Galactose metabolism); map00010(Glycolysis / Gluconeogenesis); map00500(Starch and sucrose metabolism); map04066(HIF-1 signaling pathway); map04973(Carbohydrate digestion and absorption); map04910…	PF00349.18(Hexokinase_1:Hexokinase); PF03727.13(Hexokinase_2:Hexokinase)	GO:0004396(molecular_function:hexokinase activity); GO:0005623(cellular_component:cell); GO:0046835(biological_process:carbohydrate phosphorylation); GO:0001678(biological_process:cellular glucose homeostasis); GO:0005623(cellular_component:cell); GO:0016740(molecular_function:transferase activity); GO:0000166(molecular_function:nucleotide binding); GO:0005524(molecular_function:ATP binding); GO:…	NP_001322009.1(hexokinase-like 1 [Arabidopsis thaliana])	sp|Q9LPS1|HXK3_ARATH(Hexokinase-3 OS=Arabidopsis thaliana OX=3702 GN=At1g50460 PE=1 SV=1)	841468
74	AT1G50590	-1.03866	0.000133672	0.00097527	93	80	95	53	46	45	4.37	4.13	5.48	2.6	2.81	2.28	4.66	2.56333		1452	Pirin-like protein At1g50590 [Source:UniProtKB/Swiss-Prot;Acc:Q9LPS9]	COG1741(S:Function unknown)	COG1741(pirin domain protein)	K06911	K06911		PF05726.10(Pirin_C:Pirin C-terminal cupin domain); PF02678.13(Pirin:Pirin)		OAP12531.1(hypothetical protein AXX17_AT1G44770 [Arabidopsis thaliana])	sp|Q9LPS9|PRNL1_ARATH(Pirin-like protein At1g50590 OS=Arabidopsis thaliana OX=3702 GN=At1g50590 PE=2 SV=1)	841481
75	AT1G52000	-3.48601	5.29e-54	2.43e-51	303	348	293	19	32	43	5.01	5.79	5.38	0.34	0.62	1.52	5.39333	0.826667	JAL5	2592	Jacalin-related lectin 5 [Source:UniProtKB/Swiss-Prot;Acc:Q9ZU23]	ENOG4111KSN(S:Function unknown); ENOG410Y2DF(K:Transcription); ENOG41107I2(S:Function unknown); ENOG41104KM(O:Posttranslational modification, protein turnover, chaperones); ENOG410YXKP(S:Function unknown)	ENOG4111KSN(jacalin lectin family protein); ENOG410Y2DF(leucine-zipper-like transcription regulator 1); ENOG41107I2(Jacalin-like lectin domain); ENOG41104KM(Jacalin-like lectin domain); ENOG410YXKP(-)				PF01419.14(Jacalin:Jacalin-like lectin domain)	GO:0030246(molecular_function:carbohydrate binding)	NP_175612.1(Mannose-binding lectin superfamily protein [Arabidopsis thaliana])	sp|Q9ZU23|JAL5_ARATH(Jacalin-related lectin 5 OS=Arabidopsis thaliana OX=3702 GN=JAL5 PE=2 SV=1)	841629
76	AT1G52030	-6.70307	5.8e-07	7.59e-06	21	21	11	0	0	0	0.38	0.38	0.22	0	0	0	0.326667	0	F-ATMBP	2748	Myrosinase-binding protein 2 [Source:UniProtKB/Swiss-Prot;Acc:Q9SAV1]	ENOG4111KSN(S:Function unknown); ENOG410Y5WM(S:Function unknown); ENOG410YXKP(S:Function unknown); ENOG410Y7QC(S:Function unknown); ENOG41105QZ(O:Posttranslational modification, protein turnover, chaperones); ENOG41108VI(S:Function unknown)	ENOG4111KSN(jacalin lectin family protein); ENOG410Y5WM(Kelch domain containing); ENOG410YXKP(-); ENOG410Y7QC(jacalin lectin family protein); ENOG41105QZ(Jacalin-like lectin domain); ENOG41108VI(Jacalin-like lectin domain)				PF01419.14(Jacalin:Jacalin-like lectin domain)	GO:0030246(molecular_function:carbohydrate binding); GO:0006952(biological_process:defense response); GO:0009908(biological_process:flower development); GO:0009611(biological_process:response to wounding); GO:0030246(molecular_function:carbohydrate binding); GO:0007155(biological_process:cell adhesion); GO:0010180(molecular_function:thioglucosidase binding); GO:0010169(cellular_component:thiogluc…	XP_020868062.1(myrosinase-binding protein 2 [Arabidopsis lyrata subsp. lyrata])	sp|Q9SAV1|JAL6_ARATH(Myrosinase-binding protein 2 OS=Arabidopsis thaliana OX=3702 GN=F-ATMBP PE=2 SV=1)	841632
77	AT1G52400	-2.21957	1.37e-45	5.43e-43	724	949	766	144	226	212	14.59	19.42	17.14	3.18	5.37	4.35	17.05	4.3	BGLU18	2134	Beta-D-glucopyranosyl abscisate beta-glucosidase [Source:UniProtKB/Swiss-Prot;Acc:Q9SE50]	COG2723(U:Intracellular trafficking, secretion, and vesicular transport)	COG2723(ran binding protein)	K15748	BG1	map00906(Carotenoid biosynthesis)	PF00232.15(Glyco_hydro_1:Glycosyl hydrolase family 1)	GO:0005975(biological_process:carbohydrate metabolic process); GO:0009687(biological_process:abscisic acid metabolic process); GO:0010168(cellular_component:ER body); GO:0010119(biological_process:regulation of stomatal movement); GO:0030104(biological_process:water homeostasis); GO:0042802(molecular_function:identical protein binding); GO:0005788(cellular_component:endoplasmic reticulum lumen); …	NP_175649.1(beta glucosidase 18 [Arabidopsis thaliana])	sp|Q9SE50|BGL18_ARATH(Beta-D-glucopyranosyl abscisate beta-glucosidase OS=Arabidopsis thaliana OX=3702 GN=BGLU18 PE=1 SV=2)	841670
78	AT1G52410	-2.20006	6.43e-12	2.03e-10	148	68	113	25	26	28	3.04	1.44	2.58	0.46	0.56	0.44	2.35333	0.486667	TSA1	2763	TSK-associating protein 1 [Source:UniProtKB/Swiss-Prot;Acc:F4ICX9]	ENOG41108CA(S:Function unknown); ENOG411060F(S:Function unknown); ENOG41108KK(U:Intracellular trafficking, secretion, and vesicular transport)	ENOG41108CA(tsk-associating protein 1); ENOG411060F(-); ENOG41108KK(-)					GO:0005788(cellular_component:endoplasmic reticulum lumen); GO:0009640(biological_process:photomorphogenesis); GO:0005773(cellular_component:vacuole); GO:0005635(cellular_component:nuclear envelope); GO:0005634(cellular_component:nucleus); GO:0005783(cellular_component:endoplasmic reticulum); GO:0009535(cellular_component:chloroplast thylakoid membrane); GO:0005777(cellular_component:peroxisome);…	NP_849797.1(TSK-associating protein 1 [Arabidopsis thaliana])	sp|F4ICX9|TSA1_ARATH(TSK-associating protein 1 OS=Arabidopsis thaliana OX=3702 GN=TSA1 PE=1 SV=1)	841671
79	AT1G52750	-1.32507	2.39e-05	0.000215305	75	62	60	23	30	34	1.35	1.12	1.2	0.45	0.63	0.62	1.22333	0.566667		2354	Alpha/beta-Hydrolases superfamily protein [Source:UniProtKB/TrEMBL;Acc:F4IEK5]	COG0596(S:Function unknown); ENOG410XP0Y(S:Function unknown)	COG0596(serine threonine kinase receptor associated protein); ENOG410XP0Y(alpha/beta hydrolase fold)				PF12697.4(Abhydrolase_6:Alpha/beta hydrolase family); PF00561.17(Abhydrolase_1:alpha/beta hydrolase fold); PF12146.5(Hydrolase_4:Serine aminopeptidase, S33); PF08386.7(Abhydrolase_4:TAP-like protein)	GO:0016787(molecular_function:hydrolase activity); GO:0016021(cellular_component:integral component of membrane); GO:0016020(cellular_component:membrane); GO:0016021(cellular_component:integral component of membrane); GO:0003824(molecular_function:catalytic activity); GO:0016787(molecular_function:hydrolase activity); GO:0003824(molecular_function:catalytic activity)	NP_175684.3(alpha/beta-Hydrolases superfamily protein [Arabidopsis thaliana])		841708
80	AT1G52770	-1.77223	6.28e-12	1.99e-10	122	117	103	29	37	45	2.99	2.9	2.81	0.78	1.07	1.13	2.9	0.993333		1792	At1g52770 [Source:UniProtKB/TrEMBL;Acc:Q9C941]	ENOG410YFS1(S:Function unknown)	ENOG410YFS1(phototropic-responsive NPH3 family protein)				PF03000.11(NPH3:NPH3 family)		NP_175686.1(Phototropic-responsive NPH3 family protein [Arabidopsis thaliana])	sp|Q9FMF5|RPT3_ARATH(Root phototropism protein 3 OS=Arabidopsis thaliana OX=3702 GN=RPT3 PE=1 SV=2)	841710
81	AT1G52910	-1.38621	8.65e-09	1.62e-07	138.39	112.43	116.87	39.74	52	64	9.09	7.59	8.53	2.87	4.01	4.27	8.40333	3.71667		826	At1g52910 [Source:UniProtKB/TrEMBL;Acc:Q9C930]	ENOG4111SY7(S:Function unknown)	ENOG4111SY7(Protein of unknown function (DUF1218))				PF06749.9(DUF1218:Protein of unknown function (DUF1218))	GO:0016021(cellular_component:integral component of membrane); GO:0008150(biological_process:biological_process); GO:0016020(cellular_component:membrane); GO:0016021(cellular_component:integral component of membrane)	NP_564617.1(fiber (DUF1218) [Arabidopsis thaliana])		841724
82	AT1G53480	-7.12206	3.29e-40	1.07e-37	318.22	363.86	325.26	5.63	1.63	0	13.5	15.71	15.32	0.26	0.12	0	14.8433	0.126667	MRD1	1142	Mto 1 responding down 1 [Source:UniProtKB/TrEMBL;Acc:Q9LPG4]								NP_175753.1(mto 1 responding down 1 [Arabidopsis thaliana])		841783
83	AT1G53490	-1.82406	3.9e-05	0.000332743	56.78	34.87	36	15.37	16.37	8	1.17	1.07	1.17	0.77	1.01	0.32	1.13667	0.7	HEI10	2252	E3 ubiquitin-protein ligase CCNB1IP1 homolog [Source:UniProtKB/Swiss-Prot;Acc:F4HRI2]	ENOG410XTEP(S:Function unknown); ENOG4111C6K(S:Function unknown)	ENOG410XTEP(cyclin B1 interacting protein 1, E3 ubiquitin protein ligase); ENOG4111C6K(-)	K10639	CCNB1IP1, HEI10		PF14634.3(zf-RING_5:zinc-RING finger domain); PF13920.3(zf-C3HC4_3:Zinc finger, C3HC4 type (RING finger)); PF14447.3(Prok-RING_4:Prokaryotic RING finger family 4); PF13639.3(zf-RING_2:Ring finger domain); PF13923.3(zf-C3HC4_2:Zinc finger, C3HC4 type (RING finger)); PF00097.22(zf-C3HC4:Zinc finger, C3HC4 type (RING finger)); PF08598.8(Sds3:Sds3-like); PF00769.16(ERM:Ezrin/radixin/moesin family)	GO:0051026(biological_process:chiasma assembly); GO:0016740(molecular_function:transferase activity); GO:0046872(molecular_function:metal ion binding); GO:0005634(cellular_component:nucleus); GO:0005694(cellular_component:chromosome); GO:0005694(cellular_component:chromosome); GO:0016567(biological_process:protein ubiquitination); GO:0051321(biological_process:meiotic cell cycle); GO:0051321(biol…	NP_175754.2(RING/U-box superfamily protein [Arabidopsis thaliana])	sp|F4HRI2|HEI10_ARATH(E3 ubiquitin-protein ligase CCNB1IP1 homolog OS=Arabidopsis thaliana OX=3702 GN=HEI10 PE=2 SV=1)	841784
84	AT1G55330	-1.88515	3.02e-13	1.18e-11	2512	1885	2683	788	578	770	532.16	434.13	632.91	187.66	144.92	164.39	533.067	165.657	AGP21	427	ATAGP21 [Source:UniProtKB/TrEMBL;Acc:A0A178W6X6]							GO:0008150(biological_process:biological_process); GO:0005886(cellular_component:plasma membrane); GO:0016020(cellular_component:membrane); GO:0016021(cellular_component:integral component of membrane); GO:0031225(cellular_component:anchored component of membrane); GO:0031225(cellular_component:anchored component of membrane)	NP_001321167.1(transmembrane protein [Arabidopsis thaliana])		841979
85	AT1G55740	-1.13981	0.00582421	0.0242531	33	36	39	17	14	24	0.53	0.59	0.7	0.3	0.27	0.4	0.606667	0.323333	RFS1	2587	Probable galactinol--sucrose galactosyltransferase 1 [Source:UniProtKB/Swiss-Prot;Acc:Q84VX0]	ENOG410YBU9(P:Inorganic ion transport and metabolism)	ENOG410YBU9(Calcium Proton)	K06617	E2.4.1.82	map00052(Galactose metabolism)	PF05691.9(Raffinose_syn:Raffinose synthase or seed imbibition protein Sip1)	GO:0003824(molecular_function:catalytic activity); GO:0047274(molecular_function:galactinol-sucrose galactosyltransferase activity); GO:0010325(biological_process:raffinose family oligosaccharide biosynthetic process); GO:0016757(molecular_function:transferase activity, transferring glycosyl groups); GO:0016740(molecular_function:transferase activity); GO:0003824(molecular_function:catalytic acti…	NP_175970.1(seed imbibition 1 [Arabidopsis thaliana])	sp|Q84VX0|RFS1_ARATH(Probable galactinol--sucrose galactosyltransferase 1 OS=Arabidopsis thaliana OX=3702 GN=RFS1 PE=2 SV=1)	842023
86	AT1G56650	-3.56382	6.83e-13	2.51e-11	67	70	46	1	10	6	2.95	3.14	2.25	0.05	0.52	0.27	2.78	0.28	MYB75	1109	Transcription factor MYB75 [Source:UniProtKB/Swiss-Prot;Acc:Q9FE25]	COG5147(K:Transcription)	COG5147(Myblike DNAbinding domain containing protein)	K09422;K16166	MYBP;PAP1, MYB75	map04712(Circadian rhythm - plant)	PF00249.28(Myb_DNA-binding:Myb-like DNA-binding domain); PF13921.3(Myb_DNA-bind_6:Myb-like DNA-binding domain)	GO:0009867(biological_process:jasmonic acid mediated signaling pathway); GO:0009723(biological_process:response to ethylene); GO:0002239(biological_process:response to oomycetes); GO:0031540(biological_process:regulation of anthocyanin biosynthetic process); GO:0009718(biological_process:anthocyanin-containing compound biosynthetic process); GO:0044212(molecular_function:transcription regulatory …	NP_176057.1(production of anthocyanin pigment 1 [Arabidopsis thaliana])	sp|Q9FE25|MYB75_ARATH(Transcription factor MYB75 OS=Arabidopsis thaliana OX=3702 GN=MYB75 PE=1 SV=1)	842120
87	AT1G58460	-2.4055	0.00762668	0.0302847	12	7	14	3	1	3	0.75	0.45	0.97	0.2	0.07	0.19	0.723333	0.153333		1016	unknown protein; Has 35 Blast hits to 35 proteins in 8 species: Archae - 0; Bacteria - 0; Metazoa - 0; Fungi - 0; Plants - 35; Viruses - 0; Other Eukaryotes - 0 (source: NCBI BLink). [Source:TAIR;Acc:AT1G58460]	ENOG41107U9(S:Function unknown); ENOG4111E32(S:Function unknown)	ENOG41107U9(-); ENOG4111E32(-)					GO:0009690(biological_process:cytokinin metabolic process)	NP_001321985.1(hypothetical protein AT1G58460 [Arabidopsis thaliana])		842215
88	AT1G60260	-1.32089	2.03e-16	1.19e-14	363	398	281	119	149	194	9.26	10.17	8.05	3.27	4.3	5	9.16	4.19	BGLU5	1634	beta glucosidase 5 [Source:TAIR;Acc:AT1G60260]	COG2723(G:Carbohydrate transport and metabolism)	COG2723(beta-glucosidase)	K01188	E3.2.1.21	map00460(Cyanoamino acid metabolism); map00500(Starch and sucrose metabolism); map00940(Phenylpropanoid biosynthesis)		GO:0005975(biological_process:carbohydrate metabolic process); GO:0004553(molecular_function:hydrolase activity, hydrolyzing O-glycosyl compounds)	NP_001319275.1(beta glucosidase 5 [Arabidopsis thaliana])	sp|Q8RXN9|BGL05_ARATH(Putative beta-glucosidase 5 OS=Arabidopsis thaliana OX=3702 GN=BGLU5 PE=5 SV=2)	NA
89	AT1G60270	-1.10469	7.15e-14	3e-12	351	372	287	157	176	184	8.93	9.58	8.11	4.36	5.26	4.77	8.87333	4.79667	BGLU6	1738	Putative beta-glucosidase 6 [Source:UniProtKB/Swiss-Prot;Acc:Q682B4]	COG2723(G:Carbohydrate transport and metabolism)	COG2723(beta-glucosidase)	K01188	E3.2.1.21	map00460(Cyanoamino acid metabolism); map00500(Starch and sucrose metabolism); map00940(Phenylpropanoid biosynthesis)	PF00232.15(Glyco_hydro_1:Glycosyl hydrolase family 1)	GO:0005975(biological_process:carbohydrate metabolic process); GO:0004553(molecular_function:hydrolase activity, hydrolyzing O-glycosyl compounds); GO:0005975(biological_process:carbohydrate metabolic process); GO:0004553(molecular_function:hydrolase activity, hydrolyzing O-glycosyl compounds)	AJW76497.1(glycoside hydrolase-type flavonol glucosyltransferase [Arabidopsis thaliana])	sp|Q8RXN9|BGL05_ARATH(Putative beta-glucosidase 5 OS=Arabidopsis thaliana OX=3702 GN=BGLU5 PE=5 SV=2)	3767579
90	AT1G60590	-1.06923	4.11e-28	7.4e-26	1856	1674	1232	788	753	948	36.73	33.41	27.07	17.01	17.47	19.12	32.4033	17.8667		2163	Pectin lyase-like superfamily protein [Source:UniProtKB/TrEMBL;Acc:O22699]	COG5434(M:Cell wall/membrane/envelope biogenesis)	COG5434(Glycoside hydrolase family 28)				PF00295.14(Glyco_hydro_28:Glycosyl hydrolases family 28); PF12708.4(Pectate_lyase_3:Pectate lyase superfamily protein); PF13229.3(Beta_helix:Right handed beta helix region)	GO:0071555(biological_process:cell wall organization); GO:0071555(biological_process:cell wall organization); GO:0016829(molecular_function:lyase activity); GO:0016787(molecular_function:hydrolase activity); GO:0005975(biological_process:carbohydrate metabolic process); GO:0004650(molecular_function:polygalacturonase activity); GO:0016798(molecular_function:hydrolase activity, acting on glycosyl …	AAL31197.1(At1g60590/F8A5_12 [Arabidopsis thaliana])	sp|Q949Z1|PGLR4_ARATH(Polygalacturonase At1g48100 OS=Arabidopsis thaliana OX=3702 GN=At1g48100 PE=2 SV=1)	842353
91	AT1G62045	-1.37706	0.000206452	0.00143136	62	43	55	29	15	24	6.15	4.45	6.06	3.18	1.75	2.41	5.55333	2.44667		631	Ankyrin repeat protein [Source:UniProtKB/TrEMBL;Acc:Q8GYM5]	ENOG410XNMS(U:Intracellular trafficking, secretion, and vesicular transport); ENOG410ZHEC(S:Function unknown)	ENOG410XNMS(Microtubule-associated protein 1 light chain 3); ENOG410ZHEC(-)					GO:0005575(cellular_component:cellular_component); GO:0008150(biological_process:biological_process); GO:0016020(cellular_component:membrane); GO:0016021(cellular_component:integral component of membrane)	AAC28522.1(Contains similarity to ANK repeat region of Fowlpox virus BamHI-orf7 protein homolog C18F10.7 gi|485107 from Caenorhabditis elegans cosmid gb|U00049. This gene is continued from unannotated gene on BAC F19K23 gb|AC000375, partial [Arabidopsis thaliana])		842500
92	AT1G62480	-1.41133	2.38e-30	4.94e-28	2940	2624	2853	1321	935	1246	197.83	180.89	211.04	96.67	73.15	84.3	196.587	84.7067		818	At1g62480/T3P18_4 [Source:UniProtKB/TrEMBL;Acc:Q9SXE9]	ENOG411046F(S:Function unknown)	ENOG411046F(-)					GO:0046686(biological_process:response to cadmium ion); GO:0009651(biological_process:response to salt stress)	BAH56842.1(AT1G62480 [Arabidopsis thaliana])		842545
93	AT1G62560	-3.66973	2.16e-112	6.23e-109	841	1007	637	62	68	85	18.97	23.17	16.04	1.54	1.83	1.99	19.3933	1.78667	FMOGS-OX3	2284	Flavin-containing monooxygenase FMO GS-OX3 [Source:UniProtKB/Swiss-Prot;Acc:Q9SXE1]	COG2072(P:Inorganic ion transport and metabolism)	COG2072(Monooxygenase)				PF00743.16(FMO-like:Flavin-binding monooxygenase-like); PF13738.3(Pyr_redox_3:Pyridine nucleotide-disulphide oxidoreductase); PF07992.11(Pyr_redox_2:Pyridine nucleotide-disulphide oxidoreductase); PF01266.21(DAO:FAD dependent oxidoreductase); PF13450.3(NAD_binding_8:NAD(P)-binding Rossmann-like domain); PF13434.3(K_oxygenase:L-lysine 6-monooxygenase (NADPH-requiring)); PF13454.3(NAD_binding_9:FAD…	GO:0050661(molecular_function:NADP binding); GO:0050660(molecular_function:flavin adenine dinucleotide binding); GO:0004499(molecular_function:N,N-dimethylaniline monooxygenase activity); GO:0055114(biological_process:oxidation-reduction process); GO:0016020(cellular_component:membrane); GO:0016021(cellular_component:integral component of membrane); GO:0004497(molecular_function:monooxygenase act…	NP_001321026.1(flavin-monooxygenase glucosinolate S-oxygenase 3 [Arabidopsis thaliana])	sp|Q9SXE1|GSOX3_ARATH(Flavin-containing monooxygenase FMO GS-OX3 OS=Arabidopsis thaliana OX=3702 GN=FMOGS-OX3 PE=1 SV=1)	842553
94	AT1G62800	-1.29825	0.000155953	0.00111509	59	66	46	17	28	32	1.71	1.93	1.48	0.53	0.94	0.93	1.70667	0.8	ASP4	1579	Aspartate aminotransferase [Source:UniProtKB/TrEMBL;Acc:F4I0D4]	COG1448(E:Amino acid transport and metabolism)	COG1448(aminotransferase)	K14454	GOT1	map00220(Arginine biosynthesis); map00270(Cysteine and methionine metabolism); map00330(Arginine and proline metabolism); map00710(Carbon fixation in photosynthetic organisms); map00950(Isoquinoline alkaloid biosynthesis); map00250(Alanine, aspartate and glutamate metabolism); map00360(Phenylalanine metabolism); map00350(Tyrosine metabolism); map00960(Tropane, piperidine and pyridine alkaloid bio…	PF00155.18(Aminotran_1_2:Aminotransferase class I and II)	GO:0004069(molecular_function:L-aspartate:2-oxoglutarate aminotransferase activity); GO:0016740(molecular_function:transferase activity); GO:0003824(molecular_function:catalytic activity); GO:0009058(biological_process:biosynthetic process); GO:0030170(molecular_function:pyridoxal phosphate binding); GO:0006520(biological_process:cellular amino acid metabolic process); GO:0005829(cellular_compone…	NP_849838.1(aspartate aminotransferase 4 [Arabidopsis thaliana])	sp|P46646|AAT4_ARATH(Aspartate aminotransferase, cytoplasmic isozyme 2 OS=Arabidopsis thaliana OX=3702 GN=ASP4 PE=2 SV=2)	842579
95	AT1G63260	-1.0356	1.07e-10	2.77e-09	376	350	303	141	164	255	13.35	12.55	12.12	5.4	6.44	8.89	12.6733	6.91	TET10	1651	Tetraspanin-10 [Source:UniProtKB/Swiss-Prot;Acc:F4I214]	ENOG410YC1C(S:Function unknown)	ENOG410YC1C(Tetraspanin family)				PF00335.17(Tetraspannin:Tetraspanin family); PF08592.8(DUF1772:Domain of unknown function (DUF1772))	GO:0016020(cellular_component:membrane); GO:0016020(cellular_component:membrane); GO:0016021(cellular_component:integral component of membrane)	NP_001320678.1(tetraspanin10 [Arabidopsis thaliana])	sp|F4I214|TET10_ARATH(Tetraspanin-10 OS=Arabidopsis thaliana OX=3702 GN=TET10 PE=2 SV=1)	842632
96	AT1G63930	-1.386	0.0129632	0.0468082	31	19	15	7	11	9	0.86	0.53	0.46	0.21	0.36	0.26	0.616667	0.276667	ROH1	1610	At1g63930 [Source:UniProtKB/TrEMBL;Acc:Q9CAK4]	ENOG410Y9SH(S:Function unknown); ENOG41106XT(S:Function unknown); ENOG41108UQ(S:Function unknown)	ENOG410Y9SH(Protein of unknown function (DUF793)); ENOG41106XT(Protein of unknown function (DUF793)); ENOG41108UQ(Protein of unknown function (DUF793))				PF05633.8(DUF793:Protein of unknown function (DUF793))	GO:0048354(biological_process:mucilage biosynthetic process involved in seed coat development); GO:0010214(biological_process:seed coat development); GO:0048354(biological_process:mucilage biosynthetic process involved in seed coat development)	NP_176576.1(from the Czech 'roh' meaning 'corner' [Arabidopsis thaliana])		842696
97	AT1G64600	-1.05329	1.44e-06	1.72e-05	144	164	147	63	95	85	3.29	3.78	3.73	1.57	2.54	1.98	3.6	2.03		1908	At1g64600 [Source:UniProtKB/TrEMBL;Acc:Q8GW63]	COG5459(J:Translation, ribosomal structure and biogenesis)	COG5459(37S ribosomal protein RSM22)				PF09243.7(Rsm22:Mitochondrial small ribosomal subunit Rsm22); PF13489.3(Methyltransf_23:Methyltransferase domain)	GO:0008168(molecular_function:methyltransferase activity); GO:0005507(molecular_function:copper ion binding); GO:0032259(biological_process:methylation); GO:0016740(molecular_function:transferase activity); GO:0006412(biological_process:translation); GO:0008168(molecular_function:methyltransferase activity); GO:0032259(biological_process:methylation); GO:0006412(biological_process:translation)	NP_176641.2(copper ion binding / methyltransferase [Arabidopsis thaliana])	sp|Q9H7H0|MET17_HUMAN(Methyltransferase-like protein 17, mitochondrial OS=Homo sapiens OX=9606 GN=METTL17 PE=1 SV=1)	842768
98	AT1G65060	-1.0437	2.04e-26	3.24e-24	1416	1507	1124	647	736	776	29.81	32	26.26	14.87	18.16	16.65	29.3567	16.56	4CL3	2081	4-coumarate--CoA ligase 3 [Source:UniProtKB/Swiss-Prot;Acc:Q9S777]	COG0318(S:Function unknown)	COG0318(meprin and TRAF homology domain-containing protein MATH domain-containing protein)	K01904	4CL	map00130(Ubiquinone and other terpenoid-quinone biosynthesis); map00940(Phenylpropanoid biosynthesis); map00360(Phenylalanine metabolism)	PF00501.25(AMP-binding:AMP-binding enzyme)	GO:0003824(molecular_function:catalytic activity); GO:0016874(molecular_function:ligase activity); GO:0016020(cellular_component:membrane); GO:0016021(cellular_component:integral component of membrane); GO:0003824(molecular_function:catalytic activity); GO:0016874(molecular_function:ligase activity); GO:0008152(biological_process:metabolic process)	NP_849844.1(4-coumarate:CoA ligase 3 [Arabidopsis thaliana])	sp|Q9S777|4CL3_ARATH(4-coumarate--CoA ligase 3 OS=Arabidopsis thaliana OX=3702 GN=4CL3 PE=1 SV=1)	842814
99	AT1G65560	-1.06439	1.78e-14	8.12e-13	390	362	334	176	184	214	12.54	11.83	11.88	6.18	6.92	6.96	12.0833	6.68667		1904	Zinc-binding dehydrogenase family protein [Source:UniProtKB/TrEMBL;Acc:F4IBH8]	COG2130(F:Nucleotide transport and metabolism)	COG2130(permease)	K08070	E1.3.1.74		PF00107.23(ADH_zinc_N:Zinc-binding dehydrogenase); PF13602.3(ADH_zinc_N_2:Zinc-binding dehydrogenase); PF16884.2(ADH_N_2:N-terminal domain of oxidoreductase)	GO:0008270(molecular_function:zinc ion binding); GO:0055114(biological_process:oxidation-reduction process); GO:0016491(molecular_function:oxidoreductase activity)	AAB60917.1(Strong similarity to Arabidopsis zeta-crystallin-like protein (gb|Z49268) [Arabidopsis thaliana])	sp|Q9SLN8|DBR_TOBAC(2-alkenal reductase (NADP(+)-dependent) OS=Nicotiana tabacum OX=4097 GN=DBR PE=1 SV=1)	842867
100	AT1G65620	-1.57714	1.29e-07	1.94e-06	87	76	70	26	30	30	3.54	3.08	2.92	1.07	1.65	1.3	3.18	1.34	AS2	2170	AS2 [Source:UniProtKB/TrEMBL;Acc:A0A178WIA0]	ENOG4111S1U(S:Function unknown)	ENOG4111S1U(lob domain-containing protein)				PF03195.11(DUF260:Protein of unknown function DUF260)	GO:0005634(cellular_component:nucleus); GO:0009943(biological_process:adaxial/abaxial axis specification); GO:0009954(biological_process:proximal/distal pattern formation); GO:0048441(biological_process:petal development); GO:0009943(biological_process:adaxial/abaxial axis specification); GO:0005654(cellular_component:nucleoplasm); GO:0009944(biological_process:polarity specification of adaxial/a…	NP_176739.1(Lateral organ boundaries (LOB) domain family protein [Arabidopsis thaliana])	sp|O04479|AS2_ARATH(Protein ASYMMETRIC LEAVES 2 OS=Arabidopsis thaliana OX=3702 GN=AS2 PE=1 SV=1)	842873
101	AT1G65860	-2.08036	1.22e-30	2.65e-28	339	406	260	71	88	103	8.65	10.47	7.36	1.98	2.63	2.68	8.82667	2.43	FMOGS-OX1	1734	Flavin-containing monooxygenase FMO GS-OX1 [Source:UniProtKB/Swiss-Prot;Acc:Q9SS04]	COG2072(S:Function unknown)	COG2072(leucine Rich Repeat)				PF00743.16(FMO-like:Flavin-binding monooxygenase-like); PF13738.3(Pyr_redox_3:Pyridine nucleotide-disulphide oxidoreductase); PF07992.11(Pyr_redox_2:Pyridine nucleotide-disulphide oxidoreductase); PF13450.3(NAD_binding_8:NAD(P)-binding Rossmann-like domain); PF01266.21(DAO:FAD dependent oxidoreductase); PF13454.3(NAD_binding_9:FAD-NAD(P)-binding); PF13434.3(K_oxygenase:L-lysine 6-monooxygenase (N…	GO:0033506(biological_process:glucosinolate biosynthetic process from homomethionine); GO:0080105(molecular_function:6-methylthiopropyl glucosinolate S-oxygenase activity); GO:0080103(molecular_function:4-methylthiopropyl glucosinolate S-oxygenase activity); GO:0080106(molecular_function:7-methylthiopropyl glucosinolate S-oxygenase activity); GO:0080107(molecular_function:8-methylthiopropyl gluco…	NP_176761.1(flavin-monooxygenase glucosinolate S-oxygenase 1 [Arabidopsis thaliana])	sp|Q9SS04|GSOX1_ARATH(Flavin-containing monooxygenase FMO GS-OX1 OS=Arabidopsis thaliana OX=3702 GN=FMOGS-OX1 PE=1 SV=1)	842897
102	AT1G65985	-1.29367	0.00596886	0.0247534	31	24	31	10	15	14	0.8	0.62	0.88	0.27	0.43	0.35	0.766667	0.35		1786	At1g65985 [Source:UniProtKB/TrEMBL;Acc:Q9SRZ3]	ENOG4111CHW(S:Function unknown); COG0435(O:Posttranslational modification, protein turnover, chaperones)	ENOG4111CHW(Plant protein of unknown function); COG0435(glutathione Stransferase)				PF03140.12(DUF247:Plant protein of unknown function)	GO:0003674(molecular_function:molecular_function); GO:0016020(cellular_component:membrane); GO:0016021(cellular_component:integral component of membrane); GO:0005886(cellular_component:plasma membrane)	NP_683470.1(transmembrane protein, putative (DUF247) [Arabidopsis thaliana])	sp|Q9SD53|Y3720_ARATH(UPF0481 protein At3g47200 OS=Arabidopsis thaliana OX=3702 GN=At3g47200 PE=2 SV=1)	842911
103	AT1G66400	-1.06177	0.00334004	0.0153352	56	53	32	20	25	29	2.92	2.83	1.85	1.14	1.53	1.54	2.53333	1.40333	CML23	975	Probable calcium-binding protein CML23 [Source:UniProtKB/Swiss-Prot;Acc:Q9C8Y1]	COG5126(K:Transcription)	COG5126(Myblike DNAbinding domain containing protein)	K13448	CML	map04626(Plant-pathogen interaction)	PF00036.29(EF-hand_1:EF hand); PF13499.3(EF-hand_7:EF-hand domain pair); PF13405.3(EF-hand_6:EF-hand domain); PF13202.3(EF-hand_5:EF hand); PF13833.3(EF-hand_8:EF-hand domain pair); PF14658.3(EF-hand_9:EF-hand domain); PF10591.6(SPARC_Ca_bdg:Secreted protein acidic and rich in cysteine Ca binding region); PF12763.4(EF-hand_4:Cytoskeletal-regulatory complex EF hand)	GO:0009909(biological_process:regulation of flower development); GO:0046872(molecular_function:metal ion binding); GO:0005509(molecular_function:calcium ion binding); GO:0009909(biological_process:regulation of flower development); GO:0005509(molecular_function:calcium ion binding); GO:0080164(biological_process:regulation of nitric oxide metabolic process); GO:0005509(molecular_function:calcium …	NP_564874.1(calmodulin like 23 [Arabidopsis thaliana])	sp|Q9C8Y1|CML23_ARATH(Probable calcium-binding protein CML23 OS=Arabidopsis thaliana OX=3702 GN=CML23 PE=2 SV=1)	842958
104	AT1G66760	-1.26922	6.17e-09	1.18e-07	157	144	124	69	55	70	3.59	3.32	3.15	1.72	1.47	1.63	3.35333	1.60667	DTX9	2000	Protein DETOXIFICATION 9 [Source:UniProtKB/Swiss-Prot;Acc:Q9C9M8]	COG0534(V:Defense mechanisms)	COG0534(Mate efflux family protein)	K03327	TC.MATE, SLC47A, norM, mdtK, dinF		PF01554.15(MatE:MatE); PF14667.3(Polysacc_synt_C:Polysaccharide biosynthesis C-terminal domain); PF03023.11(MVIN:MviN-like protein)	GO:0006855(biological_process:drug transmembrane transport); GO:0016020(cellular_component:membrane); GO:0016021(cellular_component:integral component of membrane); GO:0055085(biological_process:transmembrane transport); GO:0015238(molecular_function:drug transmembrane transporter activity); GO:0015297(molecular_function:antiporter activity); GO:0006855(biological_process:drug transmembrane trans…	NP_564883.2(MATE efflux family protein [Arabidopsis thaliana])	sp|Q9C9M8|DTX9_ARATH(Protein DETOXIFICATION 9 OS=Arabidopsis thaliana OX=3702 GN=DTX9 PE=2 SV=1)	842994
105	AT1G67400	-1.20232	8.59e-07	1.07e-05	126	122	96	48	43	75	4.26	3.91	3.58	1.79	1.78	2.66	3.91667	2.07667		1554	ELMO/CED-12 family protein [Source:UniProtKB/TrEMBL;Acc:F4HRW0]	ENOG410XRXC(S:Function unknown)	ENOG410XRXC(ELMO CED-12 domain containing)				PF04727.10(ELMO_CED12:ELMO/CED-12 family)	GO:0016020(cellular_component:membrane); GO:0016021(cellular_component:integral component of membrane)	BAD42979.1(unknown protein, partial [Arabidopsis thaliana])	sp|Q54YW1|ELMOA_DICDI(ELMO domain-containing protein A OS=Dictyostelium discoideum OX=44689 GN=elmoA PE=1 SV=1)	843060
106	AT1G68238	-1.14831	4.19e-08	6.97e-07	324	272	449	176	142	216	59.47	53.79	91.73	36.17	30.8	40.01	68.33	35.66		455	Putative uncharacterized protein [Source:UniProtKB/TrEMBL;Acc:Q1G3X3]							GO:0008150(biological_process:biological_process); GO:0003674(molecular_function:molecular_function); GO:0016020(cellular_component:membrane); GO:0016021(cellular_component:integral component of membrane)	NP_001117569.1(transmembrane protein [Arabidopsis thaliana])		6241144
107	AT1G68500	-2.12389	0.000475475	0.00292115	21	26	21	7	7	3	1.05	1.32	1.16	0.38	0.41	0.15	1.17667	0.313333		1009	Uncharacterized protein At1g68500 [Source:UniProtKB/TrEMBL;Acc:Q84K42]	ENOG411167R(S:Function unknown); ENOG41106ER(S:Function unknown)	ENOG411167R(-); ENOG41106ER(-)						NP_177017.2(hypothetical protein AT1G68500 [Arabidopsis thaliana])		843179
108	AT1G68870	-1.41443	4.43e-05	0.00037182	65.97	59	46	22	17	32	6.07	5.64	4.7	2.23	1.84	2.99	5.47	2.35333	ATSOFL2	661	At1g68870 [Source:UniProtKB/TrEMBL;Acc:Q9CA45]	ENOG41104R6(S:Function unknown); ENOG41106DA(S:Function unknown)	ENOG41104R6(-); ENOG41106DA(-)					GO:0009690(biological_process:cytokinin metabolic process); GO:0009690(biological_process:cytokinin metabolic process)	NP_177053.1(SOB five-like 2 [Arabidopsis thaliana])		843219
109	AT1G70020	-1.72273	0.0118425	0.0435318	7	31	22	9	8	3	0.42	1.9	1.46	0.59	0.56	0.18	1.26	0.443333		884	F20P5.24 protein [Source:UniProtKB/TrEMBL;Acc:O04542]	ENOG41106KX(S:Function unknown); ENOG41107J5(S:Function unknown)	ENOG41106KX(Protein of unknown function (DUF1163)); ENOG41107J5(Protein of unknown function (DUF1163))				PF06651.8(DUF1163:Protein of unknown function (DUF1163))	GO:0016021(cellular_component:integral component of membrane); GO:0008150(biological_process:biological_process); GO:0016020(cellular_component:membrane); GO:0016021(cellular_component:integral component of membrane)	NP_177160.1(transmembrane protein, putative (DUF1163) [Arabidopsis thaliana])		843339
110	AT1G70270	-2.53315	0.000274774	0.00182592	23	13	25	2	3	7	2.94	1.76	3.56	0.28	0.45	0.91	2.75333	0.546667		666	unknown protein; BEST Arabidopsis thaliana protein match is: unknown protein (TAIR:AT1G23965.1); Has 20 Blast hits to 20 proteins in 7 species: Archae - 0; Bacteria - 0; Metazoa - 0; Fungi - 0; Plants - 20; Viruses - 0; Other Eukaryotes - 0 (source: /.../BLink). [Source:TAIR;Acc:AT1G70270]	ENOG41103U9(S:Function unknown); ENOG41106R3(S:Function unknown)	ENOG41103U9(-); ENOG41106R3(-)						NP_001321556.1(transcription factor [Arabidopsis thaliana])		843363
111	AT1G70830	-1.16061	2.34e-24	3.06e-22	1010	1162	1029	488	539	559	35.76	42.12	40.55	18.97	22.14	20	39.4767	20.37	MLP28	1393	MLP-like protein 28 [Source:UniProtKB/Swiss-Prot;Acc:Q9SSK9]	ENOG4111C37(S:Function unknown)	ENOG4111C37(response to biotic stimulus)				PF00407.16(Bet_v_1:Pathogenesis-related protein Bet v I family); PF10604.6(Polyketide_cyc2:Polyketide cyclase / dehydrase and lipid transport)	GO:0006952(biological_process:defense response); GO:0009607(biological_process:response to biotic stimulus)	NP_001077807.1(MLP-like protein 28 [Arabidopsis thaliana])	sp|Q9SSK9|MLP28_ARATH(MLP-like protein 28 OS=Arabidopsis thaliana OX=3702 GN=MLP28 PE=1 SV=1)	843420
112	AT1G71430	-1.06159	3.18e-08	5.42e-07	234.58	217.33	270.17	136.61	112.67	134.72	19.15	18.36	24.51	12.29	10.82	11.17	20.6733	11.4267		713	At1g71430 [Source:UniProtKB/TrEMBL;Acc:Q9C9I0]	ENOG410XYP1(S:Function unknown)	ENOG410XYP1(-)				PF15370.3(DUF4598:Domain of unknown function (DUF4598))	GO:0008150(biological_process:biological_process)	NP_565016.1(hypothetical protein AT1G71430 [Arabidopsis thaliana])		843484
113	AT1G71866	-2.47912	0.00045105	0.0027949	25	13	18	3	5	3	1.65	0.81	1.1	0.25	0.33	0.15	1.18667	0.243333	EPFL7	1035	EPIDERMAL PATTERNING FACTOR-like protein 7 [Source:UniProtKB/Swiss-Prot;Acc:C4B8C5]	ENOG4111CSK(U:Intracellular trafficking, secretion, and vesicular transport); ENOG410YU6S(S:Function unknown); ENOG410XT49(S:Function unknown)	ENOG4111CSK(-); ENOG410YU6S(protein EPIDERMAL PATTERNING FACTOR); ENOG410XT49(protein EPIDERMAL PATTERNING FACTOR)	K20729	EPF1_2	map04016(MAPK signaling pathway - plant)	PF17181.1(EPF:Epidermal patterning factor proteins)	GO:0010374(biological_process:stomatal complex development); GO:0010374(biological_process:stomatal complex development); GO:0010052(biological_process:guard cell differentiation); GO:0005576(cellular_component:extracellular region); GO:0007275(biological_process:multicellular organism development); GO:0010052(biological_process:guard cell differentiation)	NP_001185375.1(EPIDERMAL PATTERNING FACTOR-like protein [Arabidopsis thaliana])	sp|C4B8C5|EPFL7_ARATH(EPIDERMAL PATTERNING FACTOR-like protein 7 OS=Arabidopsis thaliana OX=3702 GN=EPFL7 PE=1 SV=1)	10723086
114	AT1G72645	-1.41297	2.99e-21	2.92e-19	567.89	457.22	373.46	208.27	176.22	188.26	30.3	24.94	22.13	12.19	11.04	10.22	25.79	11.15		959	At1g72645 [Source:UniProtKB/TrEMBL;Acc:Q8RXY2]							GO:0008150(biological_process:biological_process); GO:0003674(molecular_function:molecular_function); GO:0016020(cellular_component:membrane); GO:0016021(cellular_component:integral component of membrane)	NP_974132.1(transmembrane protein [Arabidopsis thaliana])		2745853
115	AT1G73830	-1.1895	1.41e-12	4.93e-11	367	257	311	138	146	170	16.64	11.82	15.64	6.84	7.78	7.83	14.7	7.48333	BEE3	1082	Transcription factor BEE 3 [Source:UniProtKB/Swiss-Prot;Acc:Q8GWK7]	ENOG410YIJY(K:Transcription); COG0515(T:Signal transduction mechanisms)	ENOG410YIJY(Transcription factor); COG0515(Serine Threonine protein kinase)				PF00010.23(HLH:Helix-loop-helix DNA-binding domain)	GO:0006355(biological_process:regulation of transcription, DNA-templated); GO:0003677(molecular_function:DNA binding); GO:0005634(cellular_component:nucleus); GO:0046983(molecular_function:protein dimerization activity); GO:0003700(molecular_function:transcription factor activity, sequence-specific DNA binding); GO:0006355(biological_process:regulation of transcription, DNA-templated); GO:0005515…	NP_177524.2(BR enhanced expression 3 [Arabidopsis thaliana])	sp|Q8GWK7|BEE3_ARATH(Transcription factor BEE 3 OS=Arabidopsis thaliana OX=3702 GN=BEE3 PE=2 SV=1)	843719
116	AT1G74090	-1.32775	2.4e-30	4.94e-28	1090	1329	940.31	473	481	518	36.51	45.14	34.97	17.32	18.9	17.67	38.8733	17.9633	SOT18	1380	Sulfotransferase [Source:UniProtKB/TrEMBL;Acc:T1P4U2]	ENOG4111H56(S:Function unknown)	ENOG4111H56(Sulfotransferase)	K01025	SULT1		PF00685.24(Sulfotransfer_1:Sulfotransferase domain); PF13469.3(Sulfotransfer_3:Sulfotransferase family)	GO:0008146(molecular_function:sulfotransferase activity); GO:0080066(molecular_function:3-methylthiopropyl-desulfoglucosinolate sulfotransferase activity); GO:0080071(molecular_function:indol-3-yl-methyl-desulfoglucosinolate sulfotransferase activity); GO:0080069(molecular_function:7-methylthioheptyl-desulfoglucosinolate sulfotransferase activity); GO:0080068(molecular_function:5-methylthiopentyl…	NP_177549.1(desulfo-glucosinolate sulfotransferase 18 [Arabidopsis thaliana])	sp|Q9C9C9|SOT18_ARATH(Cytosolic sulfotransferase 18 OS=Arabidopsis thaliana OX=3702 GN=SOT18 PE=1 SV=1)	843749
117	AT1G74100	-1.85654	3.62e-43	1.28e-40	821	1048	728	270	242	277	28.25	36.58	27.81	10.16	9.77	9.7	30.88	9.87667	SOT16	1350	Sulfotransferase [Source:UniProtKB/TrEMBL;Acc:M1EU36]	ENOG4111H56(S:Function unknown)	ENOG4111H56(Sulfotransferase)	K11821	ST5A, SOT16	map00380(Tryptophan metabolism); map00966(Glucosinolate biosynthesis)	PF00685.24(Sulfotransfer_1:Sulfotransferase domain); PF13469.3(Sulfotransfer_3:Sulfotransferase family)	GO:0047364(molecular_function:desulfoglucosinolate sulfotransferase activity); GO:0019761(biological_process:glucosinolate biosynthetic process); GO:0016740(molecular_function:transferase activity); GO:0005737(cellular_component:cytoplasm); GO:0008146(molecular_function:sulfotransferase activity); GO:0047364(molecular_function:desulfoglucosinolate sulfotransferase activity); GO:0032260(biological…	NP_177550.1(sulfotransferase 16 [Arabidopsis thaliana])	sp|Q9C9D0|SOT16_ARATH(Cytosolic sulfotransferase 16 OS=Arabidopsis thaliana OX=3702 GN=SOT16 PE=1 SV=1)	843750
118	AT1G74453	-2.03362	3.09e-05	0.000270135	52	30	41	5	19	9	24.17	15.89	21.28	2.69	10.57	4.19	20.4467	5.81667		110	snoRNA [Source:TAIR;Acc:AT1G74453]										NA
119	AT1G74670	-2.11718	1.03e-15	5.63e-14	2383	2206	2311	640	380	760	138.07	130.66	148.45	40.47	25.75	44.67	139.06	36.9633	GASA6	910	Gibberellin-regulated protein 6 [Source:UniProtKB/Swiss-Prot;Acc:Q6NMQ7]	ENOG410YQ6U(S:Function unknown)	ENOG410YQ6U(Gibberellin-regulated protein)				PF02704.11(GASA:Gibberellin regulated protein)	GO:0009750(biological_process:response to fructose); GO:0009749(biological_process:response to glucose); GO:0009740(biological_process:gibberellic acid mediated signaling pathway); GO:0080167(biological_process:response to karrikin); GO:0005576(cellular_component:extracellular region); GO:0009744(biological_process:response to sucrose); GO:0009740(biological_process:gibberellic acid mediated sign…	NP_177605.2(Gibberellin-regulated family protein [Arabidopsis thaliana])	sp|Q6NMQ7|GASA6_ARATH(Gibberellin-regulated protein 6 OS=Arabidopsis thaliana OX=3702 GN=GASA6 PE=3 SV=1)	843806
120	AT1G75240	-1.55945	8.4e-07	1.05e-05	78	69	67	20	24	37	2.03	1.81	1.93	0.57	0.73	0.98	1.92333	0.76	ZHD5	1708	ZHD5 [Source:UniProtKB/TrEMBL;Acc:A0A178WFZ4]	ENOG4111ACK(L:Replication, recombination and repair); ENOG410YKZ6(S:Function unknown); ENOG410YG6U(S:Function unknown)	ENOG4111ACK(Glycosylase); ENOG410YKZ6(ZF-HD protein dimerisation region); ENOG410YG6U(ZF-HD protein dimerisation region)				PF04770.9(ZF-HD_dimer:ZF-HD protein dimerisation region)	GO:0045893(biological_process:positive regulation of transcription, DNA-templated); GO:0003677(molecular_function:DNA binding); GO:0046872(molecular_function:metal ion binding); GO:0005634(cellular_component:nucleus); GO:0005634(cellular_component:nucleus); GO:0003700(molecular_function:transcription factor activity, sequence-specific DNA binding); GO:0043565(molecular_function:sequence-specific …	NP_565106.1(homeobox protein 33 [Arabidopsis thaliana])	sp|Q9FRL5|ZHD5_ARATH(Zinc-finger homeodomain protein 5 OS=Arabidopsis thaliana OX=3702 GN=ZHD5 PE=1 SV=1)	843861
121	AT1G75580	-1.51235	0.000631075	0.00373611	33	39	31	10	15	15	1.82	2.21	1.9	0.61	0.97	0.84	1.97667	0.806667		934	At1g75580 [Source:UniProtKB/TrEMBL;Acc:Q9LR00]	ENOG410YQII(O:Posttranslational modification, protein turnover, chaperones); ENOG410YQII(U:Intracellular trafficking, secretion, and vesicular transport); ENOG410Z28U(S:Function unknown); ENOG41105TJ(S:Function unknown)	ENOG410YQII(zinc finger); ENOG410YQII(zinc finger); ENOG410Z28U(auxin-induced protein); ENOG41105TJ(Auxin responsive protein)	K14488	SAUR	map04075(Plant hormone signal transduction)	PF02519.11(Auxin_inducible:Auxin responsive protein)	GO:0009733(biological_process:response to auxin); GO:0005575(cellular_component:cellular_component); GO:0009733(biological_process:response to auxin)	NP_177688.1(SAUR-like auxin-responsive protein family [Arabidopsis thaliana])	sp|O65695|SAU50_ARATH(Auxin-responsive protein SAUR50 OS=Arabidopsis thaliana OX=3702 GN=SAUR50 PE=1 SV=1)	843893
122	AT1G76090	-1.60682	1.5e-25	2.22e-23	464	400	398	144	120	197	12.68	11.06	12.08	4.3	3.85	5.48	11.94	4.54333	SMT3	1635	24-methylenesterol C-methyltransferase 3 [Source:UniProtKB/Swiss-Prot;Acc:Q94JS4]	ENOG410XP5G(S:Function unknown)	ENOG410XP5G(-)	K08242	E2.1.1.143	map00100(Steroid biosynthesis)	PF08498.7(Sterol_MT_C:Sterol methyltransferase C-terminal); PF08241.9(Methyltransf_11:Methyltransferase domain); PF13649.3(Methyltransf_25:Methyltransferase domain); PF13847.3(Methyltransf_31:Methyltransferase domain); PF02353.17(CMAS:Mycolic acid cyclopropane synthetase); PF13489.3(Methyltransf_23:Methyltransferase domain); PF01209.15(Ubie_methyltran:ubiE/COQ5 methyltransferase family); PF08242.…	GO:0008168(molecular_function:methyltransferase activity); GO:0016021(cellular_component:integral component of membrane); GO:0032259(biological_process:methylation); GO:0006694(biological_process:steroid biosynthetic process); GO:0030797(molecular_function:24-methylenesterol C-methyltransferase activity); GO:0016126(biological_process:sterol biosynthetic process); GO:0016740(molecular_function:tr…	NP_177736.1(sterol methyltransferase 3 [Arabidopsis thaliana])	sp|Q94JS4|SMT3B_ARATH(24-methylenesterol C-methyltransferase 3 OS=Arabidopsis thaliana OX=3702 GN=SMT3 PE=2 SV=1)	843941
123	AT1G76530	-1.39761	0.00109983	0.00600789	49	48	23	19	16	14	1.55	1.53	0.8	0.65	0.62	0.45	1.29333	0.573333	PILS4	1512	Protein PIN-LIKES 4 [Source:UniProtKB/Swiss-Prot;Acc:Q9C9K4]	COG0679(S:Function unknown)	COG0679(Auxin Efflux Carrier)				PF03547.15(Mem_trans:Membrane transport protein)	GO:0016021(cellular_component:integral component of membrane); GO:0009734(biological_process:auxin-activated signaling pathway); GO:0016020(cellular_component:membrane); GO:0016021(cellular_component:integral component of membrane); GO:0055085(biological_process:transmembrane transport); GO:0005783(cellular_component:endoplasmic reticulum); GO:0005789(cellular_component:endoplasmic reticulum memb…	NP_001319388.1(Auxin efflux carrier family protein [Arabidopsis thaliana])	sp|Q9C9K4|PILS4_ARATH(Protein PIN-LIKES 4 OS=Arabidopsis thaliana OX=3702 GN=PILS4 PE=2 SV=1)	843986
124	AT1G78370	-1.52159	6.44e-44	2.41e-41	7835	9829	5828	2792	2843	3340	330.5	421.98	273.03	128.95	140.76	143.39	341.837	137.7	GSTU20	1147	Glutathione S-transferase U20 [Source:UniProtKB/Swiss-Prot;Acc:Q8L7C9]	ENOG410XSIX(O:Posttranslational modification, protein turnover, chaperones)	ENOG410XSIX(glutathione Stransferase)	K00799	GST, gst	map00480(Glutathione metabolism); map05204(Chemical carcinogenesis); map00983(Drug metabolism - other enzymes); map00982(Drug metabolism - cytochrome P450); map00980(Metabolism of xenobiotics by cytochrome P450); map05200(Pathways in cancer); map05418(Fluid shear stress and atherosclerosis); map05225(Hepatocellular carcinoma); map01524(Platinum drug resistance)	PF02798.17(GST_N:Glutathione S-transferase, N-terminal domain); PF13417.3(GST_N_3:Glutathione S-transferase, N-terminal domain); PF13410.3(GST_C_2:Glutathione S-transferase, C-terminal domain); PF00043.22(GST_C:Glutathione S-transferase, C-terminal domain); PF13409.3(GST_N_2:Glutathione S-transferase, N-terminal domain); PF14497.3(GST_C_3:Glutathione S-transferase, C-terminal domain)	GO:0016740(molecular_function:transferase activity); GO:0004364(molecular_function:glutathione transferase activity); GO:0004364(molecular_function:glutathione transferase activity); GO:0004364(molecular_function:glutathione transferase activity); GO:0004364(molecular_function:glutathione transferase activity); GO:0040008(biological_process:regulation of growth); GO:0019899(molecular_function:enz…	NP_177958.1(glutathione S-transferase TAU 20 [Arabidopsis thaliana])	sp|Q8L7C9|GSTUK_ARATH(Glutathione S-transferase U20 OS=Arabidopsis thaliana OX=3702 GN=GSTU20 PE=1 SV=1)	844173
125	AT1G79420	-1.00058	0.000300493	0.00197087	77	82	74	36	46	47	2.12	2.28	2.26	1.08	1.48	1.32	2.22	1.29333		1628	At1g79420/T8K14_16 [Source:UniProtKB/TrEMBL;Acc:Q940T0]	ENOG4111C5U(S:Function unknown); ENOG41113AJ(S:Function unknown)	ENOG4111C5U(Protein of unknown function (DUF620)); ENOG41113AJ(Protein of unknown function (DUF620))				PF04788.9(DUF620:Protein of unknown function (DUF620))	GO:0016021(cellular_component:integral component of membrane)	NP_565208.1(C-type mannose receptor (DUF620) [Arabidopsis thaliana])		844280
126	AT1G80080	-1.64425	2.49e-21	2.45e-19	362	377	352	152	111	121	8.67	9.12	9.36	3.97	3.12	2.95	9.05	3.34667	TMM	1831	TMM [Source:UniProtKB/TrEMBL;Acc:A0A178WJY8]	COG4886(A:RNA processing and modification)	COG4886(PRP8 pre-mRNA processing factor 8 homolog (S. cerevisiae))				PF13855.3(LRR_8:Leucine rich repeat); PF12799.4(LRR_4:Leucine Rich repeats (2 copies))	GO:0008356(biological_process:asymmetric cell division); GO:0016021(cellular_component:integral component of membrane); GO:0009737(biological_process:response to abscisic acid); GO:0042277(molecular_function:peptide binding); GO:0010376(biological_process:stomatal complex formation); GO:0071215(biological_process:cellular response to abscisic acid stimulus); GO:0010375(biological_process:stomatal…	NP_178125.1(Leucine-rich repeat (LRR) family protein [Arabidopsis thaliana])	sp|Q9SSD1|TMM_ARATH(Protein TOO MANY MOUTHS OS=Arabidopsis thaliana OX=3702 GN=TMM PE=1 SV=1)	844348
127	AT2G01740	-1.12139	0.00213403	0.0105258	45	55	40	18	28	25	1.14	1.41	1.13	0.5	0.83	0.65	1.22667	0.66		1740	Pentatricopeptide repeat-containing protein At2g01740 [Source:UniProtKB/Swiss-Prot;Acc:Q9ZUA2]	ENOG410Z7Z7(O:Posttranslational modification, protein turnover, chaperones)	ENOG410Z7Z7(zinc ion binding)	K17710	PTCD1		PF12854.4(PPR_1:PPR repeat); PF13041.3(PPR_2:PPR repeat family); PF01535.17(PPR:PPR repeat); PF13812.3(PPR_3:Pentatricopeptide repeat domain); PF17177.1(PPR_long:Pentacotripeptide-repeat region of PROPR)	GO:0003674(molecular_function:molecular_function); GO:0005739(cellular_component:mitochondrion); GO:0005515(molecular_function:protein binding)	NP_178283.1(Tetratricopeptide repeat (TPR)-like superfamily protein [Arabidopsis thaliana])	sp|Q9ZUA2|PP141_ARATH(Pentatricopeptide repeat-containing protein At2g01740 OS=Arabidopsis thaliana OX=3702 GN=At2g01740 PE=3 SV=1)	814704
128	AT2G01913	-1.25774	6.69e-07	8.62e-06	105	116	94	49	38	59	7.07	7.96	7.03	3.62	2.74	3.99	7.35333	3.45		810	At2g01913 [Source:UniProtKB/TrEMBL;Acc:Q1G3S9]	ENOG4111CXJ(S:Function unknown)	ENOG4111CXJ(-)					GO:0008150(biological_process:biological_process); GO:0003674(molecular_function:molecular_function)	NP_001030946.1(hypothetical protein AT2G01913 [Arabidopsis thaliana])		3768477
129	AT2G02540	-1.13068	0.00621563	0.025598	39	53	26	14	24	21	1.36	1.79	0.95	0.5	0.92	0.7	1.36667	0.706667	ZHD3	1404	Zinc-finger homeodomain protein 3 [Source:UniProtKB/Swiss-Prot;Acc:O64722]	ENOG410YG6U(S:Function unknown)	ENOG410YG6U(ZF-HD protein dimerisation region containing protein, expressed)				PF04770.9(ZF-HD_dimer:ZF-HD protein dimerisation region)	GO:0019760(biological_process:glucosinolate metabolic process); GO:0003677(molecular_function:DNA binding); GO:0046872(molecular_function:metal ion binding); GO:0005634(cellular_component:nucleus); GO:0005634(cellular_component:nucleus); GO:0043565(molecular_function:sequence-specific DNA binding); GO:0005515(molecular_function:protein binding); GO:0042803(molecular_function:protein homodimerizat…	NP_178358.1(homeobox protein 21 [Arabidopsis thaliana])	sp|O64722|ZHD3_ARATH(Zinc-finger homeodomain protein 3 OS=Arabidopsis thaliana OX=3702 GN=ZHD3 PE=1 SV=1)	814784
130	AT2G04790	-1.28063	5.33e-23	6.3e-21	551	468	412	205	197	247	37.78	32.61	31.63	15.87	15.69	16.26	34.0067	15.94		1152	unknown protein; Has 45 Blast hits to 45 proteins in 15 species: Archae - 0; Bacteria - 0; Metazoa - 0; Fungi - 0; Plants - 43; Viruses - 0; Other Eukaryotes - 2 (source: NCBI BLink). [Source:TAIR;Acc:AT2G04790]	ENOG410XZ65(S:Function unknown)	ENOG410XZ65(-)						NP_001324522.1(PTB domain engulfment adapter [Arabidopsis thaliana])		815022
131	AT2G05075	-1.33716	0.00405729	0.0180854	35	26	28	9	15	15	4.72	3.71	4.2	1.35	2.38	2.05	4.21	1.92667		530											NA
132	AT2G05540	-1.22818	0.000724112	0.00420794	71	41	45	17	26	31	4.68	2.78	3.29	1.23	2.01	2.08	3.58333	1.77333		824	At2g05540/T20G20.11 [Source:UniProtKB/TrEMBL;Acc:Q9SL13]	ENOG41105J4(S:Function unknown)	ENOG41105J4(Glycine rich protein family)				PF07172.8(GRP:Glycine rich protein family)		BAH57159.1(AT2G05540 [Arabidopsis thaliana])		815103
133	AT2G06050	-1.01862	1.12e-08	2.05e-07	289	352	236	124	186	166	9.03	10.34	8.27	3.98	6.78	4.95	9.21333	5.23667	OPR3	1563	12-oxophytodienoate reductase 3 [Source:UniProtKB/Swiss-Prot;Acc:Q9FUP0]	COG1902(S:Function unknown)	COG1902(F-box and leucine-rich repeat protein)	K05894	OPR	map00592(alpha-Linolenic acid metabolism)	PF00724.17(Oxidored_FMN:NADH:flavin oxidoreductase / NADH oxidase family)	GO:0016629(molecular_function:12-oxophytodienoate reductase activity); GO:0005777(cellular_component:peroxisome); GO:0009695(biological_process:jasmonic acid biosynthetic process); GO:0010181(molecular_function:FMN binding); GO:0048443(biological_process:stamen development); GO:0010193(biological_process:response to ozone); GO:0031408(biological_process:oxylipin biosynthetic process); GO:0009620(…	NP_178662.1(oxophytodienoate-reductase 3 [Arabidopsis thaliana])	sp|Q9FUP0|OPR3_ARATH(12-oxophytodienoate reductase 3 OS=Arabidopsis thaliana OX=3702 GN=OPR3 PE=1 SV=2)	815160
134	AT2G06255	-1.96011	0.00465058	0.0202036	18	14	18	6	6	2	1.17	0.93	1.3	0.43	0.46	0.13	1.13333	0.34	EFL3	832	Protein ELF4-LIKE 3 [Source:UniProtKB/Swiss-Prot;Acc:Q8S8F5]	ENOG410Y56Z(K:Transcription)	ENOG410Y56Z(growth-regulating factor)				PF07011.8(DUF1313:Protein of unknown function (DUF1313))	GO:0009649(biological_process:entrainment of circadian clock); GO:0048511(biological_process:rhythmic process); GO:0005575(cellular_component:cellular_component); GO:0005634(cellular_component:nucleus); GO:0005634(cellular_component:nucleus); GO:0042803(molecular_function:protein homodimerization activity); GO:0042753(biological_process:positive regulation of circadian rhythm)	NP_565334.1(ELF4-like 3 [Arabidopsis thaliana])	sp|Q8S8F5|EF4L3_ARATH(Protein ELF4-LIKE 3 OS=Arabidopsis thaliana OX=3702 GN=EFL3 PE=3 SV=1)	815182
135	AT2G08680	-4.60451	0.00913569	0.0351432	4	3	5	0	0	0	10.54	9.68	14.54	0	0	0	11.5867	0		217										sp|O48916|FAH1_ARATH(Dihydroceramide fatty acyl 2-hydroxylase FAH1 OS=Arabidopsis thaliana OX=3702 GN=FAH1 PE=1 SV=1)	NA
136	AT2G10940	-1.00822	6.2e-21	5.82e-19	64393.6	70664.8	65391.2	40487.1	30660.9	39109.6	2224.03	2494.77	2514.16	1545.55	1257.42	1395.29	2410.99	1399.42		1692	At2g10940/F15K19.1 [Source:UniProtKB/TrEMBL;Acc:Q9SKI0]	ENOG41117UE(U:Intracellular trafficking, secretion, and vesicular transport); ENOG410YKTH(S:Function unknown); ENOG41105C5(S:Function unknown)	ENOG41117UE(AAI); ENOG410YKTH(AAI); ENOG41105C5(AAI)				PF14547.3(Hydrophob_seed:Hydrophobic seed protein)	GO:0009535(cellular_component:chloroplast thylakoid membrane); GO:0048046(cellular_component:apoplast); GO:0009506(cellular_component:plasmodesma); GO:0009507(cellular_component:chloroplast); GO:0009535(cellular_component:chloroplast thylakoid membrane); GO:0016020(cellular_component:membrane); GO:0048046(cellular_component:apoplast); GO:0009506(cellular_component:plasmodesma)	NP_565348.1(Bifunctional inhibitor/lipid-transfer protein/seed storage 2S albumin superfamily protein [Arabidopsis thaliana])	sp|Q00451|PRF1_SOLLC(36.4 kDa proline-rich protein OS=Solanum lycopersicum OX=4081 GN=TPRP-F1 PE=2 SV=1)	815558
137	AT2G13550	-2.21478	4.98e-10	1.15e-08	77	76	65	21	9	22	3.25	2.84	2.8	0.93	0.41	0.77	2.96333	0.703333		1519	unknown protein; Has 23 Blast hits to 20 proteins in 10 species: Archae - 0; Bacteria - 0; Metazoa - 10; Fungi - 0; Plants - 4; Viruses - 0; Other Eukaryotes - 9 (source: NCBI BLink). [Source:TAIR;Acc:AT2G13550]							GO:0008150(biological_process:biological_process)	NP_001323642.1(hypothetical protein AT2G13550 [Arabidopsis thaliana])		815841
138	AT2G14750	-2.24457	1.57e-94	2.44e-91	1497	1711	1290	310	357	380	41.3	47.75	39.52	9.34	11.55	10.68	42.8567	10.5233	APK1	1622	Adenylyl-sulfate kinase [Source:UniProtKB/TrEMBL;Acc:A0A178VLM3]	COG0529(P:Inorganic ion transport and metabolism)	COG0529(Catalyzes the synthesis of activated sulfate (By similarity))	K00860	cysC	map00230(Purine metabolism); map00920(Sulfur metabolism)	PF01583.17(APS_kinase:Adenylylsulphate kinase); PF13671.3(AAA_33:AAA domain); PF13555.3(AAA_29:P-loop containing region of AAA domain); PF13238.3(AAA_18:AAA domain); PF08433.7(KTI12:Chromatin associated protein KTI12)	GO:0016310(biological_process:phosphorylation); GO:0004020(molecular_function:adenylylsulfate kinase activity); GO:0070814(biological_process:hydrogen sulfide biosynthetic process); GO:0019344(biological_process:cysteine biosynthetic process); GO:0042802(molecular_function:identical protein binding); GO:0016740(molecular_function:transferase activity); GO:0009507(cellular_component:chloroplast); …	NP_179082.1(APS kinase [Arabidopsis thaliana])	sp|Q43295|APK1_ARATH(Adenylyl-sulfate kinase 1, chloroplastic OS=Arabidopsis thaliana OX=3702 GN=APK1 PE=1 SV=1)	815963
139	AT2G15680	-1.08554	3.01e-07	4.2e-06	211.39	140.11	171.9	96.24	84.72	90.05	20.12	13.88	18.19	10.12	9.49	8.69	17.3967	9.43333	CML30	647	CML30 [Source:UniProtKB/TrEMBL;Acc:A0A178VPG8]	COG5126(K:Transcription)	COG5126(Transcription factor)	K13448	CML	map04626(Plant-pathogen interaction)	PF00036.29(EF-hand_1:EF hand); PF13499.3(EF-hand_7:EF-hand domain pair); PF13202.3(EF-hand_5:EF hand); PF13833.3(EF-hand_8:EF-hand domain pair); PF13405.3(EF-hand_6:EF-hand domain)	GO:0005509(molecular_function:calcium ion binding); GO:0005739(cellular_component:mitochondrion); GO:0008150(biological_process:biological_process); GO:0046872(molecular_function:metal ion binding); GO:0005509(molecular_function:calcium ion binding); GO:0005739(cellular_component:mitochondrion); GO:0005509(molecular_function:calcium ion binding)	NP_179170.1(Calcium-binding EF-hand family protein [Arabidopsis thaliana])	sp|Q9ZQE6|CML1_ARATH(Calmodulin-like protein 1 OS=Arabidopsis thaliana OX=3702 GN=CML1 PE=2 SV=1)	816061
140	AT2G19990	-1.60725	0.00618874	0.0255028	20	36	21	4	5	20	1.3	2.4	1.52	0.29	0.38	1.32	1.74	0.663333	PR-1-LIKE	832	PR-1-like protein [Source:UniProtKB/TrEMBL;Acc:A0A178VRT6]	COG2340(S:Function unknown)	COG2340(Scp-like extracellular)				PF00188.23(CAP:Cysteine-rich secretory protein family)	GO:0005576(cellular_component:extracellular region); GO:0003674(molecular_function:molecular_function); GO:0005576(cellular_component:extracellular region); GO:0042742(biological_process:defense response to bacterium); GO:0005615(cellular_component:extracellular space)	NP_179589.1(pathogenesis-related protein-1-like protein [Arabidopsis thaliana])	sp|Q9ZNS4|PRB1_ARATH(Pathogenesis-related protein 1 OS=Arabidopsis thaliana OX=3702 GN=PRB1 PE=2 SV=1)	816518
141	AT2G20362	-1.19891	0.00645037	0.0264568	43	44	19	18	14	18	1.93	1.88	0.89	0.87	0.75	0.77	1.56667	0.796667		1149	Transmembrane protein [Source:UniProtKB/TrEMBL;Acc:Q1G3C1]	ENOG4111ECU(S:Function unknown); COG0702(G:Carbohydrate transport and metabolism); COG0702(M:Cell wall/membrane/envelope biogenesis); ENOG410XTFH(G:Carbohydrate transport and metabolism); ENOG410XTFH(M:Cell wall/membrane/envelope biogenesis)	ENOG4111ECU(-); COG0702(epimerase dehydratase); COG0702(epimerase dehydratase); ENOG410XTFH(epimerase dehydratase); ENOG410XTFH(epimerase dehydratase)					GO:0008150(biological_process:biological_process); GO:0003674(molecular_function:molecular_function); GO:0016020(cellular_component:membrane); GO:0016021(cellular_component:integral component of membrane); GO:0016021(cellular_component:integral component of membrane)	NP_001118349.1(transmembrane protein [Arabidopsis thaliana])		28718289
142	AT2G20610	-1.73081	3.14e-61	1.81e-58	2283	2760	1951	710	785	824	56.03	68.44	53.17	19.02	22.58	20.62	59.2133	20.74	SUR1	1794	S-alkyl-thiohydroximate lyase SUR1 [Source:UniProtKB/Swiss-Prot;Acc:Q9SIV0]	COG0436(E:Amino acid transport and metabolism)	COG0436(aminotransferase)	K11819	SUR1, RTY	map00380(Tryptophan metabolism); map00966(Glucosinolate biosynthesis)	PF00155.18(Aminotran_1_2:Aminotransferase class I and II); PF01212.18(Beta_elim_lyase:Beta-eliminating lyase)	GO:0016829(molecular_function:lyase activity); GO:0006520(biological_process:cellular amino acid metabolic process); GO:0008483(molecular_function:transaminase activity); GO:0009058(biological_process:biosynthetic process); GO:0009684(biological_process:indoleacetic acid biosynthetic process); GO:0019761(biological_process:glucosinolate biosynthetic process); GO:0003824(molecular_function:catalyt…	NP_179650.1(Tyrosine transaminase family protein [Arabidopsis thaliana])	sp|Q9SIV0|SUR1_ARATH(S-alkyl-thiohydroximate lyase SUR1 OS=Arabidopsis thaliana OX=3702 GN=SUR1 PE=1 SV=1)	816585
143	AT2G20875	-1.11386	3.17e-05	0.000276497	101	80	82	47	38	49	6.2	5.04	5.59	3.17	2.74	3.06	5.61	2.99	EPF1	866	Protein EPIDERMAL PATTERNING FACTOR 1 [Source:UniProtKB/Swiss-Prot;Acc:Q8S8I4]	ENOG410YU6S(S:Function unknown)	ENOG410YU6S(Hydroxyproline-rich glycoprotein family protein)	K20729	EPF1_2	map04016(MAPK signaling pathway - plant)	PF17181.1(EPF:Epidermal patterning factor proteins)	GO:0010375(biological_process:stomatal complex patterning); GO:2000122(biological_process:negative regulation of stomatal complex development); GO:0010374(biological_process:stomatal complex development); GO:0010374(biological_process:stomatal complex development); GO:0010375(biological_process:stomatal complex patterning); GO:0003674(molecular_function:molecular_function); GO:0005576(cellular_co…	XP_010488979.1(PREDICTED: protein EPIDERMAL PATTERNING FACTOR 1 [Camelina sativa])	sp|Q8S8I4|EPF1_ARATH(Protein EPIDERMAL PATTERNING FACTOR 1 OS=Arabidopsis thaliana OX=3702 GN=EPF1 PE=1 SV=1)	816621
144	AT2G21140	-1.01782	2.01e-14	9.05e-13	1214	1409	1165	792	615	644	42.5	50.05	45.29	30.32	25.26	22.96	45.9467	26.18	PRP2	1331	Proline-rich protein 2 [Source:UniProtKB/Swiss-Prot;Acc:Q9SKP9]	ENOG410YNJG(S:Function unknown)	ENOG410YNJG(Proline-rich protein)				PF01190.14(Pollen_Ole_e_I:Pollen proteins Ole e I like)	GO:0005576(cellular_component:extracellular region); GO:0005618(cellular_component:cell wall); GO:0005618(cellular_component:cell wall); GO:0009664(biological_process:plant-type cell wall organization)	NP_179710.1(proline-rich protein 2 [Arabidopsis thaliana])	sp|Q9SKP9|PRP2_ARATH(Proline-rich protein 2 OS=Arabidopsis thaliana OX=3702 GN=PRP2 PE=2 SV=1)	816649
145	AT2G22330	-2.81933	1.1e-57	5.4e-55	465	609	481	88	78	77	10.04	12.72	11.23	2.07	1.97	1.69	11.33	1.91	CYP79B3	2241	cytochrome P450, family 79, subfamily B, polypeptide 3 [Source:TAIR;Acc:AT2G22330]	COG2124(Q:Secondary metabolites biosynthesis, transport and catabolism)	COG2124(Cytochrome p450)	K11813	CYP79B3	map00380(Tryptophan metabolism); map00966(Glucosinolate biosynthesis)	PF00067.19(p450:Cytochrome P450)	GO:0004497(molecular_function:monooxygenase activity); GO:0052544(biological_process:defense response by callose deposition in cell wall); GO:0046872(molecular_function:metal ion binding); GO:0016020(cellular_component:membrane); GO:0016021(cellular_component:integral component of membrane); GO:0004497(molecular_function:monooxygenase activity); GO:0016491(molecular_function:oxidoreductase activi…	NP_001323954.1(cytochrome P450, family 79, subfamily B, polypeptide 3 [Arabidopsis thaliana])	sp|Q501D8|C79B3_ARATH(Tryptophan N-monooxygenase 2 OS=Arabidopsis thaliana OX=3702 GN=CYP79B3 PE=1 SV=1)	816765
146	AT2G23010	-1.57762	0.00125152	0.00672138	51	33	26	4	15	22	1.44	0.94	0.81	0.13	0.5	0.63	1.06333	0.42	SCPL9	1591	SCPL9 [Source:UniProtKB/TrEMBL;Acc:A0A178W1Q9]	COG2939(E:Amino acid transport and metabolism)	COG2939(carboxy-peptidase)	K16296	SCPL-I		PF00450.19(Peptidase_S10:Serine carboxypeptidase)	GO:0006508(biological_process:proteolysis); GO:0047158(molecular_function:sinapoylglucose-sinapoylglucose O-sinapoyltransferase activity); GO:0019748(biological_process:secondary metabolic process); GO:0016740(molecular_function:transferase activity); GO:0006508(biological_process:proteolysis); GO:0016746(molecular_function:transferase activity, transferring acyl groups); GO:0005576(cellular_comp…	NP_179884.1(serine carboxypeptidase-like 9 [Arabidopsis thaliana])	sp|O64811|SCP9_ARATH(Serine carboxypeptidase-like 9 OS=Arabidopsis thaliana OX=3702 GN=SCPL9 PE=2 SV=1)	816832
147	AT2G23130	-1.15842	1.18e-21	1.22e-19	1874	1843	1833	1013	719	1025	89.92	90.15	97.81	52.92	40.51	49.83	92.6267	47.7533	AGP17	1145	Lysine-rich arabinogalactan protein 17 [Source:UniProtKB/Swiss-Prot;Acc:O22194]	ENOG41104ZI(U:Intracellular trafficking, secretion, and vesicular transport)	ENOG41104ZI(-)						NP_973519.1(arabinogalactan protein 17 [Arabidopsis thaliana])	sp|O22194|AGP17_ARATH(Lysine-rich arabinogalactan protein 17 OS=Arabidopsis thaliana OX=3702 GN=AGP17 PE=2 SV=1)	816845
148	AT2G23590	-1.19414	0.000229191	0.00156156	65	60	51	22	30	33	3.26	3.07	2.84	1.21	1.77	1.68	3.05667	1.55333	MES8	1005	Methylesterase 8 [Source:UniProtKB/Swiss-Prot;Acc:O80475]	ENOG4111IVV(S:Function unknown); ENOG411207Q(S:Function unknown); ENOG4111SK5(S:Function unknown)	ENOG4111IVV(alpha/beta hydrolase fold); ENOG411207Q(-); ENOG4111SK5(-)	K08233	PNAE	map00901(Indole alkaloid biosynthesis)	PF12697.4(Abhydrolase_6:Alpha/beta hydrolase family); PF00561.17(Abhydrolase_1:alpha/beta hydrolase fold); PF12146.5(Hydrolase_4:Serine aminopeptidase, S33); PF06259.9(Abhydrolase_8:Alpha/beta hydrolase)	GO:0080032(molecular_function:methyl jasmonate esterase activity); GO:0080031(molecular_function:methyl salicylate esterase activity); GO:0080030(molecular_function:methyl indole-3-acetate esterase activity); GO:0009696(biological_process:salicylic acid metabolic process); GO:0016787(molecular_function:hydrolase activity); GO:0016788(molecular_function:hydrolase activity, acting on ester bonds); …	NP_179940.1(methyl esterase 8 [Arabidopsis thaliana])	sp|O80475|MES8_ARATH(Methylesterase 8 OS=Arabidopsis thaliana OX=3702 GN=MES8 PE=3 SV=1)	816891
149	AT2G23690	-1.07809	3.19e-06	3.52e-05	126	150	167	82	71	81	5.81	7.06	8.56	4.15	3.85	3.8	7.14333	3.93333		1070	HTH-type transcriptional regulator [Source:UniProtKB/TrEMBL;Acc:Q680G2]	ENOG410YR55(S:Function unknown); ENOG4110606(S:Function unknown)	ENOG410YR55(-); ENOG4110606(-)				PF14009.3(DUF4228:Domain of unknown function (DUF4228))	GO:0005575(cellular_component:cellular_component)	NP_179949.2(HTH-type transcriptional regulator [Arabidopsis thaliana])		816900
150	AT2G23910	-4.0916	3.51e-11	9.76e-10	42	44	51	4	1	4	1.46	1.56	1.98	0.15	0.04	0.14	1.66667	0.11		1465	At2g23910 [Source:UniProtKB/TrEMBL;Acc:O82219]	COG0451(M:Cell wall/membrane/envelope biogenesis)	COG0451(Nad-dependent epimerase dehydratase)				PF13460.3(NAD_binding_10:NAD(P)H-binding); PF01073.16(3Beta_HSD:3-beta hydroxysteroid dehydrogenase/isomerase family); PF01370.18(Epimerase:NAD dependent epimerase/dehydratase family)		NP_001325237.1(NAD(P)-binding Rossmann-fold superfamily protein [Arabidopsis thaliana])	sp|Q0JKZ0|SNL6_ORYSJ(Cinnamoyl-CoA reductase-like SNL6 OS=Oryza sativa subsp. japonica OX=39947 GN=SNL6 PE=3 SV=1)	816923
151	AT2G23960	-2.85776	6.18e-06	6.42e-05	33	25	21	2	5	5	1.58	1.22	1.12	0.11	0.28	0.24	1.30667	0.21	GGP4	1129	Gamma-glutamyl peptidase 4 [Source:UniProtKB/Swiss-Prot;Acc:F4INN2]	COG0518(F:Nucleotide transport and metabolism)	COG0518(Catalyzes the synthesis of GMP from XMP (By similarity))				PF00117.25(GATase:Glutamine amidotransferase class-I); PF07722.10(Peptidase_C26:Peptidase C26); PF04204.13(HTS:Homoserine O-succinyltransferase)	GO:0016740(molecular_function:transferase activity); GO:0006541(biological_process:glutamine metabolic process)	NP_179974.2(Class I glutamine amidotransferase-like superfamily protein [Arabidopsis thaliana])	sp|F4INN2|GGP4_ARATH(Gamma-glutamyl peptidase 4 OS=Arabidopsis thaliana OX=3702 GN=GGP4 PE=3 SV=1)	816929
152	AT2G25450	-1.80913	4.54e-79	4.82e-76	1711	1796	1433	513	485	554	47.83	50.8	44.48	15.67	15.9	15.78	47.7033	15.7833	GSL-OH	1604	Probable 2-oxoacid dependent dioxygenase [Source:UniProtKB/Swiss-Prot;Acc:Q9SKK4]	COG3491(S:Function unknown)	COG3491(2OGFe(II) oxygenase)				PF03171.17(2OG-FeII_Oxy:2OG-Fe(II) oxygenase superfamily); PF14226.3(DIOX_N:non-haem dioxygenase in morphine synthesis N-terminal)	GO:0010439(biological_process:regulation of glucosinolate biosynthetic process); GO:0009815(molecular_function:1-aminocyclopropane-1-carboxylate oxidase activity); GO:0009506(cellular_component:plasmodesma); GO:0051213(molecular_function:dioxygenase activity); GO:0019761(biological_process:glucosinolate biosynthetic process); GO:0046872(molecular_function:metal ion binding); GO:0016491(molecular_…	NP_180115.1(2-oxoglutarate (2OG) and Fe(II)-dependent oxygenase superfamily protein [Arabidopsis thaliana])	sp|Q9SKK4|GSL_ARATH(Probable 2-oxoacid dependent dioxygenase OS=Arabidopsis thaliana OX=3702 GN=GSL-OH PE=2 SV=1)	817083
153	AT2G26211	-1.43965	7.61e-11	2.01e-09	229	160	141	60	84	69	8.02	3.55	8.97	1.31	2.05	1.53	6.84667	1.63	MIR825A	186	MIR825a; miRNA [Source:TAIR;Acc:AT2G26211]										NA
154	AT2G26700	-1.21524	0.00886246	0.0342553	34	27	31	8	20	16	0.78	0.63	0.79	0.2	0.54	0.38	0.733333	0.373333	PID2	1890	Protein kinase PINOID 2 [Source:UniProtKB/Swiss-Prot;Acc:Q64FQ2]	ENOG410XQ0C(S:Function unknown)	ENOG410XQ0C(zinc finger)				PF00069.22(Pkinase:Protein kinase domain); PF07714.14(Pkinase_Tyr:Protein tyrosine kinase)	GO:0004674(molecular_function:protein serine/threonine kinase activity); GO:0006468(biological_process:protein phosphorylation); GO:0048825(biological_process:cotyledon development); GO:0009734(biological_process:auxin-activated signaling pathway); GO:0016740(molecular_function:transferase activity); GO:0000166(molecular_function:nucleotide binding); GO:0005524(molecular_function:ATP binding); GO…	BAF01078.1(putative second messenger-dependent protein kinase [Arabidopsis thaliana])	sp|Q64FQ2|PID2_ARATH(Protein kinase PINOID 2 OS=Arabidopsis thaliana OX=3702 GN=PID2 PE=1 SV=1)	817211
155	AT2G27840	-1.1734	8.11e-31	1.78e-28	1746	1504	1630	717	753	938	93.22	85.64	96.61	40.34	47.81	48.65	91.8233	45.6	HDT4	1092	Histone deacetylase HDT4 [Source:UniProtKB/Swiss-Prot;Acc:Q9M4T3]	ENOG41105IG(B:Chromatin structure and dynamics); ENOG41120HP(B:Chromatin structure and dynamics); ENOG410YK7J(B:Chromatin structure and dynamics); ENOG410YTJ1(S:Function unknown)	ENOG41105IG(-); ENOG41120HP(Histone deacetylase); ENOG410YK7J(Histone deacetylase); ENOG410YTJ1(-)					GO:0010162(biological_process:seed dormancy process); GO:0005730(cellular_component:nucleolus); GO:0016787(molecular_function:hydrolase activity); GO:0005634(cellular_component:nucleus); GO:0005730(cellular_component:nucleolus); GO:0007275(biological_process:multicellular organism development); GO:0006325(biological_process:chromatin organization); GO:0005730(cellular_component:nucleolus)	NP_565661.2(histone deacetylase-related / HD-like protein [Arabidopsis thaliana])	sp|Q9M4T3|HDT4_ARATH(Histone deacetylase HDT4 OS=Arabidopsis thaliana OX=3702 GN=HDT4 PE=2 SV=1)	817331
156	AT2G30420	-1.55116	0.00819258	0.0321149	23.74	14.66	24.05	9.67	4.3	9.62	2.11	1.35	2.37	0.95	0.45	0.87	1.94333	0.756667	ETC2	676	MYB-like transcription factor ETC2 [Source:UniProtKB/Swiss-Prot;Acc:Q84RD1]	ENOG410YUWZ(S:Function unknown)	ENOG410YUWZ(Tubulin folding cofactor A)	K09422	MYBP		PF00249.28(Myb_DNA-binding:Myb-like DNA-binding domain); PF13921.3(Myb_DNA-bind_6:Myb-like DNA-binding domain)	GO:1900033(biological_process:negative regulation of trichome patterning); GO:0048629(biological_process:trichome patterning); GO:0080147(biological_process:root hair cell development); GO:0044212(molecular_function:transcription regulatory region DNA binding); GO:0003677(molecular_function:DNA binding); GO:0005634(cellular_component:nucleus); GO:0003700(molecular_function:transcription factor ac…	NP_850145.1(Homeodomain-like superfamily protein [Arabidopsis thaliana])	sp|Q84RD1|ETC2_ARATH(MYB-like transcription factor ETC2 OS=Arabidopsis thaliana OX=3702 GN=ETC2 PE=1 SV=1)	817593
157	AT2G30615	-2.28592	0.00651052	0.0266385	12.36	7.04	20	2.09	5.26	1.88	0.37	0.22	0.67	0.07	0.19	0.06	0.42	0.106667		1502	F-box/LRR protein [Source:UniProtKB/TrEMBL;Acc:Q58G02]	ENOG41119T7(S:Function unknown); COG5021(O:Posttranslational modification, protein turnover, chaperones)	ENOG41119T7(F-box domain); COG5021(ubiquitin protein ligase)					GO:0016020(cellular_component:membrane); GO:0008150(biological_process:biological_process); GO:0016020(cellular_component:membrane); GO:0016021(cellular_component:integral component of membrane); GO:0005515(molecular_function:protein binding)	NP_850152.1(F-box/LRR protein [Arabidopsis thaliana])	sp|Q8LEV3|Y2060_ARATH(BTB/POZ domain-containing protein At2g30600 OS=Arabidopsis thaliana OX=3702 GN=At2g30600/At2g30610 PE=2 SV=1)	817611
158	AT2G30860	-2.6877	3.29e-132	1.33e-128	7508	9724	6229	1218	1365	1416	289.31	380.4	266.3	51.31	61.67	55.94	312.003	56.3067	GSTF9	1233	GSTF9 [Source:UniProtKB/TrEMBL;Acc:A0A178VP05]	COG0625(S:Function unknown)	COG0625(2OGFe(II) oxygenase)	K00799	GST, gst	map00480(Glutathione metabolism); map05204(Chemical carcinogenesis); map00983(Drug metabolism - other enzymes); map00982(Drug metabolism - cytochrome P450); map00980(Metabolism of xenobiotics by cytochrome P450); map05200(Pathways in cancer); map05418(Fluid shear stress and atherosclerosis); map05225(Hepatocellular carcinoma); map01524(Platinum drug resistance)	PF00043.22(GST_C:Glutathione S-transferase, C-terminal domain); PF02798.17(GST_N:Glutathione S-transferase, N-terminal domain); PF13417.3(GST_N_3:Glutathione S-transferase, N-terminal domain); PF13409.3(GST_N_2:Glutathione S-transferase, N-terminal domain); PF14497.3(GST_C_3:Glutathione S-transferase, C-terminal domain); PF13410.3(GST_C_2:Glutathione S-transferase, C-terminal domain)	GO:0004364(molecular_function:glutathione transferase activity); GO:0004364(molecular_function:glutathione transferase activity); GO:0010043(biological_process:response to zinc ion); GO:0043295(molecular_function:glutathione binding); GO:0009407(biological_process:toxin catabolic process); GO:0005773(cellular_component:vacuole); GO:0009506(cellular_component:plasmodesma); GO:0046686(biological_pr…	NP_180643.1(glutathione S-transferase PHI 9 [Arabidopsis thaliana])	sp|O80852|GSTF9_ARATH(Glutathione S-transferase F9 OS=Arabidopsis thaliana OX=3702 GN=GSTF9 PE=1 SV=1)	817636
159	AT2G32220	-1.12079	1.45e-15	7.81e-14	467	438	473	228	224	251	48.47	47.48	54.58	26.17	27.37	26.41	50.1767	26.65	RPL27A	614	60S ribosomal protein L27-1 [Source:UniProtKB/Swiss-Prot;Acc:Q9SKX8]	COG2163(J:Translation, ribosomal structure and biogenesis)	COG2163((ribosomal) protein)	K02901	RP-L27e, RPL27	map03010(Ribosome)	PF01777.15(Ribosomal_L27e:Ribosomal L27e protein family); PF00467.26(KOW:KOW motif)	GO:0003735(molecular_function:structural constituent of ribosome); GO:0005840(cellular_component:ribosome); GO:0003735(molecular_function:structural constituent of ribosome); GO:0006412(biological_process:translation); GO:0005840(cellular_component:ribosome); GO:0016020(cellular_component:membrane); GO:0022625(cellular_component:cytosolic large ribosomal subunit); GO:0003735(molecular_function:st…	NP_180781.1(Ribosomal L27e protein family [Arabidopsis thaliana])	sp|Q9SKX8|RL271_ARATH(60S ribosomal protein L27-1 OS=Arabidopsis thaliana OX=3702 GN=RPL27A PE=2 SV=1)	817781
160	AT2G32487	-3.27799	0.000141148	0.0010239	12	13	26	1	3	2	1.46	1.85	3.59	0.16	0.49	0.2	2.3	0.283333		1004	unknown protein; FUNCTIONS IN: molecular_function unknown; INVOLVED IN: biological_process unknown; LOCATED IN: endomembrane system; Has 1 Blast hits to 1 proteins in 1 species: Archae - 0; Bacteria - 0; Metazoa - 0; Fungi - 0; Plants - 1; Viruses - /.../her Eukaryotes - 0 (source: NCBI BLink). [Source:TAIR;Acc:AT2G32487]							GO:0008150(biological_process:biological_process); GO:0003674(molecular_function:molecular_function)	NP_001318336.1(hypothetical protein AT2G32487 [Arabidopsis thaliana])		5007918
161	AT2G33400	-1.08998	0.000119032	0.00088346	135.53	126.02	112.57	36.72	48.79	114	3.74	3.52	3.45	1.11	1.58	3.21	3.57	1.96667		1621	FK506-binding nuclear-like protein [Source:UniProtKB/TrEMBL;Acc:Q8H1N0]	ENOG41114DA(S:Function unknown); ENOG410YHIB(S:Function unknown)	ENOG41114DA(-); ENOG410YHIB(-)					GO:0003674(molecular_function:molecular_function); GO:0007142(biological_process:male meiosis II)	NP_180898.2(FK506-binding nuclear-like protein [Arabidopsis thaliana])		817904
162	AT2G33850	-2.68794	2.52e-09	5.18e-08	97	52	52	3	20	11	3.79	2.07	2.26	0.13	0.92	0.44	2.70667	0.496667		1218	E6-like protein [Source:UniProtKB/TrEMBL;Acc:P93019]	ENOG41105GM(S:Function unknown); ENOG4111D72(S:Function unknown)	ENOG41105GM(-); ENOG4111D72(-)					GO:0008150(biological_process:biological_process)	NP_565775.1(E6-like protein [Arabidopsis thaliana])	sp|Q01197|E6_GOSHI(Protein E6 OS=Gossypium hirsutum OX=3635 GN=E6 PE=2 SV=1)	817954
163	AT2G34900	-1.04421	2.15e-14	9.62e-13	490	415	447	234	218	275	14.09	11.92	13.92	7.19	7.24	7.89	13.31	7.44	GTE1	1603	Transcription factor GTE1 [Source:UniProtKB/Swiss-Prot;Acc:Q84XV2]	COG5076(F:Nucleotide transport and metabolism)	COG5076(Catalyzes the ATP-dependent amination of UTP to CTP with either L-glutamine or ammonia as the source of nitrogen (By similarity))				PF00439.22(Bromodomain:Bromodomain); PF17035.2(BET:Bromodomain extra-terminal - transcription regulation)	GO:0010030(biological_process:positive regulation of seed germination); GO:0006355(biological_process:regulation of transcription, DNA-templated); GO:0005634(cellular_component:nucleus); GO:0005634(cellular_component:nucleus); GO:0045893(biological_process:positive regulation of transcription, DNA-templated); GO:0005515(molecular_function:protein binding)	NP_181036.2(Transcription factor GTE6 [Arabidopsis thaliana])	sp|Q84XV2|GTE1_ARATH(Transcription factor GTE1 OS=Arabidopsis thaliana OX=3702 GN=GTE1 PE=2 SV=1)	818055
164	AT2G35020	-1.05707	1.83e-17	1.23e-15	618	561	455	284	285	291	18.85	16.5	14.35	9.34	9.15	8.13	16.5667	8.87333	GLCNAC1PUT2	2033	UDP-N-acetylglucosamine diphosphorylase 2 [Source:UniProtKB/Swiss-Prot;Acc:O64765]	COG4284(G:Carbohydrate transport and metabolism)	COG4284(pyrophosphorylase)	K00972	UAP1	map00520(Amino sugar and nucleotide sugar metabolism)	PF01704.15(UDPGP:UTP--glucose-1-phosphate uridylyltransferase)	GO:0009553(biological_process:embryo sac development); GO:0006048(biological_process:UDP-N-acetylglucosamine biosynthetic process); GO:0016740(molecular_function:transferase activity); GO:0016779(molecular_function:nucleotidyltransferase activity); GO:0005737(cellular_component:cytoplasm); GO:0070569(molecular_function:uridylyltransferase activity); GO:0006048(biological_process:UDP-N-acetylgluco…	NP_181047.1(N-acetylglucosamine-1-phosphate uridylyltransferase 2 [Arabidopsis thaliana])	sp|O64765|UAP2_ARATH(UDP-N-acetylglucosamine diphosphorylase 2 OS=Arabidopsis thaliana OX=3702 GN=GLCNAC1PUT2 PE=1 SV=1)	818066
165	AT2G36050	-1.14241	3.37e-05	0.000293058	111	81	78	47	32	56	3.52	2.6	2.74	1.63	1.19	1.81	2.95333	1.54333	OFP15	1445	OFP15 [Source:UniProtKB/TrEMBL;Acc:A0A178VSX7]	ENOG41106YS(S:Function unknown); ENOG4111AF6(S:Function unknown); ENOG410YHQG(S:Function unknown)	ENOG41106YS(Pfam:DUF623); ENOG4111AF6(Pfam:DUF623); ENOG410YHQG(atofp18 ofp18)				PF04844.10(Ovate:Transcriptional repressor, ovate)	GO:0005634(cellular_component:nucleus); GO:0045892(biological_process:negative regulation of transcription, DNA-templated); GO:0045892(biological_process:negative regulation of transcription, DNA-templated); GO:0006351(biological_process:transcription, DNA-templated)	NP_565833.1(ovate family protein 15 [Arabidopsis thaliana])	sp|Q9SJ45|OPF15_ARATH(Transcription repressor OFP15 OS=Arabidopsis thaliana OX=3702 GN=OFP15 PE=1 SV=1)	818178
166	AT2G36080	-1.01961	0.0112358	0.041681	32	43	61	19	21	37	1.12	1.5	2.38	0.74	0.77	1.33	1.66667	0.946667	ARF31	2143	B3 domain-containing protein At2g36080 [Source:UniProtKB/Swiss-Prot;Acc:Q8GYJ2]	ENOG410YIJZ(K:Transcription)	ENOG410YIJZ(B3 domain-containing protein)				PF02362.18(B3:B3 DNA binding domain); PF03754.10(DUF313:Domain of unknown function (DUF313))	GO:0006355(biological_process:regulation of transcription, DNA-templated); GO:0005634(cellular_component:nucleus); GO:0003677(molecular_function:DNA binding); GO:0005634(cellular_component:nucleus); GO:0006355(biological_process:regulation of transcription, DNA-templated); GO:0006351(biological_process:transcription, DNA-templated); GO:0003677(molecular_function:DNA binding)	NP_001324303.1(AP2/B3-like transcriptional factor family protein [Arabidopsis thaliana])	sp|Q8GYJ2|Y2608_ARATH(B3 domain-containing protein At2g36080 OS=Arabidopsis thaliana OX=3702 GN=ARF31 PE=2 SV=1)	818181
167	AT2G36100	-4.73612	0.00618675	0.0255028	3	4	6	0	0	0	0.17	0.24	0.39	0	0	0	0.266667	0	CASP1	904	Casparian strip membrane protein 1 [Source:UniProtKB/Swiss-Prot;Acc:Q9SIH4]	ENOG410YJEC(S:Function unknown); ENOG411190Z(D:Cell cycle control, cell division, chromosome partitioning)	ENOG410YJEC(cell wall deposition. Required for establishment of the Casparian strip membrane domain (CSD) and the subsequent formation of Casparian strips, a cell wall modification of the root endodermis that determines an apoplastic barrier between the intraorganismal apoplasm and the extraorganismal apoplasm and prevents lateral diffusion); ENOG411190Z(cell wall deposition. Required for establi…				PF04535.9(DUF588:Domain of unknown function (DUF588))	GO:0016020(cellular_component:membrane); GO:0007043(biological_process:cell-cell junction assembly); GO:0048226(cellular_component:Casparian strip); GO:0071555(biological_process:cell wall organization); GO:0005886(cellular_component:plasma membrane); GO:0005886(cellular_component:plasma membrane); GO:0016020(cellular_component:membrane); GO:0016021(cellular_component:integral component of membra…	NP_181154.1(Uncharacterized protein family (UPF0497) [Arabidopsis thaliana])	sp|Q9SIH4|CASP1_ARATH(Casparian strip membrane protein 1 OS=Arabidopsis thaliana OX=3702 GN=CASP1 PE=1 SV=1)	818183
168	AT2G36400	-4.59243	0.00216627	0.0106561	9	11	4	0	1	0	0.21	0.25	0.1	0	0.03	0	0.186667	0.01	GRF3	1907	Growth-regulating factor 3 [Source:UniProtKB/Swiss-Prot;Acc:Q9SJR5]	ENOG410Y9TR(K:Transcription); COG0816(L:Replication, recombination and repair)	ENOG410Y9TR(growth-regulating factor); COG0816(Could be a nuclease that resolves Holliday junction intermediates in genetic recombination (By similarity))				PF08879.7(WRC:WRC); PF08880.8(QLQ:QLQ)	GO:0061062(biological_process:regulation of nematode larval development); GO:0008285(biological_process:negative regulation of cell proliferation); GO:0009624(biological_process:response to nematode); GO:0044212(molecular_function:transcription regulatory region DNA binding); GO:0006355(biological_process:regulation of transcription, DNA-templated); GO:0005634(cellular_component:nucleus); GO:0005…	NP_181181.1(growth-regulating factor 3 [Arabidopsis thaliana])	sp|Q9SJR5|GRF3_ARATH(Growth-regulating factor 3 OS=Arabidopsis thaliana OX=3702 GN=GRF3 PE=1 SV=1)	818213
169	AT2G36410	-1.00052	1.44e-09	3.08e-08	432	335	432	229	180	259	16.89	12.06	16.1	8.87	9.17	9.81	15.0167	9.28333		1536	Expressed protein [Source:UniProtKB/TrEMBL;Acc:Q9SJR4]	ENOG410ZCAR(L:Replication, recombination and repair)	ENOG410ZCAR(Could be a nuclease that resolves Holliday junction intermediates in genetic recombination (By similarity))				PF04949.10(Transcrip_act:Transcriptional activator)		NP_850265.1(transcriptional activator (DUF662) [Arabidopsis thaliana])		818215
170	AT2G37030	-5.24843	0.000149629	0.00107729	13	12	12	0	1	0	1.14	1.09	1.17	0	0.1	0	1.13333	0.0333333		682	Auxin-responsive family protein [Source:UniProtKB/TrEMBL;Acc:Q9SJK4]	ENOG410YZHX(S:Function unknown)	ENOG410YZHX(auxin-responsive family)	K14488	SAUR	map04075(Plant hormone signal transduction)	PF02519.11(Auxin_inducible:Auxin responsive protein)	GO:0009733(biological_process:response to auxin); GO:0005575(cellular_component:cellular_component); GO:0003674(molecular_function:molecular_function); GO:0009733(biological_process:response to auxin)	NP_181240.1(SAUR-like auxin-responsive protein family [Arabidopsis thaliana])	sp|P0DKL1|SAU50_HELAN(Auxin-responsive protein SAUR50 OS=Helianthus annuus OX=4232 PE=3 SV=1)	818278
171	AT2G37950	-1.12433	0.00582909	0.0242685	43	33	63	21	16	36	1.69	1.32	2.75	0.9	0.74	1.44	1.92	1.02667		1213	At2g37950 [Source:UniProtKB/TrEMBL;Acc:Q5XEN4]	COG5183(S:Function unknown)	COG5183(sphingomyelin synthase)				PF12906.4(RINGv:RING-variant domain)	GO:0016020(cellular_component:membrane); GO:0046872(molecular_function:metal ion binding); GO:0046872(molecular_function:metal ion binding); GO:0016020(cellular_component:membrane); GO:0016021(cellular_component:integral component of membrane); GO:0008270(molecular_function:zinc ion binding); GO:0009555(biological_process:pollen development)	NP_181331.1(RING/FYVE/PHD zinc finger superfamily protein [Arabidopsis thaliana])		818372
172	AT2G38210	-1.09427	1.16e-18	9.14e-17	838.29	851.56	799.13	468.21	384.08	433.44	43.8	45.47	46.38	26.83	23.57	23.03	45.2167	24.4767	PDX1L4	974	Pyridoxal 5'-phosphate synthase PDX1-like 4 [Source:UniProtKB/Swiss-Prot;Acc:O80446]	COG0214(O:Posttranslational modification, protein turnover, chaperones)	COG0214(ring finger and FYVE-like domain containing E3 ubiquitin protein ligase)	K06215	pdxS, pdx1	map00750(Vitamin B6 metabolism)	PF01680.14(SOR_SNZ:SOR/SNZ family)	GO:0005829(cellular_component:cytosol); GO:0003824(molecular_function:catalytic activity); GO:0042823(biological_process:pyridoxal phosphate biosynthetic process); GO:0042819(biological_process:vitamin B6 biosynthetic process); GO:0046982(molecular_function:protein heterodimerization activity); GO:0016843(molecular_function:amine-lyase activity); GO:0003824(molecular_function:catalytic activity);…	NP_181356.1(putative PDX1-like protein 4 [Arabidopsis thaliana])	sp|O80446|PDXL4_ARATH(Pyridoxal 5'-phosphate synthase PDX1-like 4 OS=Arabidopsis thaliana OX=3702 GN=PDX1L4 PE=3 SV=1)	818400
173	AT2G38870	-1.43599	4.76e-17	3.09e-15	397	315	341	164	114	151	32.31	26.92	30.94	14.82	10.61	12.48	30.0567	12.6367		732	Putative protease inhibitor [Source:UniProtKB/TrEMBL;Acc:Q9ZV18]	ENOG410Z25M(S:Function unknown); ENOG4111603(S:Function unknown)	ENOG410Z25M(inhibitor); ENOG4111603(Potato inhibitor I family)				PF00280.15(potato_inhibit:Potato inhibitor I family)	GO:0010951(biological_process:negative regulation of endopeptidase activity); GO:0010951(biological_process:negative regulation of endopeptidase activity); GO:0008233(molecular_function:peptidase activity); GO:0006508(biological_process:proteolysis); GO:0004867(molecular_function:serine-type endopeptidase inhibitor activity); GO:0009611(biological_process:response to wounding); GO:0005618(cellula…	NP_030435.1(Serine protease inhibitor, potato inhibitor I-type family protein [Arabidopsis thaliana])	sp|Q6XNP7|HPI_HEVBR(Protease inhibitor HPI OS=Hevea brasiliensis OX=3981 GN=PI1 PE=1 SV=2)	818471
174	AT2G39330	-3.40381	4.03e-07	5.44e-06	30	36	22	4	4	1	0.72	0.95	0.55	0.1	0.12	0.02	0.74	0.08	JAL23	1958	jacalin-related lectin 23 [Source:TAIR;Acc:AT2G39330]	ENOG410Y7QC(S:Function unknown); ENOG4111KSN(S:Function unknown); ENOG41105QZ(O:Posttranslational modification, protein turnover, chaperones)	ENOG410Y7QC(jacalin lectin family protein); ENOG4111KSN(jacalin lectin family protein); ENOG41105QZ(Jacalin-like lectin domain)				PF01419.14(Jacalin:Jacalin-like lectin domain)	GO:0030246(molecular_function:carbohydrate binding)	NP_001323546.1(jacalin-related lectin 23 [Arabidopsis thaliana])	sp|O80948|JAL23_ARATH(Jacalin-related lectin 23 OS=Arabidopsis thaliana OX=3702 GN=JAL23 PE=1 SV=1)	818518
175	AT2G40100	-1.19267	6.28e-55	2.95e-52	5762	5678	5139	2385	2706	2932	203.7	203.7	201.85	92.17	112.3	105.58	203.083	103.35	LHCB4.3	1321	Chlorophyll a-b binding protein, chloroplastic [Source:UniProtKB/TrEMBL;Acc:A0A178VTY4]	ENOG410YYUX(S:Function unknown)	ENOG410YYUX(Alpha beta hydrolase)	K08915	LHCB4	map00196(Photosynthesis - antenna proteins)	PF00504.18(Chloroa_b-bind:Chlorophyll A-B binding protein)	GO:0009535(cellular_component:chloroplast thylakoid membrane); GO:0016168(molecular_function:chlorophyll binding); GO:0009522(cellular_component:photosystem I); GO:0016021(cellular_component:integral component of membrane); GO:0018298(biological_process:protein-chromophore linkage); GO:0010218(biological_process:response to far red light); GO:0009637(biological_process:response to blue light); GO…	NP_181539.1(light harvesting complex photosystem II [Arabidopsis thaliana])	sp|Q9S7W1|CB4C_ARATH(Chlorophyll a-b binding protein CP29.3, chloroplastic OS=Arabidopsis thaliana OX=3702 GN=LHCB4.3 PE=2 SV=1)	818599
176	AT2G40205	-1.16777	4.13e-08	6.88e-07	181.99	132	141	64.99	71	88	65.68	53.52	56.79	26.87	30.55	31.87	58.6633	29.7633	RPL41G	349	60S ribosomal protein L41 [Source:UniProtKB/Swiss-Prot;Acc:P62120]						PF05162.10(Ribosomal_L41:Ribosomal protein L41)	GO:0003735(molecular_function:structural constituent of ribosome); GO:0006412(biological_process:translation); GO:0005840(cellular_component:ribosome)			2745833
177	AT2G41340	-1.45714	7.96e-05	0.00062187	53	57	41	20.91	22.28	16.93	1.52	1.64	1.32	0.67	0.76	0.5	1.49333	0.643333	NRPD5B	1685	DNA-directed RNA polymerases IV and V subunit 5B [Source:UniProtKB/Swiss-Prot;Acc:Q9ZVB9]	COG2012(O:Posttranslational modification, protein turnover, chaperones); ENOG4111AVW(S:Function unknown)	COG2012(Glutaredoxin); ENOG4111AVW(-)	K03013	RPB5, POLR2E	map00240(Pyrimidine metabolism); map03020(RNA polymerase); map05016(Huntington disease); map00230(Purine metabolism); map04623(Cytosolic DNA-sensing pathway)	PF03871.11(RNA_pol_Rpb5_N:RNA polymerase Rpb5, N-terminal domain); PF01191.16(RNA_pol_Rpb5_C:RNA polymerase Rpb5, C-terminal domain)	GO:0003899(molecular_function:DNA-directed RNA polymerase activity); GO:0005634(cellular_component:nucleus); GO:0003677(molecular_function:DNA binding); GO:0005634(cellular_component:nucleus); GO:0006351(biological_process:transcription, DNA-templated); GO:0003899(molecular_function:DNA-directed RNA polymerase activity); GO:0006351(biological_process:transcription, DNA-templated); GO:0003677(mole…	NP_001324726.1(RNA polymerase II fifth largest subunit, D [Arabidopsis thaliana])	sp|Q9ZVB9|RPD5B_ARATH(DNA-directed RNA polymerases IV and V subunit 5B OS=Arabidopsis thaliana OX=3702 GN=NRPD5B PE=1 SV=1)	818732
178	AT2G41650	-1.324	2.69e-40	9.06e-38	1159.98	1078	1032	438	462	547	28.46	26.72	28.11	11.73	13.29	13.67	27.7633	12.8967		1793	At2g41650 [Source:UniProtKB/TrEMBL;Acc:O22226]							GO:0008150(biological_process:biological_process); GO:0009507(cellular_component:chloroplast)	NP_181696.1(hypothetical protein AT2G41650 [Arabidopsis thaliana])		818763
179	AT2G42170	-1.26021	0.00134429	0.007123	81	47	43	15	18	47	2.32	1.42	1.67	0.51	0.69	1.3	1.80333	0.833333		1907	Actin family protein [Source:UniProtKB/TrEMBL;Acc:Q8GWA5]	COG5277(Z:Cytoskeleton)	COG5277(Actin-related protein)	K10355	ACTF		PF00022.16(Actin:Actin)	GO:0009941(cellular_component:chloroplast envelope); GO:0009570(cellular_component:chloroplast stroma); GO:0005739(cellular_component:mitochondrion); GO:0005524(molecular_function:ATP binding); GO:0005886(cellular_component:plasma membrane); GO:0009506(cellular_component:plasmodesma)	OAP09607.1(hypothetical protein AXX17_AT2G39480 [Arabidopsis thaliana])	sp|Q8RYC2|ACT5_ARATH(Putative actin-5 OS=Arabidopsis thaliana OX=3702 GN=ACT5 PE=5 SV=1)	818817
180	AT2G42840	-2.65976	1.06e-69	8.24e-67	948	802	702	174	112	138	31.45	26.86	25.84	6.27	4.35	4.63	28.05	5.08333	PDF1	1399	Protodermal factor 1 [Source:UniProtKB/Swiss-Prot;Acc:Q9S728]	ENOG410Z5QI(S:Function unknown)	ENOG410Z5QI(-)					GO:0005576(cellular_component:extracellular region)	NP_181812.1(protodermal factor 1 [Arabidopsis thaliana])	sp|Q9S728|PDF1_ARATH(Protodermal factor 1 OS=Arabidopsis thaliana OX=3702 GN=PDF1 PE=2 SV=1)	818884
181	AT2G42870	-2.28884	1.8e-05	0.000167095	39	28	29	3	7	12	1.55	1.13	1.28	0.13	0.33	0.49	1.32	0.316667	PAR1	1203	Transcription factor PAR1 [Source:UniProtKB/Swiss-Prot;Acc:Q9SJH0]	ENOG410ZFRH(S:Function unknown)	ENOG410ZFRH(phy rapidly regulated)					GO:0040008(biological_process:regulation of growth); GO:0009641(biological_process:shade avoidance); GO:0005634(cellular_component:nucleus); GO:0005634(cellular_component:nucleus); GO:0032502(biological_process:developmental process); GO:0042803(molecular_function:protein homodimerization activity); GO:0045892(biological_process:negative regulation of transcription, DNA-templated); GO:0009641(bio…	NP_565988.1(phy rapidly regulated 1 [Arabidopsis thaliana])	sp|Q9SJH0|PAR1_ARATH(Transcription factor PAR1 OS=Arabidopsis thaliana OX=3702 GN=PAR1 PE=1 SV=1)	818887
182	AT2G42990	-2.77077	0.0136554	0.0489567	10	4	11	2	2	0	0.3	0.12	0.36	0.06	0.07	0	0.26	0.0433333		1528	GDSL esterase/lipase At2g42990 [Source:UniProtKB/Swiss-Prot;Acc:Q67ZI9]	COG3240(O:Posttranslational modification, protein turnover, chaperones)	COG3240(aspartic)				PF00657.19(Lipase_GDSL:GDSL-like Lipase/Acylhydrolase)	GO:0016787(molecular_function:hydrolase activity); GO:0005576(cellular_component:extracellular region); GO:0016788(molecular_function:hydrolase activity, acting on ester bonds); GO:0006629(biological_process:lipid metabolic process); GO:0016042(biological_process:lipid catabolic process); GO:0016788(molecular_function:hydrolase activity, acting on ester bonds)	NP_181827.2(GDSL-like Lipase/Acylhydrolase superfamily protein [Arabidopsis thaliana])	sp|Q67ZI9|GDL48_ARATH(GDSL esterase/lipase At2g42990 OS=Arabidopsis thaliana OX=3702 GN=At2g42990 PE=2 SV=1)	818901
183	AT2G43100	-6.68053	1.03e-64	7.14e-62	1012	1496	826	6	14	16	40.39	60.72	36.62	0.26	0.66	0.65	45.91	0.523333	IPMI2	1198	IPMI2 [Source:UniProtKB/TrEMBL;Acc:A0A178VZE1]	COG0066(E:Amino acid transport and metabolism)	COG0066(Catalyzes the isomerization between 2-isopropylmalate and 3-isopropylmalate, via the formation of 2-isopropylmaleate (By similarity))	K21359	MAM-IS, IPMI2	map00290(Valine, leucine and isoleucine biosynthesis); map00966(Glucosinolate biosynthesis)	PF00694.16(Aconitase_C:Aconitase C-terminal domain)	GO:0019761(biological_process:glucosinolate biosynthetic process); GO:0009570(cellular_component:chloroplast stroma); GO:0016829(molecular_function:lyase activity); GO:0009507(cellular_component:chloroplast); GO:0009536(cellular_component:plastid); GO:0008652(biological_process:cellular amino acid biosynthetic process); GO:0009536(cellular_component:plastid); GO:0009082(biological_process:branche…	NP_181838.1(isopropylmalate isomerase 2 [Arabidopsis thaliana])	sp|Q9ZW84|LEUD1_ARATH(3-isopropylmalate dehydratase small subunit 1 OS=Arabidopsis thaliana OX=3702 GN=IPMI2 PE=1 SV=1)	818912
184	AT2G43110	-1.00242	5.63e-13	2.11e-11	450	388	329	186	193	265	18.55	16.28	15.07	8.41	9.36	11.14	16.6333	9.63667		1353	At2g43110 [Source:UniProtKB/TrEMBL;Acc:Q8GWB4]	ENOG410XPW6(S:Function unknown)	ENOG410XPW6(cms1 ribosomal small subunit homolog (yeast))				PF14617.3(CMS1:U3-containing 90S pre-ribosomal complex subunit)		NP_001325066.1(U3 containing 90S pre-ribosomal complex subunit [Arabidopsis thaliana])		818913
185	AT2G43375	-1.47619	0.00128952	0.00688334	48.08	34	23.04	9	18	14	1.37	0.98	0.73	0.28	0.6	0.41	1.02667	0.43		1576	other RNA [Source:TAIR;Acc:AT2G43375]								BAC42163.1(unknown protein [Arabidopsis thaliana])		NA
186	AT2G43520	-1.31984	0.000102917	0.00077758	68	60	51	32	25	21	4.37	3.96	3.64	2.26	1.89	1.37	3.99	1.84	ATTI2	838	TI2 [Source:UniProtKB/TrEMBL;Acc:A0A178W058]	ENOG4110642(S:Function unknown); ENOG4111CSI(S:Function unknown); ENOG41104R8(S:Function unknown); ENOG41106GB(O:Posttranslational modification, protein turnover, chaperones)	ENOG4110642(Scorpion toxin-like domain); ENOG4111CSI(Scorpion toxin-like domain); ENOG41104R8(Scorpion toxin-like domain); ENOG41106GB(Scorpion toxin-like domain)				PF00537.15(Toxin_3:Scorpion toxin-like domain)	GO:0031640(biological_process:killing of cells of other organism); GO:0010951(biological_process:negative regulation of endopeptidase activity); GO:0005576(cellular_component:extracellular region); GO:0006952(biological_process:defense response); GO:0006952(biological_process:defense response); GO:0008200(molecular_function:ion channel inhibitor activity); GO:0050832(biological_process:defense re…	NP_181880.1(trypsin inhibitor protein 2 [Arabidopsis thaliana])	sp|O22866|DF193_ARATH(Defensin-like protein 193 OS=Arabidopsis thaliana OX=3702 GN=ATTI2 PE=3 SV=1)	818953
187	AT2G43530	-1.90298	0.0103539	0.0390555	12.99	14.68	12.83	6.39	2.63	2.75	15.83	21.38	17.44	9.4	3.92	3.34	18.2167	5.55333	ATTI3	252	Defensin-like protein 194 [Source:UniProtKB/Swiss-Prot;Acc:O22867]	ENOG4110642(S:Function unknown); ENOG41106GB(O:Posttranslational modification, protein turnover, chaperones); ENOG4111CSI(S:Function unknown); ENOG41104R8(S:Function unknown)	ENOG4110642(Scorpion toxin-like domain); ENOG41106GB(Scorpion toxin-like domain); ENOG4111CSI(Scorpion toxin-like domain); ENOG41104R8(Scorpion toxin-like domain)				PF00537.15(Toxin_3:Scorpion toxin-like domain)	GO:0031640(biological_process:killing of cells of other organism); GO:0005576(cellular_component:extracellular region); GO:0006952(biological_process:defense response); GO:0008200(molecular_function:ion channel inhibitor activity); GO:0050832(biological_process:defense response to fungus)	AAB64336.1(putative trypsin inhibitor [Arabidopsis thaliana])	sp|O22867|DF194_ARATH(Defensin-like protein 194 OS=Arabidopsis thaliana OX=3702 GN=ATTI3 PE=3 SV=2)	818954
188	AT2G43535	-1.31426	1.97e-06	2.29e-05	140.01	75.32	120.17	47.61	49.37	52.25	4.54	2.48	4.33	2.29	2.34	2.07	3.78333	2.23333	ATTI4	730	Defensin-like protein 196 [Source:UniProtKB/Swiss-Prot;Acc:Q8RYE7]	ENOG4111CSI(S:Function unknown); ENOG41106GB(O:Posttranslational modification, protein turnover, chaperones); ENOG41104R8(S:Function unknown); ENOG4110642(S:Function unknown)	ENOG4111CSI(Scorpion toxin-like domain); ENOG41106GB(Scorpion toxin-like domain); ENOG41104R8(Scorpion toxin-like domain); ENOG4110642(Scorpion toxin-like domain)				PF00537.15(Toxin_3:Scorpion toxin-like domain)	GO:0006952(biological_process:defense response); GO:0031640(biological_process:killing of cells of other organism); GO:0031640(biological_process:killing of cells of other organism); GO:0005576(cellular_component:extracellular region); GO:0006952(biological_process:defense response); GO:0008200(molecular_function:ion channel inhibitor activity); GO:0050832(biological_process:defense response to f…	NP_566000.1(Scorpion toxin-like knottin superfamily protein [Arabidopsis thaliana])	sp|Q8RYE7|DF196_ARATH(Defensin-like protein 196 OS=Arabidopsis thaliana OX=3702 GN=ATTI4 PE=3 SV=1)	818955
189	AT2G43550	-1.18021	0.0015976	0.00825926	45	45	42	22	23	19	40.4	47.63	42.13	23.52	25.06	17.02	43.3867	21.8667	ATTI6	270	Defensin-like protein 197 [Source:UniProtKB/Swiss-Prot;Acc:O22869]	ENOG411070M(S:Function unknown); ENOG41106GB(O:Posttranslational modification, protein turnover, chaperones); ENOG4111CSI(S:Function unknown); ENOG41104R8(S:Function unknown)	ENOG411070M(trypsin inhibitor); ENOG41106GB(Scorpion toxin-like domain); ENOG4111CSI(Scorpion toxin-like domain); ENOG41104R8(Scorpion toxin-like domain)				PF00537.15(Toxin_3:Scorpion toxin-like domain)	GO:0006952(biological_process:defense response); GO:0005576(cellular_component:extracellular region); GO:0008200(molecular_function:ion channel inhibitor activity); GO:0031640(biological_process:killing of cells of other organism); GO:0005576(cellular_component:extracellular region); GO:0006952(biological_process:defense response); GO:0008200(molecular_function:ion channel inhibitor activity); GO…	AAB64322.2(putative trypsin inhibitor [Arabidopsis thaliana])	sp|O22869|DF197_ARATH(Defensin-like protein 197 OS=Arabidopsis thaliana OX=3702 GN=ATTI6 PE=3 SV=1)	818957
190	AT2G44510	-1.05645	3.13e-05	0.000273172	162	105	106	42	68	89	5.35	3.52	3.89	1.52	2.64	3	4.25333	2.38667		1395	Protein BCCIP homolog [Source:UniProtKB/TrEMBL;Acc:A0A178VXZ2]	ENOG4111GYV(U:Intracellular trafficking, secretion, and vesicular transport); COG2723(G:Carbohydrate transport and metabolism)	ENOG4111GYV(Involved in nuclear export, actin cytoskeleton organization and vesicular transport (By similarity)); COG2723(beta-glucosidase)	K15262	BCP1, BCCIP		PF13862.3(BCIP:p21-C-terminal region-binding protein)	GO:0034453(biological_process:microtubule anchoring); GO:0005814(cellular_component:centriole); GO:0000132(biological_process:establishment of mitotic spindle orientation); GO:0019207(molecular_function:kinase regulator activity); GO:0007052(biological_process:mitotic spindle organization); GO:0097431(cellular_component:mitotic spindle pole); GO:0019908(cellular_component:nuclear cyclin-dependent…	NP_566018.1(CDK inhibitor P21 binding protein [Arabidopsis thaliana])	sp|O64885|BCCIP_ARATH(Protein BCCIP homolog OS=Arabidopsis thaliana OX=3702 GN=At2g44510 PE=1 SV=2)	819058
191	AT2G44570	-1.46853	0.00173842	0.00884681	42	32	32	21	6	15	1	0.78	0.88	0.57	0.16	0.35	0.886667	0.36	AtGH9B12	1969	Endoglucanase 15 [Source:UniProtKB/Swiss-Prot;Acc:O80497]	ENOG410XPC9(G:Carbohydrate transport and metabolism)	ENOG410XPC9(hydrolase family)	K01179	E3.2.1.4	map00500(Starch and sucrose metabolism)	PF00759.16(Glyco_hydro_9:Glycosyl hydrolase family 9)	GO:0003824(molecular_function:catalytic activity); GO:0016787(molecular_function:hydrolase activity); GO:0005975(biological_process:carbohydrate metabolic process); GO:0004553(molecular_function:hydrolase activity, hydrolyzing O-glycosyl compounds); GO:0008810(molecular_function:cellulase activity); GO:0030245(biological_process:cellulose catabolic process)	NP_001323910.1(glycosyl hydrolase 9B12 [Arabidopsis thaliana])	sp|O80497|GUN15_ARATH(Endoglucanase 15 OS=Arabidopsis thaliana OX=3702 GN=At2g44570 PE=3 SV=1)	819065
192	AT2G44630	-1.08236	0.0121641	0.0444903	33	41	24	17	13	21	1.07	1.35	0.86	0.6	0.49	0.69	1.09333	0.593333		1418	F-box/kelch-repeat protein At2g44630 [Source:UniProtKB/Swiss-Prot;Acc:O80502]	ENOG4110X8D(S:Function unknown)	ENOG4110X8D(Kelch repeat-containing F-box family protein)				PF01344.22(Kelch_1:Kelch motif); PF13964.3(Kelch_6:Kelch motif); PF13418.3(Kelch_4:Galactose oxidase, central domain); PF07646.12(Kelch_2:Kelch motif); PF00646.30(F-box:F-box domain)	GO:0008150(biological_process:biological_process); GO:0003676(molecular_function:nucleic acid binding); GO:0003723(molecular_function:RNA binding); GO:0005515(molecular_function:protein binding)	NP_181991.1(Galactose oxidase/kelch repeat superfamily protein [Arabidopsis thaliana])	sp|O80502|FBK47_ARATH(F-box/kelch-repeat protein At2g44630 OS=Arabidopsis thaliana OX=3702 GN=At2g44630 PE=2 SV=1)	819071
193	AT2G45400	-1.53316	2.79e-11	7.94e-10	191	153	143	44	78	63	6.11	4.87	5.13	1.52	2.93	2.05	5.37	2.16667	BEN1	1551	Protein BRI1-5 ENHANCED 1 [Source:UniProtKB/Swiss-Prot;Acc:O22133]	COG0451(M:Cell wall/membrane/envelope biogenesis)	COG0451(Nad-dependent epimerase dehydratase)				PF01370.18(Epimerase:NAD dependent epimerase/dehydratase family); PF16363.2(GDP_Man_Dehyd:GDP-mannose 4,6 dehydratase); PF01073.16(3Beta_HSD:3-beta hydroxysteroid dehydrogenase/isomerase family); PF07993.9(NAD_binding_4:Male sterility protein); PF13460.3(NAD_binding_10:NAD(P)H-binding); PF05368.10(NmrA:NmrA-like family); PF02719.12(Polysacc_synt_2:Polysaccharide biosynthesis protein)	GO:0003824(molecular_function:catalytic activity); GO:0050662(molecular_function:coenzyme binding); GO:0016020(cellular_component:membrane)	NP_182064.1(NAD(P)-binding Rossmann-fold superfamily protein [Arabidopsis thaliana])	sp|O22133|BEN1_ARATH(Protein BRI1-5 ENHANCED 1 OS=Arabidopsis thaliana OX=3702 GN=BEN1 PE=2 SV=1)	819146
194	AT2G45900	-1.36797	2.78e-08	4.79e-07	142	122	93	38	56	58	2.25	1.95	1.67	0.63	1.06	0.94	1.95667	0.876667		2834	TRM13 [Source:UniProtKB/TrEMBL;Acc:A0A384LCE0]	ENOG410YE0M(S:Function unknown); ENOG41103SD(S:Function unknown)	ENOG410YE0M(expressed protein); ENOG41103SD(-)				PF14309.3(DUF4378:Domain of unknown function (DUF4378))	GO:0009739(biological_process:response to gibberellin); GO:0009506(cellular_component:plasmodesma); GO:0016740(molecular_function:transferase activity)	NP_182114.1(Phosphatidylinositol N-acetyglucosaminlytransferase subunit P-like protein [Arabidopsis thaliana])		819198
195	AT2G46192	-2.01222	3.08e-07	4.28e-06	46	65	84	21	19	14	3.01	4.38	6.12	1.51	1.46	0.93	4.50333	1.3		827	other RNA [Source:TAIR;Acc:AT2G46192]								BAF01581.1(hypothetical protein [Arabidopsis thaliana])		NA
196	AT2G46650	-3.85848	1.54e-122	5.19e-119	979	1290	789	71	74	87	48.52	64.56	42.17	3.85	4.36	4.19	51.75	4.13333	CYTB5-C	1070	Cytochrome B5 isoform C [Source:UniProtKB/Swiss-Prot;Acc:Q9ZNV4]	COG5274(S:Function unknown)	COG5274(-)				PF00173.25(Cyt-b5:Cytochrome b5-like Heme/Steroid binding domain)	GO:0016020(cellular_component:membrane); GO:0046872(molecular_function:metal ion binding); GO:0016020(cellular_component:membrane); GO:0016021(cellular_component:integral component of membrane); GO:0055114(biological_process:oxidation-reduction process); GO:0005783(cellular_component:endoplasmic reticulum); GO:0005789(cellular_component:endoplasmic reticulum membrane); GO:0020037(molecular_functi…	BAD43205.1(putative cytochrome b5, partial [Arabidopsis thaliana])	sp|Q9ZNV4|CYB5C_ARATH(Cytochrome B5 isoform C OS=Arabidopsis thaliana OX=3702 GN=CYTB5-C PE=1 SV=1)	819277
197	AT3G02020	-5.90954	6e-107	1.21e-103	727	979	583	10.57	12.48	18.56	9.22	12.58	7.48	0.09	0.11	0.15	9.76	0.116667	AK3	5106	Aspartokinase 3, chloroplastic [Source:UniProtKB/Swiss-Prot;Acc:Q9S702]	ENOG410Z7Z7(O:Posttranslational modification, protein turnover, chaperones); COG0527(E:Amino acid transport and metabolism)	ENOG410Z7Z7(Glutaredoxin); COG0527(Aspartokinase)				PF00696.25(AA_kinase:Amino acid kinase family); PF01842.22(ACT:ACT domain); PF13840.3(ACT_7:ACT domain)	GO:0009570(cellular_component:chloroplast stroma); GO:0016740(molecular_function:transferase activity); GO:0009507(cellular_component:chloroplast); GO:0009536(cellular_component:plastid); GO:0000166(molecular_function:nucleotide binding); GO:0005524(molecular_function:ATP binding); GO:0016301(molecular_function:kinase activity); GO:0016310(biological_process:phosphorylation); GO:0008652(biologica…	NP_186850.1(Pentatricopeptide repeat (PPR) superfamily protein [Arabidopsis thaliana])	sp|Q9S7F4|PP206_ARATH(Putative pentatricopeptide repeat-containing protein At2g01510 OS=Arabidopsis thaliana OX=3702 GN=PCMP-H36 PE=3 SV=1)	821287
198	AT3G02832	-1.53214	2.08e-05	0.000190443	48	56	62	20	22	22	2.62	3.13	3.76	1.2	1.41	1.22	3.17	1.27667		943									OAP04239.1(hypothetical protein AXX17_AT3G02110 [Arabidopsis thaliana])		NA
199	AT3G03125	-4.7192	0.00797601	0.0314001	5.73	1.06	6.37	0	0	0	0.63	0.12	0.78	0	0	0	0.51	0		595		ENOG41119QU(S:Function unknown); ENOG4111P8X(S:Function unknown)	ENOG41119QU(-); ENOG4111P8X(Methyltransferase)						AAF35418.1(hypothetical protein [Arabidopsis thaliana])		NA
200	AT3G03190	-3.22027	1.06e-22	1.21e-20	118.37	189.29	122.75	22.52	8.74	19.48	6.55	10.71	7.54	1.37	0.57	1.1	8.26667	1.01333	GSTF11	934	Glutathione S-transferase F11 [Source:UniProtKB/Swiss-Prot;Acc:Q96324]	COG0625(O:Posttranslational modification, protein turnover, chaperones); ENOG4111Q0I(O:Posttranslational modification, protein turnover, chaperones)	COG0625(glutathione Stransferase); ENOG4111Q0I(Glutathione S-transferase, C-terminal domain)	K00799	GST, gst	map00480(Glutathione metabolism); map05204(Chemical carcinogenesis); map00983(Drug metabolism - other enzymes); map00982(Drug metabolism - cytochrome P450); map00980(Metabolism of xenobiotics by cytochrome P450); map05200(Pathways in cancer); map05418(Fluid shear stress and atherosclerosis); map05225(Hepatocellular carcinoma); map01524(Platinum drug resistance)	PF02798.17(GST_N:Glutathione S-transferase, N-terminal domain); PF00043.22(GST_C:Glutathione S-transferase, C-terminal domain); PF13417.3(GST_N_3:Glutathione S-transferase, N-terminal domain); PF13410.3(GST_C_2:Glutathione S-transferase, C-terminal domain); PF13409.3(GST_N_2:Glutathione S-transferase, N-terminal domain); PF14497.3(GST_C_3:Glutathione S-transferase, C-terminal domain)	GO:0016740(molecular_function:transferase activity); GO:0004364(molecular_function:glutathione transferase activity); GO:0004364(molecular_function:glutathione transferase activity); GO:0009407(biological_process:toxin catabolic process); GO:0005737(cellular_component:cytoplasm); GO:0016740(molecular_function:transferase activity); GO:0005737(cellular_component:cytoplasm); GO:0006979(biological_p…	NP_186969.1(glutathione S-transferase F11 [Arabidopsis thaliana])	sp|Q96324|GSTFB_ARATH(Glutathione S-transferase F11 OS=Arabidopsis thaliana OX=3702 GN=GSTF11 PE=2 SV=1)	821227
201	AT3G03265	-1.23901	1.12e-11	3.4e-10	269.34	261.72	296.54	137.66	105.11	147.67	28.72	33.07	39.08	16.61	11.08	12.83	33.6233	13.5067		445											NA
202	AT3G03700	-4.81937	0.00442366	0.0194395	3.97	5.45	4.88	0	0	0	0.1	0.15	0.14	0	0	0	0.13	0		1680	F20H23.27 protein [Source:UniProtKB/TrEMBL;Acc:Q9S7M7]	ENOG410XS0P(S:Function unknown)	ENOG410XS0P(Solute carrier family 44 member)				PF04515.9(Choline_transpo:Plasma-membrane choline transporter)	GO:0016021(cellular_component:integral component of membrane); GO:0008150(biological_process:biological_process); GO:0016020(cellular_component:membrane); GO:0016021(cellular_component:integral component of membrane)	NP_187020.1(Plasma-membrane choline transporter family protein [Arabidopsis thaliana])		821183
203	AT3G03820	-1.19242	1.2e-07	1.81e-06	282	167	210	132	83	100	20.91	12.77	17.3	10.77	7.23	7.53	16.9933	8.51		760	Putative auxin-induced protein [Source:UniProtKB/TrEMBL;Acc:Q9SRV9]	ENOG4111DHX(S:Function unknown)	ENOG4111DHX(auxin-responsive protein)	K14488	SAUR	map04075(Plant hormone signal transduction)	PF02519.11(Auxin_inducible:Auxin responsive protein)	GO:0009733(biological_process:response to auxin); GO:0003674(molecular_function:molecular_function); GO:0009733(biological_process:response to auxin)	NP_001319462.1(SAUR-like auxin-responsive protein family [Arabidopsis thaliana])	sp|Q9SRW0|SAU28_ARATH(Auxin-responsive protein SAUR28 OS=Arabidopsis thaliana OX=3702 GN=SAUR28 PE=2 SV=1)	28718697
204	AT3G03920	-1.04556	2.05e-21	2.04e-19	3028	2912	3243	1686	1531	1723	209.04	211.04	247.99	124.09	125.42	121.44	222.69	123.65		931	Putative H/ACA ribonucleoprotein complex subunit 1-like protein 1 [Source:UniProtKB/Swiss-Prot;Acc:Q8VZT0]	COG3277(J:Translation, ribosomal structure and biogenesis)	COG3277(h aca RNA-protein complex component gar1)	K11128	GAR1, NOLA1	map03008(Ribosome biogenesis in eukaryotes)	PF04410.11(Gar1:Gar1/Naf1 RNA binding region)	GO:0005730(cellular_component:nucleolus); GO:0005634(cellular_component:nucleus); GO:0001522(biological_process:pseudouridine synthesis); GO:0003723(molecular_function:RNA binding); GO:0009535(cellular_component:chloroplast thylakoid membrane); GO:0005730(cellular_component:nucleolus); GO:0042254(biological_process:ribosome biogenesis); GO:0006364(biological_process:rRNA processing); GO:0031429(c…	NP_566217.1(H/ACA ribonucleoprotein complex, subunit Gar1/Naf1 protein [Arabidopsis thaliana])	sp|Q8VZT0|NLAL1_ARATH(Putative H/ACA ribonucleoprotein complex subunit 1-like protein 1 OS=Arabidopsis thaliana OX=3702 GN=At3g03920 PE=2 SV=1)	821062
205	AT3G04255	-1.786	0.001082	0.00591642	50.13	11.73	40.82	7.91	15.36	9.8	59.99	16.76	54.5	11.43	22.46	11.68	43.75	15.19		253											NA
206	AT3G04290	-1.43102	3.57e-41	1.22e-38	1335	1226	1097	515	484	489	38.14	35.44	34.8	16.07	16.22	14.23	36.1267	15.5067	LTL1	1575	LTL1 [Source:UniProtKB/TrEMBL;Acc:A0A178VLC7]	COG3240(T:Signal transduction mechanisms)	COG3240(response regulator)				PF00657.19(Lipase_GDSL:GDSL-like Lipase/Acylhydrolase)	GO:0009751(biological_process:response to salicylic acid); GO:0042538(biological_process:hyperosmotic salinity response); GO:0016787(molecular_function:hydrolase activity); GO:0005576(cellular_component:extracellular region); GO:0016788(molecular_function:hydrolase activity, acting on ester bonds); GO:0005515(molecular_function:protein binding); GO:0006629(biological_process:lipid metabolic proce…	NP_187079.1(Li-tolerant lipase 1 [Arabidopsis thaliana])	sp|Q9M8Y5|LTL1_ARATH(GDSL esterase/lipase LTL1 OS=Arabidopsis thaliana OX=3702 GN=LTL1 PE=2 SV=1)	819584
207	AT3G04630	-1.22269	1.76e-23	2.18e-21	786	719	541	266	337	360	28.14	26.23	21.6	10.53	14.42	13.12	25.3233	12.69	WDL1	1329	WVD2-like 1 [Source:TAIR;Acc:AT3G04630]	ENOG411061A(Z:Cytoskeleton); ENOG411061M(Z:Cytoskeleton); ENOG4111824(S:Function unknown); ENOG4111YDY(S:Function unknown)	ENOG411061A(Targeting protein for Xklp2 (TPX2)); ENOG411061M(Targeting protein for Xklp2 (TPX2)); ENOG4111824(Targeting protein for Xklp2 (TPX2)); ENOG4111YDY(targeting protein for Xklp2)				PF06886.8(TPX2:Targeting protein for Xklp2 (TPX2))	GO:0010031(biological_process:circumnutation); GO:0010015(biological_process:root morphogenesis); GO:0005737(cellular_component:cytoplasm); GO:0003674(molecular_function:molecular_function); GO:0005737(cellular_component:cytoplasm); GO:0005874(cellular_component:microtubule); GO:0005856(cellular_component:cytoskeleton)	NP_850514.1(WVD2-like 1 [Arabidopsis thaliana])	sp|Q8GYX9|WDL1_ARATH(Protein WVD2-like 1 OS=Arabidopsis thaliana OX=3702 GN=WDL1 PE=1 SV=1)	819621
208	AT3G04770	-1.33277	4.39e-19	3.53e-17	454	448	352	142	169	242	15.1	15.01	13.01	5.12	6.59	8.2	14.3733	6.63667	RPSAb	1397	40S ribosomal protein SA [Source:UniProtKB/TrEMBL;Acc:F4J4W3]	COG0052(J:Translation, ribosomal structure and biogenesis)	COG0052(30S ribosomal protein S2)	K02998	RP-SAe, RPSA	map03010(Ribosome)	PF00318.17(Ribosomal_S2:Ribosomal protein S2); PF16122.2(40S_SA_C:40S ribosomal protein SA C-terminus)	GO:0000028(biological_process:ribosomal small subunit assembly); GO:0006407(biological_process:rRNA export from nucleus); GO:0000447(biological_process:endonucleolytic cleavage in ITS1 to separate SSU-rRNA from 5.8S rRNA and LSU-rRNA from tricistronic rRNA transcript (SSU-rRNA, 5.8S rRNA, LSU-rRNA)); GO:0000028(biological_process:ribosomal small subunit assembly); GO:0000028(biological_process:ri…	NP_187128.1(40s ribosomal protein SA B [Arabidopsis thaliana])	sp|Q8H173|RSSA2_ARATH(40S ribosomal protein Sa-2 OS=Arabidopsis thaliana OX=3702 GN=RPSaB PE=1 SV=2)	819637
209	AT3G05020	-1.2603	4.84e-18	3.54e-16	387	448	349	178	166	202	31.06	37.19	31.13	15.74	15.67	16.46	33.1267	15.9567	ACP1	721	Acyl carrier protein [Source:UniProtKB/TrEMBL;Acc:Q0WT41]	COG0236(S:Function unknown)	COG0236(Predicted membrane protein)				PF00550.22(PP-binding:Phosphopantetheine attachment site); PF14573.3(PP-binding_2:Acyl-carrier)	GO:0006633(biological_process:fatty acid biosynthetic process); GO:0031177(molecular_function:phosphopantetheine binding); GO:0000036(molecular_function:ACP phosphopantetheine attachment site binding involved in fatty acid biosynthetic process); GO:0009507(cellular_component:chloroplast); GO:0009536(cellular_component:plastid); GO:0006633(biological_process:fatty acid biosynthetic process); GO:00…	NP_187153.1(acyl carrier protein 1 [Arabidopsis thaliana])	sp|P11829|ACP1_ARATH(Acyl carrier protein 1, chloroplastic OS=Arabidopsis thaliana OX=3702 GN=ACP1 PE=1 SV=1)	819664
210	AT3G05600	-2.27743	7.39e-06	7.52e-05	58	41	29	17	7	4	1.92	1.38	1.07	0.62	0.27	0.13	1.45667	0.34		1419	Alpha/beta-Hydrolases superfamily protein [Source:UniProtKB/TrEMBL;Acc:Q9M9W5]	ENOG410XRPK(S:Function unknown); ENOG410XVV6(S:Function unknown); COG0596(S:Function unknown)	ENOG410XRPK(hydrolase); ENOG410XVV6(hydrolase); COG0596(hydrolase)				PF00561.17(Abhydrolase_1:alpha/beta hydrolase fold); PF12697.4(Abhydrolase_6:Alpha/beta hydrolase family); PF12146.5(Hydrolase_4:Serine aminopeptidase, S33)	GO:0003824(molecular_function:catalytic activity); GO:0016787(molecular_function:hydrolase activity); GO:0003824(molecular_function:catalytic activity)	NP_187211.1(alpha/beta-Hydrolases superfamily protein [Arabidopsis thaliana])	sp|I6YGS0|EPHA_MYCTU(Epoxide hydrolase A OS=Mycobacterium tuberculosis (strain ATCC 25618 / H37Rv) OX=83332 GN=ephA PE=1 SV=1)	819726
211	AT3G05685	-1.02807	0.000445509	0.00276736	71	72	68	41	36	37	3.79	3.99	4.09	2.43	2.26	2	3.95667	2.23		1026	Cystatin/monellin superfamily protein [Source:UniProtKB/TrEMBL;Acc:F4J8G8]	ENOG41106Z9(S:Function unknown); ENOG41106Z7(U:Intracellular trafficking, secretion, and vesicular transport)	ENOG41106Z9(-); ENOG41106Z7(-)						NP_001326303.1(Cystatin/monellin superfamily protein [Arabidopsis thaliana])		819737
212	AT3G05845	-3.10061	3.56e-05	0.000307105	31.15	13.43	35.46	8	2	0.35	11.84	5.75	15.05	3.49	0.91	0.13	10.88	1.51		343								GO:0016788(molecular_function:hydrolase activity, acting on ester bonds)	NP_001326984.1(nuclease [Arabidopsis thaliana])		NA
213	AT3G06120	-1.85131	1.4e-05	0.000133191	88	34	39	16	18	14	4.82	1.9	2.37	0.96	1.16	0.78	3.03	0.966667	MUTE	941	Transcription factor MUTE [Source:UniProtKB/Swiss-Prot;Acc:Q9M8K6]	ENOG410YD82(K:Transcription)	ENOG410YD82(Helix-loop-helix DNA-binding domain)				PF00010.23(HLH:Helix-loop-helix DNA-binding domain)	GO:0046983(molecular_function:protein dimerization activity); GO:0009913(biological_process:epidermal cell differentiation); GO:0010374(biological_process:stomatal complex development); GO:0003677(molecular_function:DNA binding); GO:0005634(cellular_component:nucleus); GO:0046983(molecular_function:protein dimerization activity); GO:0005634(cellular_component:nucleus); GO:0003700(molecular_functi…	ABK28545.1(unknown, partial [Arabidopsis thaliana])	sp|Q9M8K6|MUTE_ARATH(Transcription factor MUTE OS=Arabidopsis thaliana OX=3702 GN=MUTE PE=2 SV=1)	819785
214	AT3G06655	-3.30333	0.00694116	0.0280312	16	4	8	3	0	0	3.33	1.52	0.65	0.51	0	0	1.83333	0.17		300											NA
215	AT3G06778	-1.48572	7.62e-06	7.74e-05	62	61	62	25	24	24	3.03	3.05	3.37	1.34	1.38	1.19	3.15	1.30333		1023	Chaperone DnaJ-domain superfamily protein [Source:UniProtKB/TrEMBL;Acc:F4JC50]	ENOG410YNE6(M:Cell wall/membrane/envelope biogenesis)	ENOG410YNE6(Glycoside hydrolase family 28)				PF00226.28(DnaJ:DnaJ domain)	GO:0005575(cellular_component:cellular_component)	NP_001078117.1(Chaperone DnaJ-domain superfamily protein [Arabidopsis thaliana])	sp|Q9FH28|DNJ49_ARATH(Chaperone protein dnaJ 49 OS=Arabidopsis thaliana OX=3702 GN=ATJ49 PE=2 SV=2)	5007987
216	AT3G07215	-1.13611	0.000106326	0.000801531	93	96	58	39	29	56	3.42	4.76	3.17	1.45	1.32	2.51	3.78333	1.76		1578	other RNA [Source:TAIR;Acc:AT3G07215]	ENOG4112CND(S:Function unknown)	ENOG4112CND(Dolichol-phosphate mannosyltransferase subunit 3 (DPM3))	K09659	DPM3	map00510(N-Glycan biosynthesis)			XP_019092545.1(PREDICTED: dolichol-phosphate mannosyltransferase subunit 3-like isoform X1 [Camelina sativa])	sp|Q8LEQ4|DPM3_ARATH(Dolichol-phosphate mannose synthase subunit 3 OS=Arabidopsis thaliana OX=3702 GN=DPMS3 PE=1 SV=1)	NA
217	AT3G07860	-1.40807	9.87e-15	4.69e-13	279	229	214	97	107	94	12.86	10.91	10.93	4.96	5.92	4.52	11.5667	5.13333	SNRNP25	1539	Ubiquitin-like superfamily protein [Source:UniProtKB/TrEMBL;Acc:A0A178V8D0]	ENOG4111HGM(S:Function unknown)	ENOG4111HGM(u11 U12 small nuclear ribonucleoprotein 25 kDa)	K13153	SNRNP25			GO:0005689(cellular_component:U12-type spliceosomal complex); GO:0000398(biological_process:mRNA splicing, via spliceosome)	NP_001325551.1(Ubiquitin-like superfamily protein [Arabidopsis thaliana])	sp|Q84WS8|U1125_ARATH(U11/U12 small nuclear ribonucleoprotein 25 kDa protein OS=Arabidopsis thaliana OX=3702 GN=SNRNP25 PE=2 SV=1)	819977
218	AT3G08520	-1.23668	1.13e-13	4.62e-12	340	302	355	140	166	164	464.43	495.2	540.45	232.11	277.98	223.11	500.027	244.4	RPL41G	246	60S ribosomal protein L41 [Source:UniProtKB/Swiss-Prot;Acc:P62120]						PF05162.10(Ribosomal_L41:Ribosomal protein L41)	GO:0003735(molecular_function:structural constituent of ribosome); GO:0006412(biological_process:translation); GO:0005840(cellular_component:ribosome)			2745833
219	AT3G08770	-1.188	4.05e-11	1.11e-09	243	204	185	102	94	109	19.3	16.75	16.39	8.92	8.78	8.79	17.48	8.83	LTP6	726	Non-specific lipid-transfer protein [Source:UniProtKB/TrEMBL;Acc:F4IXC6]	ENOG410YT63(U:Intracellular trafficking, secretion, and vesicular transport); ENOG410YWBC(U:Intracellular trafficking, secretion, and vesicular transport)	ENOG410YT63(Plant non-specific lipid-transfer proteins transfer phospholipids as well as galactolipids across membranes. May play a role in wax or cutin deposition in the cell walls of expanding epidermal cells and certain secretory tissues (By similarity)); ENOG410YWBC(Plant non-specific lipid-transfer proteins transfer phospholipids as well as galactolipids across membranes. May play a role in …				PF00234.19(Tryp_alpha_amyl:Protease inhibitor/seed storage/LTP family); PF14368.3(LTP_2:Probable lipid transfer)	GO:0008289(molecular_function:lipid binding); GO:0006869(biological_process:lipid transport); GO:0006810(biological_process:transport)	NP_187489.1(lipid transfer protein 6 [Arabidopsis thaliana])	sp|Q9LDB4|NLTP6_ARATH(Non-specific lipid-transfer protein 6 OS=Arabidopsis thaliana OX=3702 GN=LTP6 PE=3 SV=1)	820024
220	AT3G09160	-2.07308	7.72e-06	7.82e-05	48.95	52.24	24.4	13	10	9.39	1.88	2.22	1.33	0.55	0.45	0.43	1.81	0.476667		865	RNA-binding (RRM/RBD/RNP motifs) family protein [Source:UniProtKB/TrEMBL;Acc:F4IZU8]	COG5077(H:Coenzyme transport and metabolism); COG0545(H:Coenzyme transport and metabolism)	COG5077(Catalyzes the two-electron reduction of the C2 and C3(1) diene system of 15,16-dihydrobiliverdin (By similarity)); COG0545(Catalyzes the two-electron reduction of the C2 and C3(1) diene system of 15,16-dihydrobiliverdin (By similarity))				PF00076.19(RRM_1:RNA recognition motif. (a.k.a. RRM, RBD, or RNP domain)); PF14605.3(Nup35_RRM_2:Nup53/35/40-type RNA recognition motif)	GO:0008150(biological_process:biological_process); GO:0003676(molecular_function:nucleic acid binding); GO:0003723(molecular_function:RNA binding)	NP_187528.2(RNA-binding (RRM/RBD/RNP motifs) family protein [Arabidopsis thaliana])	sp|Q1PEP5|NUCL2_ARATH(Nucleolin 2 OS=Arabidopsis thaliana OX=3702 GN=NUCL2 PE=1 SV=1)	820071
221	AT3G09162	-3.46005	0.00128546	0.00686715	9.05	8.76	18.6	0	0	3.61	0.52	0.51	1.18	0	0	0.21	0.736667	0.07		923	At3g09162 [Source:UniProtKB/TrEMBL;Acc:Q8GYI0]							GO:0008150(biological_process:biological_process); GO:0003674(molecular_function:molecular_function)	NP_974265.1(hypothetical protein AT3G09162 [Arabidopsis thaliana])		2745877
222	AT3G09680	-2.51868	5.95e-05	0.000481815	21	32	24	7	1	7	1.93	3.06	2.45	0.71	0.11	0.65	2.48	0.49	RPS23A	661	40S ribosomal protein S23-1 [Source:UniProtKB/Swiss-Prot;Acc:Q9SF35]	COG0048(S:Function unknown)	COG0048(PWWP domaincontaining protein)	K02973	RP-S23e, RPS23	map03010(Ribosome)	PF00164.22(Ribosom_S12_S23:Ribosomal protein S12/S23)	GO:0003735(molecular_function:structural constituent of ribosome); GO:0022627(cellular_component:cytosolic small ribosomal subunit); GO:0015935(cellular_component:small ribosomal subunit); GO:0022627(cellular_component:cytosolic small ribosomal subunit); GO:0042788(cellular_component:polysomal ribosome); GO:0022626(cellular_component:cytosolic ribosome); GO:0003735(molecular_function:structural c…	NP_566351.1(Ribosomal protein S12/S23 family protein [Arabidopsis thaliana])	sp|Q9SF35|RS231_ARATH(40S ribosomal protein S23-1 OS=Arabidopsis thaliana OX=3702 GN=RPS23A PE=2 SV=2)	820125
223	AT3G10110	-1.05864	4.93e-08	8.1e-07	255.68	248.91	245.76	107.57	100.97	196.86	14.01	13.97	14.88	6.49	6.48	10.96	14.2867	7.97667	TIM22-1	1263	Mitochondrial import inner membrane translocase subunit TIM22-1 [Source:UniProtKB/Swiss-Prot;Acc:A2RVP7]	COG5596(O:Posttranslational modification, protein turnover, chaperones)	COG5596(mitochondrial import inner membrane translocase, subunit)	K17790	TIM22		PF02466.16(Tim17:Tim17/Tim22/Tim23/Pmp24 family)	GO:0045039(biological_process:protein import into mitochondrial inner membrane); GO:0042721(cellular_component:mitochondrial inner membrane protein insertion complex); GO:0016021(cellular_component:integral component of membrane); GO:0016020(cellular_component:membrane)	NP_001327146.1(Mitochondrial import inner membrane translocase subunit Tim17/Tim22/Tim23 family protein [Arabidopsis thaliana])	sp|A2RVP7|TI221_ARATH(Mitochondrial import inner membrane translocase subunit TIM22-1 OS=Arabidopsis thaliana OX=3702 GN=TIM22-1 PE=1 SV=1)	820172
224	AT3G10185	-1.92904	0.000251422	0.00169134	52	20	30	7	15	7	7.66	3.13	4.92	1.15	2.61	1.04	5.23667	1.6		506	Gibberellin-regulated family protein [Source:TAIR;Acc:AT3G10185]	ENOG410YQ6U(H:Coenzyme transport and metabolism); ENOG410YSFV(H:Coenzyme transport and metabolism)	ENOG410YQ6U(Folylpolyglutamate synthase); ENOG410YSFV(Folylpolyglutamate synthase)				PF02704.11(GASA:Gibberellin regulated protein)	GO:0005576(cellular_component:extracellular region); GO:0009740(biological_process:gibberellic acid mediated signaling pathway)	XP_020887950.1(gibberellin-regulated protein 13 isoform X1 [Arabidopsis lyrata subsp. lyrata])	sp|A8MR46|GASAD_ARATH(Gibberellin-regulated protein 13 OS=Arabidopsis thaliana OX=3702 GN=GASA13 PE=3 SV=1)	5007990
225	AT3G10870	-1.29975	1.23e-09	2.67e-08	159	149	157	66	72	71	5.42	4.98	6.03	2.48	2.83	2.42	5.47667	2.57667	MES17	1399	Methylesterase 17 [Source:UniProtKB/Swiss-Prot;Acc:Q9SG92]	ENOG4111IVV(O:Posttranslational modification, protein turnover, chaperones); ENOG410YEHV(S:Function unknown); ENOG4111SK5(S:Function unknown)	ENOG4111IVV(Protein of unknown function (DUF2741)); ENOG410YEHV(alpha/beta hydrolase fold); ENOG4111SK5(alpha/beta hydrolase fold)				PF00561.17(Abhydrolase_1:alpha/beta hydrolase fold); PF12697.4(Abhydrolase_6:Alpha/beta hydrolase family); PF12146.5(Hydrolase_4:Serine aminopeptidase, S33)	GO:0080030(molecular_function:methyl indole-3-acetate esterase activity); GO:0016787(molecular_function:hydrolase activity); GO:0048367(biological_process:shoot system development); GO:0016788(molecular_function:hydrolase activity, acting on ester bonds); GO:0033473(biological_process:indoleacetic acid conjugate metabolic process)	NP_187698.1(methyl esterase 17 [Arabidopsis thaliana])	sp|Q9SG92|MES17_ARATH(Methylesterase 17 OS=Arabidopsis thaliana OX=3702 GN=MES17 PE=1 SV=1)	820257
226	AT3G11120	-1.0311	3.23e-14	1.41e-12	997	709	918	462	420	546	311.16	246.43	319.52	164.23	155.92	171.16	292.37	163.77	RPL41G	367	60S ribosomal protein L41 [Source:UniProtKB/Swiss-Prot;Acc:P62120]						PF05162.10(Ribosomal_L41:Ribosomal protein L41)	GO:0003735(molecular_function:structural constituent of ribosome); GO:0006412(biological_process:translation); GO:0005840(cellular_component:ribosome)			2745833
227	AT3G11600	-1.12712	0.00452906	0.0197992	40	43	35	21	13	26	1.78	1.95	1.73	1.03	0.68	1.18	1.82	0.963333		1099	E3 ubiquitin-protein ligase [Source:UniProtKB/TrEMBL;Acc:Q9SRN4]	ENOG4111EE3(S:Function unknown); ENOG410ZNNF(S:Function unknown)	ENOG4111EE3(-); ENOG410ZNNF(-)					GO:0080147(biological_process:root hair cell development); GO:0080167(biological_process:response to karrikin); GO:0016874(molecular_function:ligase activity); GO:0005515(molecular_function:protein binding)	XP_002882739.2(uncharacterized protein LOC9320920 [Arabidopsis lyrata subsp. lyrata])		820333
228	AT3G11745	-1.22791	8.22e-05	0.000640548	69	76	63	24	41	33	5.61	6.4	5.63	2.15	3.95	2.7	5.88	2.93333		784	At3g11745 [Source:UniProtKB/TrEMBL;Acc:Q56XW9]							GO:0016020(cellular_component:membrane); GO:0016021(cellular_component:integral component of membrane)	NP_001326560.1(transmembrane protein [Arabidopsis thaliana])		820347
229	AT3G12145	-1.05481	4.94e-06	5.24e-05	152	203	117	96	70	82	4.67	6.32	3.99	3.22	2.52	2.57	4.99333	2.77	FLR1	1482	FTM4 [Source:UniProtKB/TrEMBL;Acc:A0A178V9V7]	ENOG41107RG(S:Function unknown); COG4886(S:Function unknown); ENOG410YB0Y(S:Function unknown)	ENOG41107RG(Leucine-rich repeat protein FLR1); COG4886(Leucine-rich repeat protein FLR1); ENOG410YB0Y(polygalacturonase inhibiting protein)				PF13855.3(LRR_8:Leucine rich repeat); PF08263.9(LRRNT_2:Leucine rich repeat N-terminal domain); PF12799.4(LRR_4:Leucine Rich repeats (2 copies))	GO:0008134(molecular_function:transcription factor binding); GO:0048510(biological_process:regulation of timing of transition from vegetative to reproductive phase); GO:0048471(cellular_component:perinuclear region of cytoplasm); GO:0010228(biological_process:vegetative to reproductive phase transition of meristem); GO:0008134(molecular_function:transcription factor binding); GO:0005886(cellular_…	NP_974291.4(Leucine-rich repeat (LRR) family protein [Arabidopsis thaliana])	sp|Q9LH52|FLOR1_ARATH(Leucine-rich repeat protein FLOR 1 OS=Arabidopsis thaliana OX=3702 GN=FLR1 PE=1 SV=1)	820391
230	AT3G12700	-1.54147	4.49e-10	1.05e-08	141	136	114	58	34	56	3.63	3.55	3.26	1.63	1.03	1.48	3.48	1.38	NANA	1719	Aspartic proteinase NANA, chloroplast [Source:UniProtKB/Swiss-Prot;Acc:Q9LTW4]	ENOG410XNV7(T:Signal transduction mechanisms)	ENOG410XNV7(serine threonine-protein kinase)				PF14543.3(TAXi_N:Xylanase inhibitor N-terminal); PF14541.3(TAXi_C:Xylanase inhibitor C-terminal); PF00026.20(Asp:Eukaryotic aspartyl protease)	GO:0006508(biological_process:proteolysis); GO:0010019(biological_process:chloroplast-nucleus signaling pathway); GO:0010492(biological_process:maintenance of shoot apical meristem identity); GO:0006508(biological_process:proteolysis); GO:0009507(cellular_component:chloroplast); GO:0009536(cellular_component:plastid); GO:0016787(molecular_function:hydrolase activity); GO:0004190(molecular_functio…	NP_187876.2(Eukaryotic aspartyl protease family protein [Arabidopsis thaliana])	sp|Q9LTW4|NANA_ARATH(Aspartic proteinase NANA, chloroplast OS=Arabidopsis thaliana OX=3702 GN=NANA PE=1 SV=1)	820452
231	AT3G12860	-1.12447	1.05e-05	0.000103389	127	97	91	37	56	67	2.94	2.27	2.34	0.94	1.52	1.58	2.51667	1.34667		1885	NOP56-like pre RNA processing ribonucleoprotein [Source:UniProtKB/TrEMBL;Acc:Q9LTV0]	COG1498(O:Posttranslational modification, protein turnover, chaperones)	COG1498(cop9 signalosome complex subunit)	K14564	NOP56	map03008(Ribosome biogenesis in eukaryotes)	PF01798.15(Nop:snoRNA binding domain, fibrillarin); PF08156.10(NOP5NT:NOP5NT (NUC127) domain)	GO:0031428(cellular_component:box C/D snoRNP complex); GO:0032040(cellular_component:small-subunit processome); GO:0030515(molecular_function:snoRNA binding)	NP_187892.2(NOP56-like pre RNA processing ribonucleoprotein [Arabidopsis thaliana])	sp|O94514|NOP56_SCHPO(Nucleolar protein 56 OS=Schizosaccharomyces pombe (strain 972 / ATCC 24843) OX=284812 GN=nop56 PE=3 SV=1)	820468
232	AT3G13450	-2.03027	3.8e-06	4.12e-05	980.42	1290.83	1272.4	426.9	319.77	196	11.88	14.68	15.49	9	9.47	6.8	14.0167	8.42333	DIN4	1360	2-oxoisovalerate dehydrogenase subunit beta 2, mitochondrial [Source:UniProtKB/Swiss-Prot;Acc:Q9LDY2]	COG0022(K:Transcription)	COG0022(General factor that plays a role in the activation of archaeal genes transcribed by RNA polymerase. Binds specifically to the TATA box promoter element which lies close to the position of transcription initiation (By similarity))	K00167	BCKDHB, bkdA2	map00280(Valine, leucine and isoleucine degradation); map00640(Propanoate metabolism)	PF02779.21(Transket_pyr:Transketolase, pyrimidine binding domain); PF02780.17(Transketolase_C:Transketolase, C-terminal domain)	GO:0003824(molecular_function:catalytic activity); GO:0003826(molecular_function:alpha-ketoacid dehydrogenase activity); GO:0043617(biological_process:cellular response to sucrose starvation); GO:0003863(molecular_function:3-methyl-2-oxobutanoate dehydrogenase (2-methylpropanoyl-transferring) activity); GO:0005947(cellular_component:mitochondrial alpha-ketoglutarate dehydrogenase complex); GO:000…	NP_187954.1(Transketolase family protein [Arabidopsis thaliana])	sp|Q9LDY2|ODBB2_ARATH(2-oxoisovalerate dehydrogenase subunit beta 2, mitochondrial OS=Arabidopsis thaliana OX=3702 GN=DIN4 PE=1 SV=1)	820547
233	AT3G13520	-1.29219	5.88e-24	7.56e-22	3496	2921	3745	1631	1281	1717	236.08	202.89	280.97	121.08	101.65	117.81	239.98	113.513	AGP12	810	Arabinogalactan protein 12 [Source:UniProtKB/Swiss-Prot;Acc:Q9LJD9]	ENOG41106F9(S:Function unknown); ENOG4111CA2(S:Function unknown)	ENOG41106F9(arabinogalactan protein 12); ENOG4111CA2(-)					GO:0016021(cellular_component:integral component of membrane); GO:0008150(biological_process:biological_process); GO:0005886(cellular_component:plasma membrane); GO:0016020(cellular_component:membrane); GO:0016021(cellular_component:integral component of membrane); GO:0031225(cellular_component:anchored component of membrane); GO:0031225(cellular_component:anchored component of membrane)	NP_566458.1(arabinogalactan protein 12 [Arabidopsis thaliana])	sp|Q9LJD9|AGP12_ARATH(Arabinogalactan protein 12 OS=Arabidopsis thaliana OX=3702 GN=AGP12 PE=1 SV=1)	820554
234	AT3G15357	-1.1213	0.000464911	0.00286671	57	63	68	25	31	41	4.7	5.38	6.24	2.27	3.01	3.44	5.44	2.90667		708	At3g15357 [Source:UniProtKB/TrEMBL;Acc:Q8LDR8]	ENOG41107BB(S:Function unknown)	ENOG41107BB(-)					GO:0008150(biological_process:biological_process)	NP_566510.1(phosphopantothenoylcysteine decarboxylase subunit [Arabidopsis thaliana])		820774
235	AT3G16120	-2.02477	0.0119822	0.0439573	12	12	13	2	6	2	1.16	1.04	1.4	0.22	0.64	0.18	1.2	0.346667		779	Dynein light chain [Source:UniProtKB/TrEMBL;Acc:Q9LW74]	ENOG4111NK2(S:Function unknown)	ENOG4111NK2(dynein, light chain)	K10418	DYNLL	map04962(Vasopressin-regulated water reabsorption)	PF01221.15(Dynein_light:Dynein light chain type 1)	GO:0030286(cellular_component:dynein complex); GO:0007017(biological_process:microtubule-based process); GO:0005868(cellular_component:cytoplasmic dynein complex); GO:0051959(molecular_function:dynein light intermediate chain binding); GO:0045505(molecular_function:dynein intermediate chain binding); GO:2000582(biological_process:positive regulation of ATP-dependent microtubule motor activity, pl…	NP_188233.1(Dynein light chain type 1 family protein [Arabidopsis thaliana])	sp|O02414|DYL1_HELCR(Dynein light chain LC6, flagellar outer arm OS=Heliocidaris crassispina OX=1043166 PE=3 SV=1)	820857
236	AT3G16240	-1.05973	2.94e-06	3.26e-05	28777.7	28279.3	28523.5	17931.3	11640.9	15764.3	1159.67	1158.93	1276.53	790.92	550.55	646.63	1198.38	662.7	TIP2-1	1189	Aquaporin TIP2-1 [Source:UniProtKB/Swiss-Prot;Acc:Q41951]	COG0580(G:Carbohydrate transport and metabolism)	COG0580(Channel that permits osmotically driven movement of water in both directions. It is involved in the osmoregulation and in the maintenance of cell turgor during volume expansion in rapidly growing cells. It mediates rapid entry or exit of water in response to abrupt changes in osmolarity (By similarity))	K09873	TIP		PF00230.17(MIP:Major intrinsic protein)	GO:0009941(cellular_component:chloroplast envelope); GO:0000326(cellular_component:protein storage vacuole); GO:0072489(biological_process:methylammonium transmembrane transport); GO:0042807(cellular_component:central vacuole); GO:0015200(molecular_function:methylammonium transmembrane transporter activity); GO:0000326(cellular_component:protein storage vacuole); GO:0042802(molecular_function:ide…	NP_188245.1(delta tonoplast integral protein [Arabidopsis thaliana])	sp|Q41951|TIP21_ARATH(Aquaporin TIP2-1 OS=Arabidopsis thaliana OX=3702 GN=TIP2-1 PE=1 SV=2)	820870
237	AT3G16380	-2.89838	0.00255901	0.012242	13.03	10.02	11.01	1	3	1	0.29	0.22	0.27	0.02	0.08	0.02	0.26	0.04	PAB6	1978	Polyadenylate-binding protein 6 [Source:UniProtKB/Swiss-Prot;Acc:O04319]	ENOG410XR5X(T:Signal transduction mechanisms)	ENOG410XR5X(Histidine kinase)	K13126	PABPC	map03018(RNA degradation); map03013(RNA transport); map03015(mRNA surveillance pathway)	PF00076.19(RRM_1:RNA recognition motif. (a.k.a. RRM, RBD, or RNP domain)); PF13893.3(RRM_5:RNA recognition motif. (a.k.a. RRM, RBD, or RNP domain))	GO:0097159(molecular_function:organic cyclic compound binding); GO:0008266(molecular_function:poly(U) RNA binding); GO:0003730(molecular_function:mRNA 3'-UTR binding); GO:0008143(molecular_function:poly(A) binding); GO:0003676(molecular_function:nucleic acid binding); GO:0005634(cellular_component:nucleus); GO:0003723(molecular_function:RNA binding); GO:0005737(cellular_component:cytoplasm); GO:0…	NP_188259.1(poly(A) binding protein 6 [Arabidopsis thaliana])	sp|O04319|PABP6_ARATH(Polyadenylate-binding protein 6 OS=Arabidopsis thaliana OX=3702 GN=PAB6 PE=2 SV=1)	820885
238	AT3G16470	-1.15135	7.58e-12	2.38e-10	392	360	263	119	188	196	10.05	9.13	6.97	3.18	5.74	4.89	8.71667	4.60333	JAL35	2169	Jacalin-related lectin 35 [Source:UniProtKB/Swiss-Prot;Acc:O04309]	ENOG41105QZ(O:Posttranslational modification, protein turnover, chaperones); ENOG4111KSN(S:Function unknown); ENOG41108VI(S:Function unknown); ENOG410Y7QC(S:Function unknown)	ENOG41105QZ(Jacalin-like lectin domain); ENOG4111KSN(jacalin lectin family protein); ENOG41108VI(Jacalin-like lectin domain); ENOG410Y7QC(jacalin lectin family protein)				PF01419.14(Jacalin:Jacalin-like lectin domain)	GO:0030246(molecular_function:carbohydrate binding)	NP_001189913.1(Mannose-binding lectin superfamily protein [Arabidopsis thaliana])	sp|O04309|JAL35_ARATH(Jacalin-related lectin 35 OS=Arabidopsis thaliana OX=3702 GN=JAL35 PE=1 SV=1)	820895
239	AT3G16690	-1.63489	0.00101546	0.00561035	34	21	39	7	14	13	1.68	1.03	2.09	0.33	0.77	0.63	1.6	0.576667	SWEET16	1531	Bidirectional sugar transporter SWEET [Source:UniProtKB/TrEMBL;Acc:A0A1I9LLQ5]	ENOG4111M4R(U:Intracellular trafficking, secretion, and vesicular transport)	ENOG4111M4R(sugar transporter)	K15382	SLC50A, SWEET		PF03083.13(MtN3_slv:Sugar efflux transporter for intercellular exchange)	GO:0016021(cellular_component:integral component of membrane); GO:0008643(biological_process:carbohydrate transport); GO:0016020(cellular_component:membrane); GO:0016021(cellular_component:integral component of membrane); GO:0008643(biological_process:carbohydrate transport)	NP_001325596.1(Nodulin MtN3 family protein [Arabidopsis thaliana])	sp|Q9LUR4|SWT16_ARATH(Bidirectional sugar transporter SWEET16 OS=Arabidopsis thaliana OX=3702 GN=SWEET16 PE=1 SV=1)	820921
240	AT3G16950	-1.14582	8.82e-18	6.29e-16	606	588	405	252	229	313	11.08	10.89	8.23	5.06	4.92	5.9	10.0667	5.29333	LPD1	2329	Dihydrolipoyl dehydrogenase 1, chloroplastic [Source:UniProtKB/Swiss-Prot;Acc:A8MS68]	COG1249(K:Transcription)	COG1249(Transcription activator)	K00382	DLD, lpd, pdhD	map00630(Glyoxylate and dicarboxylate metabolism); map00280(Valine, leucine and isoleucine degradation); map00620(Pyruvate metabolism); map00010(Glycolysis / Gluconeogenesis); map00260(Glycine, serine and threonine metabolism); map00020(Citrate cycle (TCA cycle)); map00640(Propanoate metabolism)	PF07992.11(Pyr_redox_2:Pyridine nucleotide-disulphide oxidoreductase); PF02852.19(Pyr_redox_dim:Pyridine nucleotide-disulphide oxidoreductase, dimerisation domain); PF00070.24(Pyr_redox:Pyridine nucleotide-disulphide oxidoreductase); PF00890.21(FAD_binding_2:FAD binding domain); PF01134.19(GIDA:Glucose inhibited division protein A); PF12831.4(FAD_oxidored:FAD dependent oxidoreductase); PF13434.3(…	GO:0009941(cellular_component:chloroplast envelope); GO:0050660(molecular_function:flavin adenine dinucleotide binding); GO:0005730(cellular_component:nucleolus); GO:0009570(cellular_component:chloroplast stroma); GO:0005623(cellular_component:cell); GO:0016668(molecular_function:oxidoreductase activity, acting on a sulfur group of donors, NAD(P) as acceptor); GO:0016491(molecular_function:oxidor…	NP_001078165.1(lipoamide dehydrogenase 1 [Arabidopsis thaliana])	sp|A8MS68|PLPD1_ARATH(Dihydrolipoyl dehydrogenase 1, chloroplastic OS=Arabidopsis thaliana OX=3702 GN=LPD1 PE=2 SV=1)	820951
241	AT3G18010	-3.09183	5.13e-17	3.32e-15	109	77	77	12	8	14	2.76	1.97	2.16	0.33	0.24	0.36	2.29667	0.31	WOX1	1745	WUSCHEL-related homeobox 1 [Source:UniProtKB/Swiss-Prot;Acc:Q6X7K0]	ENOG4111DVK(S:Function unknown)	ENOG4111DVK(Methyltransferase)				PF00046.26(Homeobox:Homeobox domain)	GO:0005634(cellular_component:nucleus); GO:0003677(molecular_function:DNA binding); GO:0005634(cellular_component:nucleus); GO:0005829(cellular_component:cytosol); GO:0003700(molecular_function:transcription factor activity, sequence-specific DNA binding); GO:0006355(biological_process:regulation of transcription, DNA-templated); GO:0007275(biological_process:multicellular organism development); …	NP_188428.3(WUSCHEL related homeobox 1 [Arabidopsis thaliana])	sp|Q6X7K0|WOX1_ARATH(WUSCHEL-related homeobox 1 OS=Arabidopsis thaliana OX=3702 GN=WOX1 PE=2 SV=2)	821325
242	AT3G18217	-1.34884	9.08e-07	1.13e-05	132	89	119	32	48	70	11.25	5.28	7.66	2.03	11.15	4.12	8.06333	5.76667	MIR157C	217	MIR157C; miRNA [Source:TAIR;Acc:AT3G18217]										NA
243	AT3G18530	-6.43707	1.49e-05	0.000141381	12	32.39	1	0	0	0	0.41	0.65	0.04	0	0	0	0.366667	0		1436	ARM repeat superfamily protein [Source:UniProtKB/TrEMBL;Acc:F4J8S4]	ENOG410XSBP(B:Chromatin structure and dynamics); ENOG410XSBP(Q:Secondary metabolites biosynthesis, transport and catabolism); ENOG410ZUQA(S:Function unknown); ENOG410YG2J(S:Function unknown); ENOG4112AP6(S:Function unknown)	ENOG410XSBP(Histone deacetylase); ENOG410XSBP(Histone deacetylase); ENOG410ZUQA(CLASP N terminal); ENOG410YG2J(CLASP N terminal); ENOG4112AP6(family with sequence similarity 179, member A)				PF12348.5(CLASP_N:CLASP N terminal)		NP_001327474.1(ARM repeat superfamily protein [Arabidopsis thaliana])		821384
244	AT3G18535	-10.2751	7.63e-18	5.46e-16	208.5	211.61	198	0	0	0	5.64	5.87	5.76	0	0	0	5.75667	0		2258	Tubulin-tyrosine ligase [Source:UniProtKB/TrEMBL;Acc:F4J8S5]							GO:0016021(cellular_component:integral component of membrane); GO:0016020(cellular_component:membrane); GO:0016021(cellular_component:integral component of membrane); GO:0016874(molecular_function:ligase activity)	NP_001189926.1(tubulin-tyrosine ligase [Arabidopsis thaliana])		5008009
245	AT3G19680	-1.21561	1.74e-24	2.31e-22	880	811	871	391	363	474	20.74	19.31	22.79	10.06	10.03	11.38	20.9467	10.49		1856	Uncharacterized protein At3g19680 [Source:UniProtKB/TrEMBL;Acc:Q9LJM6]	ENOG4111A76(S:Function unknown); ENOG410YCGU(S:Function unknown)	ENOG4111A76(Protein of unknown function (DUF1005)); ENOG410YCGU(Protein of unknown function (DUF1005))				PF06219.9(DUF1005:Protein of unknown function (DUF1005))	GO:0009536(cellular_component:plastid); GO:0005886(cellular_component:plasma membrane)	NP_188602.1(hypothetical protein (DUF1005) [Arabidopsis thaliana])		821505
246	AT3G19710	-8.82456	8.57e-68	6.18e-65	1152	1697	869	3	2	4	36.3	54.19	30.41	0.1	0.07	0.13	40.3	0.1	BCAT4	1451	Methionine aminotransferase BCAT4 [Source:UniProtKB/Swiss-Prot;Acc:Q9LE06]	COG0115(E:Amino acid transport and metabolism)	COG0115(brancheD-chain amino acid aminotransferase)	K21346	BCAT4	map00966(Glucosinolate biosynthesis)	PF01063.16(Aminotran_4:Amino-transferase class IV)	GO:0009081(biological_process:branched-chain amino acid metabolic process); GO:0019761(biological_process:glucosinolate biosynthetic process); GO:0016740(molecular_function:transferase activity); GO:0003824(molecular_function:catalytic activity); GO:0005829(cellular_component:cytosol); GO:0005737(cellular_component:cytoplasm); GO:0008483(molecular_function:transaminase activity); GO:0004084(molec…	NP_188605.1(branched-chain aminotransferase4 [Arabidopsis thaliana])	sp|Q9LE06|BCAT4_ARATH(Methionine aminotransferase BCAT4 OS=Arabidopsis thaliana OX=3702 GN=BCAT4 PE=1 SV=1)	821508
247	AT3G20450	-1.2571	0.000143481	0.00103933	72	68	53	18	38	33	6.99	6.88	5.72	1.93	4.34	3.25	6.53	3.17333		639	At3g20450 [Source:UniProtKB/TrEMBL;Acc:Q9LTP7]	COG5374(S:Function unknown)	COG5374(b-cell receptor-associated protein)	K14009	BCAP31, BAP31	map05165(Human papillomavirus infection); map04141(Protein processing in endoplasmic reticulum)		GO:0016021(cellular_component:integral component of membrane); GO:0070973(biological_process:protein localization to endoplasmic reticulum exit site); GO:0016020(cellular_component:membrane); GO:0016021(cellular_component:integral component of membrane); GO:0006886(biological_process:intracellular protein transport); GO:0005783(cellular_component:endoplasmic reticulum); GO:0006888(biological_proc…	NP_566662.1(B-cell receptor-associated protein 31-like protein [Arabidopsis thaliana])		821590
248	AT3G21260	-1.22652	2.46e-06	2.77e-05	110.13	101.57	83.35	37.03	39.99	63.16	4.97	5.15	4.79	1.75	1.94	2.7	4.97	2.13	GLTP3	1190	Glycolipid transfer protein 3 [Source:UniProtKB/Swiss-Prot;Acc:Q9LU33]	ENOG410YFEA(U:Intracellular trafficking, secretion, and vesicular transport)	ENOG410YFEA(glycolipid transport)				PF08718.8(GLTP:Glycolipid transfer protein (GLTP))	GO:0005737(cellular_component:cytoplasm); GO:0046836(biological_process:glycolipid transport); GO:0017089(molecular_function:glycolipid transporter activity); GO:1902387(molecular_function:ceramide 1-phosphate binding); GO:1902388(molecular_function:ceramide 1-phosphate transporter activity); GO:0035627(biological_process:ceramide transport); GO:0120009(deleted:old GO); GO:0005737(cellular_compon…	NP_001154632.1(Glycolipid transfer protein (GLTP) family protein [Arabidopsis thaliana])	sp|Q9LU33|GLTP3_ARATH(Glycolipid transfer protein 3 OS=Arabidopsis thaliana OX=3702 GN=GLTP3 PE=2 SV=1)	821680
249	AT3G21560	-1.02869	3.69e-31	8.18e-29	1531	1463	1214	663	732	884	34.54	33.32	30.41	16.33	19.36	20.32	32.7567	18.67	UGT84A2	1928	UGT84A2 [Source:UniProtKB/TrEMBL;Acc:A0A384L2P1]	COG1819(S:Function unknown)	COG1819(Protein of unknown function (DUF679))	K13068	BRT1	map00940(Phenylpropanoid biosynthesis)	PF00201.15(UDPGT:UDP-glucoronosyl and UDP-glucosyl transferase)	GO:0016758(molecular_function:transferase activity, transferring hexosyl groups); GO:0008152(biological_process:metabolic process); GO:0050284(molecular_function:sinapate 1-glucosyltransferase activity); GO:0009636(biological_process:response to toxic substance); GO:0009718(biological_process:anthocyanin-containing compound biosynthetic process); GO:0080043(molecular_function:quercetin 3-O-glucos…	NP_188793.1(UDP-Glycosyltransferase superfamily protein [Arabidopsis thaliana])	sp|Q9LVF0|U84A2_ARATH(UDP-glycosyltransferase 84A2 OS=Arabidopsis thaliana OX=3702 GN=UGT84A2 PE=1 SV=1)	821710
250	AT3G21600	-1.01249	0.000820546	0.00468207	69	66	56	29	32	44	2.07	2	1.89	0.95	1.12	1.34	1.98667	1.13667		1627	Senescence/dehydration-associated protein-like protein [Source:UniProtKB/TrEMBL;Acc:Q9LVE6]	ENOG410YG0V(S:Function unknown)	ENOG410YG0V(Senescence-associated protein)				PF06911.9(Senescence:Senescence-associated protein)		NP_001327470.1(Senescence/dehydration-associated protein-like protein [Arabidopsis thaliana])	sp|F4JNX2|SDEH4_ARATH(Senescence/dehydration-associated protein At4g35985, chloroplastic OS=Arabidopsis thaliana OX=3702 GN=P85 PE=2 SV=1)	821714
251	AT3G22070	-6.21445	1.03e-05	0.000101745	15.79	7.15	14.25	0	0	0	1.12	0.52	1.13	0	0	0	0.923333	0		781	Proline-rich family protein [Source:UniProtKB/TrEMBL;Acc:Q9LRJ8]							GO:0008150(biological_process:biological_process); GO:0003674(molecular_function:molecular_function); GO:0016020(cellular_component:membrane); GO:0016021(cellular_component:integral component of membrane)			821769
252	AT3G22210	-1.35664	2.94e-25	4.19e-23	1557.48	1091.87	1422.94	564.71	519.17	685.66	169.56	124.42	172.22	68.03	66.55	75.65	155.4	70.0767		597	At3g22210 [Source:UniProtKB/TrEMBL;Acc:Q8LA01]	ENOG410ZB2F(S:Function unknown)	ENOG410ZB2F(-)					GO:0016021(cellular_component:integral component of membrane); GO:0008150(biological_process:biological_process); GO:0016020(cellular_component:membrane); GO:0016021(cellular_component:integral component of membrane)	NP_566701.1(transmembrane protein [Arabidopsis thaliana])		821785
253	AT3G22740	-6.68558	7.45e-07	9.47e-06	11	23	17	0	0	0	0.3	0.64	0.52	0	0	0	0.486667	0	HMT3	1622	Homocysteine S-methyltransferase 3 [Source:UniProtKB/Swiss-Prot;Acc:Q8LAX0]	COG2040(E:Amino acid transport and metabolism)	COG2040(Homocysteine s-methyltransferase)	K00547	mmuM, BHMT2	map00270(Cysteine and methionine metabolism)	PF02574.13(S-methyl_trans:Homocysteine S-methyltransferase)	GO:0008168(molecular_function:methyltransferase activity); GO:0032259(biological_process:methylation); GO:0016740(molecular_function:transferase activity); GO:0046872(molecular_function:metal ion binding); GO:0008270(molecular_function:zinc ion binding); GO:0008168(molecular_function:methyltransferase activity); GO:0032259(biological_process:methylation); GO:0008652(biological_process:cellular am…	NP_566715.1(homocysteine S-methyltransferase 3 [Arabidopsis thaliana])	sp|Q8LAX0|HMT3_ARATH(Homocysteine S-methyltransferase 3 OS=Arabidopsis thaliana OX=3702 GN=HMT3 PE=1 SV=2)	821845
254	AT3G22840	-2.20736	8.92e-80	1.06e-76	1454	1466	1037	272	342	324	70.07	72.09	55.51	14.37	19.35	15.89	65.89	16.5367	ELIP1	1035	ELIP1 [Source:UniProtKB/TrEMBL;Acc:A0A178VCA8]	ENOG410Y0RG(S:Function unknown)	ENOG410Y0RG(early light-induced protein)				PF00504.18(Chloroa_b-bind:Chlorophyll A-B binding protein)	GO:0071483(biological_process:cellular response to blue light); GO:0010030(biological_process:positive regulation of seed germination); GO:0010117(biological_process:photoprotection); GO:0034605(biological_process:cellular response to heat); GO:0010380(biological_process:regulation of chlorophyll biosynthetic process); GO:0009409(biological_process:response to cold); GO:0080167(biological_process…	NP_188923.1(Chlorophyll A-B binding family protein [Arabidopsis thaliana])	sp|P93735|ELIP1_ARATH(Early light-induced protein 1, chloroplastic OS=Arabidopsis thaliana OX=3702 GN=ELIP1 PE=1 SV=1)	821855
255	AT3G23730	-1.63998	1.05e-37	3.12e-35	690	645	559	206	185	283	27.04	25.7	24.34	8.84	8.51	11.29	25.6933	9.54667	XTH16	1216	Probable xyloglucan endotransglucosylase/hydrolase protein 16 [Source:UniProtKB/Swiss-Prot;Acc:Q8LG58]	COG2273(G:Carbohydrate transport and metabolism)	COG2273(hydrolase family 16)	K08235	E2.4.1.207		PF00722.18(Glyco_hydro_16:Glycosyl hydrolases family 16); PF06955.9(XET_C:Xyloglucan endo-transglycosylase (XET) C-terminus)	GO:0042546(biological_process:cell wall biogenesis); GO:0005618(cellular_component:cell wall); GO:0048046(cellular_component:apoplast); GO:0071555(biological_process:cell wall organization); GO:0016762(molecular_function:xyloglucan:xyloglucosyl transferase activity); GO:0004553(molecular_function:hydrolase activity, hydrolyzing O-glycosyl compounds); GO:0071555(biological_process:cell wall organi…	NP_566738.1(xyloglucan endotransglucosylase/hydrolase 16 [Arabidopsis thaliana])	sp|Q8LG58|XTH16_ARATH(Probable xyloglucan endotransglucosylase/hydrolase protein 16 OS=Arabidopsis thaliana OX=3702 GN=XTH16 PE=2 SV=2)	821955
256	AT3G23830	-1.05354	6.41e-17	4.06e-15	569	546	557	268	290	337	26.13	25.58	28.44	13.49	15.64	15.76	26.7167	14.9633	RBG4	1082	GRP4 [Source:UniProtKB/TrEMBL;Acc:A0A178VD35]	COG0724(M:Cell wall/membrane/envelope biogenesis); ENOG41121QZ(S:Function unknown); ENOG410XZHK(S:Function unknown); ENOG41128XI(S:Function unknown)	COG0724(udp-glucose 4-epimerase); ENOG41121QZ(Glycine-rich RNA-binding protein); ENOG410XZHK(Glycine-rich RNA-binding protein); ENOG41128XI(RNA recognition motif. (a.k.a. RRM, RBD, or RNP domain))				PF00076.19(RRM_1:RNA recognition motif. (a.k.a. RRM, RBD, or RNP domain)); PF16367.2(RRM_7:RNA recognition motif)	GO:1900864(biological_process:mitochondrial RNA modification); GO:0080156(biological_process:mitochondrial mRNA modification); GO:0009409(biological_process:response to cold); GO:0003676(molecular_function:nucleic acid binding); GO:0006970(biological_process:response to osmotic stress); GO:0005739(cellular_component:mitochondrion); GO:0005739(cellular_component:mitochondrion); GO:0003723(molecula…	EOA31594.1(hypothetical protein CARUB_v10014791mg, partial [Capsella rubella])	sp|Q9LIS2|RBG4_ARATH(Glycine-rich RNA-binding protein 4, mitochondrial OS=Arabidopsis thaliana OX=3702 GN=RBG4 PE=2 SV=1)	821966
257	AT3G24020	-1.41195	0.00971388	0.0369806	33.02	20.87	14.7	11.39	8.43	8.62	1.71	1.11	0.85	0.65	0.51	0.46	1.22333	0.54	DIR16	979	Dirigent protein [Source:UniProtKB/TrEMBL;Acc:A0A178V7A9]	ENOG410YCDB(S:Function unknown)	ENOG410YCDB(disease resistance-responsive family protein)				PF03018.11(Dirigent:Dirigent-like protein)	GO:0005576(cellular_component:extracellular region); GO:0048046(cellular_component:apoplast)	NP_189044.1(Disease resistance-responsive (dirigent-like protein) family protein [Arabidopsis thaliana])	sp|Q7Y225|DIR16_ARATH(Dirigent protein 16 OS=Arabidopsis thaliana OX=3702 GN=DIR16 PE=2 SV=1)	821987
258	AT3G25730	-1.358	0.00654823	0.0267592	27	31	21	13	7	14	0.82	0.95	0.71	0.43	0.25	0.43	0.826667	0.37	ARF14	1495	AP2/ERF and B3 domain-containing transcription factor ARF14 [Source:UniProtKB/Swiss-Prot;Acc:Q9LS06]	ENOG4110AU5(S:Function unknown); COG0024(K:Transcription)	ENOG4110AU5(Retrotransposon protein); COG0024(AP2 ERF and B3 domain-containing)	K09287;K01265	RAV;map		PF02362.18(B3:B3 DNA binding domain); PF00847.17(AP2:AP2 domain)	GO:0003700(molecular_function:transcription factor activity, sequence-specific DNA binding); GO:0006355(biological_process:regulation of transcription, DNA-templated); GO:0005634(cellular_component:nucleus); GO:0044212(molecular_function:transcription regulatory region DNA binding); GO:0006355(biological_process:regulation of transcription, DNA-templated); GO:0003677(molecular_function:DNA bindin…	NP_189201.1(ethylene response DNA binding factor 3 [Arabidopsis thaliana])	sp|Q9LS06|RAVL4_ARATH(AP2/ERF and B3 domain-containing transcription factor ARF14 OS=Arabidopsis thaliana OX=3702 GN=ARF14 PE=2 SV=1)	822164
259	AT3G28220	-1.79304	4.2e-64	2.65e-61	1336	1515	1251	414	427	467	37.79	43.37	39.29	12.79	14.17	13.46	40.15	13.4733		1588	AT3g28220/T19D11_3 [Source:UniProtKB/TrEMBL;Acc:Q9LHA6]	ENOG410XQV8(S:Function unknown)	ENOG410XQV8(zinc finger)				PF00917.23(MATH:MATH domain)	GO:0005773(cellular_component:vacuole); GO:0009941(cellular_component:chloroplast envelope); GO:0016020(cellular_component:membrane); GO:0016021(cellular_component:integral component of membrane); GO:0005515(molecular_function:protein binding)	NP_189462.1(TRAF-like family protein [Arabidopsis thaliana])	sp|Q9FPT1|UBP12_ARATH(Ubiquitin carboxyl-terminal hydrolase 12 OS=Arabidopsis thaliana OX=3702 GN=UBP12 PE=1 SV=2)	822448
260	AT3G29631	-2.89642	0.00306026	0.0142319	16.85	12.57	8.54	0	0	5.65	3.2	2.58	1.81	0	0	1.08	2.53	0.36		448	Nuclease [Source:UniProtKB/TrEMBL;Acc:A0A1I9LQX6]							GO:0016788(molecular_function:hydrolase activity, acting on ester bonds)	NP_001326984.1(nuclease [Arabidopsis thaliana])		28719339
261	AT3G30775	-1.75453	3.02e-21	2.93e-19	321	323	385	105	94	144	6.64	6.72	8.85	2.36	2.29	3.03	7.40333	2.56	POX1	2174	Proline dehydrogenase 1, mitochondrial [Source:UniProtKB/Swiss-Prot;Acc:P92983]	COG0506(E:Amino acid transport and metabolism)	COG0506(Proline dehydrogenase)	K00318	PRODH	map00330(Arginine and proline metabolism)	PF01619.15(Pro_dh:Proline dehydrogenase)	GO:0004657(molecular_function:proline dehydrogenase activity); GO:0006562(biological_process:proline catabolic process); GO:0055114(biological_process:oxidation-reduction process); GO:0016491(molecular_function:oxidoreductase activity); GO:0055114(biological_process:oxidation-reduction process); GO:0005739(cellular_component:mitochondrion); GO:0005739(cellular_component:mitochondrion); GO:0006979…	NP_189701.3(Methylenetetrahydrofolate reductase family protein [Arabidopsis thaliana])	sp|P92983|PROD1_ARATH(Proline dehydrogenase 1, mitochondrial OS=Arabidopsis thaliana OX=3702 GN=POX1 PE=1 SV=2)	822833
262	AT3G41979	-1.00806	6.1e-05	0.000492298	182.27	91.41	147.16	66.78	72.78	92.05	3058.58	1907.81	2582.09	1510.52	1631.91	1537.63	2516.16	1560.02		164	rRNA [Source:TAIR;Acc:AT3G41979]	ENOG4111JHC(S:Function unknown); ENOG410ZQPG(S:Function unknown); ENOG4111DBJ(S:Function unknown); ENOG410Z05T(S:Function unknown)	ENOG4111JHC(senescence-associated protein); ENOG410ZQPG(-); ENOG4111DBJ(-); ENOG410Z05T(-)						ESR37016.1(hypothetical protein CICLE_v10029531mg [Citrus clementina])	sp|Q8TGM5|ART3_YEAST(Putative uncharacterized protein ART3 OS=Saccharomyces cerevisiae (strain ATCC 204508 / S288c) OX=559292 GN=ART3 PE=5 SV=1)	NA
263	AT3G43580	-1.07362	0.00721778	0.028894	48	42	34	13	18	35	1.32	1.17	1.04	0.39	0.58	0.98	1.17667	0.65		1623	At3g43580 [Source:UniProtKB/TrEMBL;Acc:Q9FYD2]	ENOG411206Y(S:Function unknown); COG0204(I:Lipid transport and metabolism)	ENOG411206Y(transposon protein); COG0204(Acyltransferase)					GO:0016020(cellular_component:membrane); GO:0016021(cellular_component:integral component of membrane)	NP_189944.1(Beta-galactosidase related protein [Arabidopsis thaliana])		823455
264	AT3G45970	-1.8401	8.92e-06	8.92e-05	53	35	50	14	11	18	2.71	1.83	2.84	0.79	0.66	0.94	2.46	0.796667	EXLA1	989	Expansin-like A1 [Source:UniProtKB/Swiss-Prot;Acc:Q9LZT4]	ENOG410YDTV(G:Carbohydrate transport and metabolism)	ENOG410YDTV(expansin-like)				PF01357.18(Pollen_allerg_1:Pollen allergen); PF03330.15(DPBB_1:Lytic transglycolase)	GO:0005576(cellular_component:extracellular region); GO:0009505(cellular_component:plant-type cell wall); GO:0009506(cellular_component:plasmodesma); GO:0016020(cellular_component:membrane); GO:0016021(cellular_component:integral component of membrane); GO:0005576(cellular_component:extracellular region); GO:0005618(cellular_component:cell wall); GO:0005794(cellular_component:Golgi apparatus); GO…	AAM63819.1(Expansin-like 1 precursor (At-EXPL1) (Ath-ExpBeta-2.1) [Arabidopsis thaliana])	sp|Q9LZT4|EXLA1_ARATH(Expansin-like A1 OS=Arabidopsis thaliana OX=3702 GN=EXLA1 PE=2 SV=1)	823740
265	AT3G48360	-1.59265	0.0022306	0.0109263	18	27	45	11	11	12	0.37	0.53	1.01	0.24	0.26	0.24	0.636667	0.246667	BT2	2419	BTB/POZ and TAZ domain-containing protein 2 [Source:UniProtKB/Swiss-Prot;Acc:Q94BN0]	COG5076(B:Chromatin structure and dynamics); COG5076(K:Transcription); ENOG410YCVF(S:Function unknown)	COG5076(bromodomain); COG5076(bromodomain); ENOG410YCVF(- Bric-a-Brac, Tramtrack, Broad Complex BTB domain with TAZ zinc finger and Calmodulin-binding domains, expressed)	K00517	CYP81F		PF00651.28(BTB:BTB/POZ domain); PF02135.13(zf-TAZ:TAZ zinc finger)	GO:0005634(cellular_component:nucleus); GO:0004402(molecular_function:histone acetyltransferase activity); GO:0003712(molecular_function:transcription cofactor activity); GO:0006355(biological_process:regulation of transcription, DNA-templated); GO:0008270(molecular_function:zinc ion binding); GO:0016573(biological_process:histone acetylation); GO:0006355(biological_process:regulation of transcri…	NP_001326127.1(BTB and TAZ domain protein 2 [Arabidopsis thaliana])	sp|Q94BN0|BT2_ARATH(BTB/POZ and TAZ domain-containing protein 2 OS=Arabidopsis thaliana OX=3702 GN=BT2 PE=1 SV=1)	823994
266	AT3G48490	-1.12735	0.000528547	0.00320815	53	76	79	38	26	43	5.02	7.49	8.32	3.97	2.9	4.13	6.94333	3.66667		649	At3g48490 [Source:UniProtKB/TrEMBL;Acc:Q8LD28]	ENOG4111ED6(S:Function unknown)	ENOG4111ED6(-)					GO:0008150(biological_process:biological_process)	NP_566906.1(hypothetical protein AT3G48490 [Arabidopsis thaliana])		824008
267	AT3G48790	-1.02206	0.00410595	0.018266	53	47	48.44	29.61	17	33.99	2.22	1.98	2.22	1.32	0.83	1.42	2.14	1.19		1201	Pyridoxal phosphate (PLP)-dependent transferases superfamily protein [Source:UniProtKB/TrEMBL;Acc:F4JF53]	COG0156(H:Coenzyme transport and metabolism)	COG0156(8-Amino-7-oxononanoate synthase)	K00654	SPT	map00600(Sphingolipid metabolism); map04071(Sphingolipid signaling pathway); map04138(Autophagy - yeast)	PF00155.18(Aminotran_1_2:Aminotransferase class I and II); PF01041.14(DegT_DnrJ_EryC1:DegT/DnrJ/EryC1/StrS aminotransferase family); PF01212.18(Beta_elim_lyase:Beta-eliminating lyase); PF00266.16(Aminotran_5:Aminotransferase class-V)	GO:0009058(biological_process:biosynthetic process); GO:0016740(molecular_function:transferase activity); GO:0030170(molecular_function:pyridoxal phosphate binding); GO:0016740(molecular_function:transferase activity); GO:0003824(molecular_function:catalytic activity); GO:0009058(biological_process:biosynthetic process); GO:0030170(molecular_function:pyridoxal phosphate binding)	NP_190448.1(Pyridoxal phosphate (PLP)-dependent transferases superfamily protein [Arabidopsis thaliana])	sp|Q9M304|LCB2B_ARATH(Long chain base biosynthesis protein 2b OS=Arabidopsis thaliana OX=3702 GN=LCB2b PE=1 SV=1)	824040
268	AT3G49410	-1.18767	0.000760091	0.00438546	71	55	36	23	21	34	1.39	1.08	0.96	0.54	0.49	0.69	1.14333	0.573333		2266	Transcription factor IIIC, subunit 5 [Source:UniProtKB/TrEMBL;Acc:F4IXX4]	ENOG4111DXH(K:Transcription)	ENOG4111DXH(transcription factor)	K15202	GTF3C5, TFC1		PF09734.6(Tau95:RNA polymerase III transcription factor (TF)IIIC subunit)	GO:0000127(cellular_component:transcription factor TFIIIC complex); GO:0006384(biological_process:transcription initiation from RNA polymerase III promoter)	NP_190510.3(Transcription factor IIIC, subunit 5 [Arabidopsis thaliana])	sp|Q54GS8|TF3C5_DICDI(General transcription factor 3C polypeptide 5 OS=Dictyostelium discoideum OX=44689 GN=gtf3c5 PE=3 SV=1)	824103
269	AT3G49900	-1.26418	3.37e-12	1.12e-10	230	213	201	81	103	113	5.92	5.54	5.73	2.27	3.11	2.96	5.73	2.78		1734	Phototropic-responsive NPH3 family protein [Source:UniProtKB/TrEMBL;Acc:F4IZ87]	ENOG410YGPF(S:Function unknown)	ENOG410YGPF(BTB POZ domain-containing protein)				PF03000.11(NPH3:NPH3 family); PF14073.3(Cep57_CLD:Centrosome localisation domain of Cep57)	GO:0005515(molecular_function:protein binding)	NP_001190044.1(Phototropic-responsive NPH3 family protein [Arabidopsis thaliana])	sp|Q9M2W8|Y3990_ARATH(BTB/POZ domain-containing protein At3g49900 OS=Arabidopsis thaliana OX=3702 GN=At3g49900 PE=3 SV=1)	824152
270	AT3G50570	-1.38796	1.17e-08	2.15e-07	132	112	111	51	51	47	8.28	7.14	7.66	3.48	3.72	3.14	7.69333	3.44667		859	Hydroxyproline-rich glycoprotein family protein [Source:UniProtKB/TrEMBL;Acc:A0A1I9LTN0]	ENOG41106MI(S:Function unknown)	ENOG41106MI(Pfam:DUF784)				PF05617.8(Prolamin_like:Prolamin-like)		NP_001327871.1(hydroxyproline-rich glycoprotein family protein [Arabidopsis thaliana])		824221
271	AT3G50800	-3.57193	1.83e-06	2.14e-05	23.99	27	23.98	3.54	0	3.27	1.35	1.56	1.5	0.22	0	0.19	1.47	0.136667		922	Uncharacterized protein At3g50800 [Source:UniProtKB/TrEMBL;Acc:Q9SVL8]	ENOG410Z0XV(S:Function unknown); ENOG410YR55(S:Function unknown); ENOG4110606(S:Function unknown)	ENOG410Z0XV(Alpha beta hydrolase); ENOG410YR55(-); ENOG4110606(-)				PF14009.3(DUF4228:Domain of unknown function (DUF4228))	GO:0005575(cellular_component:cellular_component)	NP_190649.1(hypothetical protein AT3G50800 [Arabidopsis thaliana])		824244
272	AT3G50850	-2.62818	0.00601932	0.0249114	6.55	14.88	12.44	1.73	4	0.16	0.44	1.03	0.93	0.13	0.32	0.01	0.8	0.153333		811	At3g50850 [Source:UniProtKB/TrEMBL;Acc:Q9SVL4]	ENOG410Z3UV(S:Function unknown); ENOG41121JN(S:Function unknown); COG0500(S:Function unknown)	ENOG410Z3UV(Putative methyltransferase); ENOG41121JN(methyltransferase like 21C); COG0500(methyltransferase like 21C)				PF10294.6(Methyltransf_16:Lysine methyltransferase); PF13489.3(Methyltransf_23:Methyltransferase domain)	GO:0016740(molecular_function:transferase activity); GO:0008168(molecular_function:methyltransferase activity); GO:0032259(biological_process:methylation)	NP_190654.1(Putative methyltransferase family protein [Arabidopsis thaliana])		824249
273	AT3G51240	-1.41418	7.38e-68	5.52e-65	4303.98	4461.57	3575.8	1650.49	1664.92	1775	134.68	140.82	123.01	55.34	60.35	55.89	132.837	57.1933	F3H	1508	Naringenin,2-oxoglutarate 3-dioxygenase [Source:UniProtKB/Swiss-Prot;Acc:Q9S818]	COG3491(S:Function unknown)	COG3491(2OGFe(II) oxygenase)	K00475	F3H	map00941(Flavonoid biosynthesis)	PF03171.17(2OG-FeII_Oxy:2OG-Fe(II) oxygenase superfamily); PF14226.3(DIOX_N:non-haem dioxygenase in morphine synthesis N-terminal)	GO:0016491(molecular_function:oxidoreductase activity); GO:0031418(molecular_function:L-ascorbic acid binding); GO:0009813(biological_process:flavonoid biosynthetic process); GO:0051213(molecular_function:dioxygenase activity); GO:0046872(molecular_function:metal ion binding); GO:0016491(molecular_function:oxidoreductase activity); GO:0055114(biological_process:oxidation-reduction process); GO:00…	NP_190692.1(flavanone 3-hydroxylase [Arabidopsis thaliana])	sp|Q9S818|FL3H_ARATH(Naringenin,2-oxoglutarate 3-dioxygenase OS=Arabidopsis thaliana OX=3702 GN=F3H PE=1 SV=1)	824287
274	AT3G52310	-1.45365	3.91e-05	0.000333658	76	61	43	27	15	30	1.32	1.11	0.83	0.51	0.32	0.54	1.08667	0.456667		2443	ABC-2 type transporter family protein [Source:TAIR;Acc:AT3G52310]	COG1131(S:Function unknown); COG0561(S:Function unknown)	COG1131(energy coupled proton transport, down electrochemical gradient); COG0561(,hydrolase)					GO:0016021(cellular_component:integral component of membrane); GO:0005524(molecular_function:ATP binding); GO:0016887(molecular_function:ATPase activity)	OAP02417.1(ABCG27 [Arabidopsis thaliana])	sp|Q9FT51|AB27G_ARATH(ABC transporter G family member 27 OS=Arabidopsis thaliana OX=3702 GN=ABCG27 PE=2 SV=1)	NA
275	AT3G53940	-1.03449	0.000180589	0.00127029	93	96	96	45	66	42	2.54	2.64	2.92	1.34	2.1	1.16	2.7	1.53333		1708	Mitochondrial substrate carrier family protein [Source:UniProtKB/TrEMBL;Acc:Q8W4M2]	ENOG410ZRF1(S:Function unknown)	ENOG410ZRF1(Solute carrier family 25)				PF00153.24(Mito_carr:Mitochondrial carrier protein)	GO:0016020(cellular_component:membrane); GO:0016020(cellular_component:membrane); GO:0016021(cellular_component:integral component of membrane); GO:0022857(molecular_function:transmembrane transporter activity); GO:0055085(biological_process:transmembrane transport); GO:0006810(biological_process:transport)	NP_001325776.1(Mitochondrial substrate carrier family protein [Arabidopsis thaliana])	sp|Q54MZ4|MCFB_DICDI(Mitochondrial substrate carrier family protein B OS=Dictyostelium discoideum OX=44689 GN=mcfB PE=3 SV=1)	824561
276	AT3G54040	-1.04533	0.00197812	0.00986277	60	56	45	20	34	32	2.92	2.83	2.49	1.09	1.97	1.61	2.74667	1.55667		1180	PAR1 protein [Source:UniProtKB/TrEMBL;Acc:A0A1I9LQ94]	ENOG410YH1N(S:Function unknown)	ENOG410YH1N(PAR1 protein)				PF06521.8(PAR1:PAR1 protein)		NP_001326759.1(PAR1 protein [Arabidopsis thaliana])		824571
277	AT3G54600	-3.1782	1.19e-102	2.19e-99	1308	1690	1171	141	203	162	32.96	43.04	32.77	3.88	6	4.16	36.2567	4.68	DJ1F	1752	DJ-1 protein homolog F [Source:UniProtKB/Swiss-Prot;Acc:Q9M1G8]	COG0693(S:Function unknown)	COG0693(PfpI family)	K18881	DJ1D	map00620(Pyruvate metabolism)	PF01965.21(DJ-1_PfpI:DJ-1/PfpI family)		NP_191023.1(Class I glutamine amidotransferase-like superfamily protein [Arabidopsis thaliana])	sp|Q9M1G8|DJ1F_ARATH(DJ-1 protein homolog F OS=Arabidopsis thaliana OX=3702 GN=DJ1F PE=1 SV=1)	824625
278	AT3G54880	-1.2914	3.19e-11	8.96e-10	275	194	254	98	117	112	12.83	9.23	13.17	5.01	6.41	5.32	11.7433	5.58		1060	At3g54880 [Source:UniProtKB/TrEMBL;Acc:Q9SV37]	ENOG4111Z4C(Z:Cytoskeleton)	ENOG4111Z4C(Kinesin family member)				PF13259.3(DUF4050:Protein of unknown function (DUF4050))		NP_191048.1(zinc finger protein [Arabidopsis thaliana])		824653
279	AT3G55710	-1.55319	1.03e-15	5.61e-14	255	227	166	83	77	81	5.89	5.3	4.26	2.09	2.09	1.91	5.15	2.03	UGT76F2	1888	UDP-glycosyltransferase 76F2 [Source:UniProtKB/Swiss-Prot;Acc:Q9M051]	COG1819(S:Function unknown)	COG1819(Transferase)				PF00201.15(UDPGT:UDP-glucoronosyl and UDP-glucosyl transferase)	GO:0016758(molecular_function:transferase activity, transferring hexosyl groups); GO:0080043(molecular_function:quercetin 3-O-glucosyltransferase activity); GO:0008194(molecular_function:UDP-glycosyltransferase activity); GO:0080044(molecular_function:quercetin 7-O-glucosyltransferase activity); GO:0016757(molecular_function:transferase activity, transferring glycosyl groups); GO:0016740(molecula…	NP_191130.1(UDP-Glycosyltransferase superfamily protein [Arabidopsis thaliana])	sp|Q9M051|U76F2_ARATH(UDP-glycosyltransferase 76F2 OS=Arabidopsis thaliana OX=3702 GN=UGT76F2 PE=2 SV=1)	824737
280	AT3G56220	-2.81684	0.00839855	0.0328093	9	10	11	0	0	5	0.52	0.75	0.75	0	0	0.32	0.673333	0.106667		905	At3g56220 [Source:UniProtKB/TrEMBL;Acc:Q9LYM0]	ENOG4110794(K:Transcription); ENOG41114YX(S:Function unknown); ENOG410YJUZ(S:Function unknown)	ENOG4110794(Transcription regulator); ENOG41114YX(-); ENOG410YJUZ(-)					GO:0046983(molecular_function:protein dimerization activity)	NP_191181.1(transcription regulator [Arabidopsis thaliana])	sp|Q9LXA9|BH061_ARATH(Transcription factor bHLH61 OS=Arabidopsis thaliana OX=3702 GN=BHLH61 PE=2 SV=1)	824788
281	AT3G57440	-4.65846	0.0103598	0.0390629	3	1	8	0	0	0	0.1	0.04	0.34	0	0	0	0.16	0		1333	Putative uncharacterized protein [Source:UniProtKB/TrEMBL;Acc:Q6DYC0]	ENOG410ZH0S(S:Function unknown); ENOG410Z7UG(S:Function unknown); ENOG410YX1G(S:Function unknown)	ENOG410ZH0S(-); ENOG410Z7UG(-); ENOG410YX1G(-)						NP_001326812.1(hypothetical protein AT3G57440 [Arabidopsis thaliana])		824911
282	AT3G57450	-1.26065	4.79e-18	3.53e-16	608	540	652	270	282	282	15.68	14.08	18.67	7.6	8.53	7.41	16.1433	7.84667		1718	At3g57450 [Source:UniProtKB/TrEMBL;Acc:Q9SCM7]	ENOG410Z3R4(S:Function unknown)	ENOG410Z3R4(-)					GO:0008150(biological_process:biological_process)	NP_001319780.1(hypothetical protein AT3G57450 [Arabidopsis thaliana])		28719408
283	AT3G58000	-1.40729	0.00918281	0.0352707	20	30	19	6	10	13	1.2	1.84	1.27	0.39	0.7	0.79	1.43667	0.626667	VQ25	881	VQ motif-containing protein 25 [Source:UniProtKB/Swiss-Prot;Acc:Q9M2P8]	ENOG410ZA13(S:Function unknown); ENOG410Z0Y1(S:Function unknown); ENOG41113CW(S:Function unknown)	ENOG410ZA13(VQ motif-containing protein); ENOG410Z0Y1(VQ motif); ENOG41113CW(VQ motif-containing protein)				PF05678.11(VQ:VQ motif)	GO:0005634(cellular_component:nucleus); GO:0006952(biological_process:defense response); GO:0005634(cellular_component:nucleus)	NP_191359.1(VQ motif-containing protein [Arabidopsis thaliana])	sp|Q9M2P8|VQ25_ARATH(VQ motif-containing protein 25 OS=Arabidopsis thaliana OX=3702 GN=VQ25 PE=3 SV=1)	824969
284	AT3G58120	-1.40136	9.88e-22	1.02e-19	713	744	690	339	220	342	17.99	18.94	19.32	9.35	6.5	8.79	18.75	8.21333	BZIP61	1902	BZIP61 [Source:UniProtKB/TrEMBL;Acc:A0A178VLL5]	ENOG410YEVN(K:Transcription)	ENOG410YEVN(Transcription factor)				PF00170.18(bZIP_1:bZIP transcription factor); PF07716.12(bZIP_2:Basic region leucine zipper); PF03131.14(bZIP_Maf:bZIP Maf transcription factor)	GO:0006355(biological_process:regulation of transcription, DNA-templated); GO:0003700(molecular_function:transcription factor activity, sequence-specific DNA binding)	NP_001327593.1(Basic-leucine zipper (bZIP) transcription factor family protein [Arabidopsis thaliana])	sp|Q9M2K4|BZP61_ARATH(Basic leucine zipper 61 OS=Arabidopsis thaliana OX=3702 GN=BZIP61 PE=1 SV=1)	824981
285	AT3G58850	-1.49206	1.97e-13	7.78e-12	259	218	249	112	69	105	15.53	13.1	16.14	7.37	4.82	6.19	14.9233	6.12667	PAR2	1041	Transcription factor PAR2 [Source:UniProtKB/Swiss-Prot;Acc:Q9LXR7]	ENOG410ZFRH(S:Function unknown)	ENOG410ZFRH(phy rapidly regulated)					GO:0040008(biological_process:regulation of growth); GO:0009641(biological_process:shade avoidance); GO:0005634(cellular_component:nucleus); GO:0005634(cellular_component:nucleus); GO:0032502(biological_process:developmental process); GO:0009641(biological_process:shade avoidance); GO:0007623(biological_process:circadian rhythm); GO:0009742(biological_process:brassinosteroid mediated signaling pa…	NP_191444.1(phy rapidly regulated 2 [Arabidopsis thaliana])	sp|Q9LXR7|PAR2_ARATH(Transcription factor PAR2 OS=Arabidopsis thaliana OX=3702 GN=PAR2 PE=3 SV=1)	825054
286	AT3G58980	-1.21567	1.58e-05	0.000148904	98.81	124.55	67.68	39	55	43	1.39	1.76	1.14	0.95	1.05	0.85	1.43	0.95		1785	F-box/LRR-repeat protein At3g58980 [Source:UniProtKB/Swiss-Prot;Acc:P0C2G1]	ENOG411056Y(S:Function unknown); ENOG410ZP1S(S:Function unknown); ENOG411172Q(S:Function unknown); ENOG410ZC2N(S:Function unknown); ENOG410YZFH(S:Function unknown)	ENOG411056Y(F-box LRR-repeat protein); ENOG410ZP1S(F-box domain); ENOG411172Q(f-box family); ENOG410ZC2N(F-box domain containing protein, expressed); ENOG410YZFH(F-box LRR-repeat protein)				PF07723.10(LRR_2:Leucine Rich Repeat); PF00646.30(F-box:F-box domain); PF12937.4(F-box-like:F-box-like)	GO:0008150(biological_process:biological_process); GO:0005515(molecular_function:protein binding)	NP_191457.2(F-box family protein [Arabidopsis thaliana])	sp|P0C2G1|FBL26_ARATH(F-box/LRR-repeat protein At3g58980 OS=Arabidopsis thaliana OX=3702 GN=At3g58980 PE=2 SV=1)	825067
287	AT3G58990	-12.4638	8.89e-26	1.34e-23	866.19	1225.45	748.32	0	0	0	32.91	47.3	31.57	0	0	0	37.26	0	IPMI1	1246	3-isopropylmalate dehydratase small subunit 2 [Source:UniProtKB/Swiss-Prot;Acc:Q9LYT7]	COG0066(E:Amino acid transport and metabolism)	COG0066(Catalyzes the isomerization between 2-isopropylmalate and 3-isopropylmalate, via the formation of 2-isopropylmaleate (By similarity))	K21359;K01704	MAM-IS, IPMI2;leuD, IPMI-S	map00660(C5-Branched dibasic acid metabolism); map00290(Valine, leucine and isoleucine biosynthesis); map00966(Glucosinolate biosynthesis)	PF00694.16(Aconitase_C:Aconitase C-terminal domain)	GO:0019761(biological_process:glucosinolate biosynthetic process); GO:0009570(cellular_component:chloroplast stroma); GO:0016829(molecular_function:lyase activity); GO:0009507(cellular_component:chloroplast); GO:0009536(cellular_component:plastid); GO:0008652(biological_process:cellular amino acid biosynthetic process); GO:0009536(cellular_component:plastid); GO:0009082(biological_process:branche…	NP_191458.1(isopropylmalate isomerase 1 [Arabidopsis thaliana])	sp|Q9LYT7|LEUD2_ARATH(3-isopropylmalate dehydratase small subunit 2 OS=Arabidopsis thaliana OX=3702 GN=IPMI1 PE=1 SV=1)	825068
288	AT3G59068	-1.48291	0.000163944	0.00116744	46	41	78	23	18	26	2.9	2.65	5.46	1.59	1.33	1.67	3.67	1.53		850	Potential natural antisense gene, locus overlaps with AT3G59070 [Source:TAIR;Acc:AT3G59068]	ENOG410XR70(S:Function unknown)	ENOG410XR70(Ferric-chelate reductase)					GO:0016021(cellular_component:integral component of membrane); GO:0055114(biological_process:oxidation-reduction process)	NP_191466.1(Cytochrome b561/ferric reductase transmembrane with DOMON related domain-containing protein [Arabidopsis thaliana])	sp|Q9LYS9|B561H_ARATH(Cytochrome b561 and DOMON domain-containing protein At3g59070 OS=Arabidopsis thaliana OX=3702 GN=At3g59070 PE=3 SV=1)	NA
289	AT3G59670	-1.03143	4.47e-18	3.31e-16	707	725	558	368	331	369	14.73	15.24	12.91	8.37	8.09	7.84	14.2933	8.1		2067	Elongation factor [Source:UniProtKB/TrEMBL;Acc:Q56XZ5]	ENOG411298C(S:Function unknown); ENOG41114CY(S:Function unknown)	ENOG411298C(-); ENOG41114CY(-)					GO:0003746(molecular_function:translation elongation factor activity); GO:0006414(biological_process:translational elongation)	NP_191526.2(elongation factor [Arabidopsis thaliana])		825136
290	AT3G60900	-1.02178	0.00729377	0.0291577	41	39	45	22	26	20	0.91	0.88	1.11	0.54	0.68	0.45	0.966667	0.556667	FLA10	1948	Fasciclin-like arabinogalactan protein 10 [Source:UniProtKB/Swiss-Prot;Acc:Q9LZX4]	ENOG410YIMZ(M:Cell wall/membrane/envelope biogenesis)	ENOG410YIMZ(Fasciclin-like arabinogalactan protein)				PF02469.19(Fasciclin:Fasciclin domain)	GO:0005886(cellular_component:plasma membrane); GO:0016020(cellular_component:membrane); GO:0005886(cellular_component:plasma membrane); GO:0031225(cellular_component:anchored component of membrane); GO:0046658(cellular_component:anchored component of plasma membrane); GO:0031225(cellular_component:anchored component of membrane); GO:0046658(cellular_component:anchored component of plasma membran…	NP_191649.1(FASCICLIN-like arabinogalactan-protein 10 [Arabidopsis thaliana])	sp|Q9LZX4|FLA10_ARATH(Fasciclin-like arabinogalactan protein 10 OS=Arabidopsis thaliana OX=3702 GN=FLA10 PE=1 SV=1)	825261
291	AT3G61100	-1.04907	9.44e-12	2.9e-10	345	328	259	132	164	202	23.68	23.16	19.75	9.96	13.23	14.09	22.1967	12.4267		801	Putative endonuclease or glycosyl hydrolase [Source:UniProtKB/TrEMBL;Acc:Q9LEW6]	ENOG41108E7(S:Function unknown); ENOG410XQFX(S:Function unknown); ENOG411091J(S:Function unknown); ENOG411063V(U:Intracellular trafficking, secretion, and vesicular transport)	ENOG41108E7(Pfam:DUF88); ENOG410XQFX(kiaa0430); ENOG411091J(Pfam:DUF88); ENOG411063V(BEST Arabidopsis thaliana protein match is EDA32 (embryo sac development arrest 32) (TAIR AT3G62210.1))				PF01936.15(NYN:NYN domain)	GO:0016787(molecular_function:hydrolase activity); GO:0010468(biological_process:regulation of gene expression); GO:0005777(cellular_component:peroxisome); GO:0090305(biological_process:nucleic acid phosphodiester bond hydrolysis); GO:0004519(molecular_function:endonuclease activity); GO:0005777(cellular_component:peroxisome); GO:0010468(biological_process:regulation of gene expression)	NP_191669.1(Putative endonuclease or glycosyl hydrolase [Arabidopsis thaliana])		825282
292	AT3G61840	-1.97507	0.00569301	0.0237853	20	13	16	5	1	8	1.28	0.86	1.14	0.35	0.08	0.52	1.09333	0.316667		839	Auxin response factor, putative (DUF688) [Source:UniProtKB/TrEMBL;Acc:F4JFH6]	ENOG410YECH(K:Transcription); ENOG41104CB(S:Function unknown)	ENOG410YECH(auxin response factor); ENOG41104CB(Protein of unknown function (DUF688))				PF05097.9(DUF688:Protein of unknown function (DUF688))	GO:0008150(biological_process:biological_process)	BAC43622.1(unknown protein [Arabidopsis thaliana])		825357
293	AT3G61920	-1.41424	1.83e-05	0.00016954	79	59	65	27	18	40	4.53	3.47	4.14	1.7	1.21	2.33	4.04667	1.74667		909	At3g61920 [Source:UniProtKB/TrEMBL;Acc:Q9M273]	ENOG4111EFJ(S:Function unknown); ENOG411140X(S:Function unknown)	ENOG4111EFJ(-); ENOG411140X(-)				PF14009.3(DUF4228:Domain of unknown function (DUF4228))		NP_191751.1(UvrABC system protein C [Arabidopsis thaliana])		825365
294	AT3G62610	-3.17004	2.46e-06	2.77e-05	21	29	30	1	5	4	0.71	0.99	1.12	0.04	0.2	0.14	0.94	0.126667	MYB11	1374	Transcription factor MYB11 [Source:UniProtKB/Swiss-Prot;Acc:Q9LZK4]	COG5147(S:Function unknown)	COG5147(lipase class 3 family protein)	K09422	MYBP		PF00249.28(Myb_DNA-binding:Myb-like DNA-binding domain); PF13921.3(Myb_DNA-bind_6:Myb-like DNA-binding domain)	GO:0008285(biological_process:negative regulation of cell proliferation); GO:0048640(biological_process:negative regulation of developmental growth); GO:0044212(molecular_function:transcription regulatory region DNA binding); GO:0003677(molecular_function:DNA binding); GO:0005634(cellular_component:nucleus); GO:0003700(molecular_function:transcription factor activity, sequence-specific DNA bindin…	NP_191820.1(myb domain protein 11 [Arabidopsis thaliana])	sp|Q9LZK4|MYB11_ARATH(Transcription factor MYB11 OS=Arabidopsis thaliana OX=3702 GN=MYB11 PE=1 SV=1)	825435
295	AT4G00480	-1.54512	6.3e-06	6.53e-05	82	51	56	26	20	25	1.71	1.14	1.29	0.65	0.48	0.58	1.38	0.57	ATMYC1	2081	Basic helix-loop-helix (BHLH) DNA-binding superfamily protein [Source:UniProtKB/TrEMBL;Acc:F4JHC4]	ENOG410Z2WK(K:Transcription)	ENOG410Z2WK(Transcription factor)				PF14215.3(bHLH-MYC_N:bHLH-MYC and R2R3-MYB transcription factors N-terminal); PF00010.23(HLH:Helix-loop-helix DNA-binding domain)	GO:0003677(molecular_function:DNA binding); GO:0005634(cellular_component:nucleus); GO:0046983(molecular_function:protein dimerization activity); GO:0005515(molecular_function:protein binding)	NP_001154194.1(basic helix-loop-helix (bHLH) DNA-binding superfamily protein [Arabidopsis thaliana])	sp|Q8W2F1|BH012_ARATH(Transcription factor MYC1 OS=Arabidopsis thaliana OX=3702 GN=BHLH12 PE=1 SV=1)	827965
296	AT4G01060	-1.24255	9.29e-05	0.000712308	97	57	101	46	39	34	13.09	8.19	16.51	8.62	8.07	5.23	12.5967	7.30667	ETC3	646	CAPRICE-like MYB3 [Source:TAIR;Acc:AT4G01060]	ENOG410YUWZ(K:Transcription); ENOG41104ZC(K:Transcription); ENOG411043T(K:Transcription)	ENOG410YUWZ(Transcription factor); ENOG41104ZC(enhancer of try and cpc 1); ENOG411043T(Myb-like DNA-binding domain)	K09422	MYBP		PF00249.28(Myb_DNA-binding:Myb-like DNA-binding domain)	GO:0010026(biological_process:trichome differentiation); GO:0048765(biological_process:root hair cell differentiation); GO:0010228(biological_process:vegetative to reproductive phase transition of meristem); GO:0009751(biological_process:response to salicylic acid); GO:0009753(biological_process:response to jasmonic acid); GO:0003677(molecular_function:DNA binding); GO:0005634(cellular_component:…	NP_001031567.1(CAPRICE-like MYB3 [Arabidopsis thaliana])	sp|Q9M157|ETC3_ARATH(MYB-like transcription factor ETC3 OS=Arabidopsis thaliana OX=3702 GN=ETC3 PE=2 SV=1)	827917
297	AT4G01680	-1.41638	0.00119995	0.00648583	57	41	21	14	18	16	1.8	1.31	0.78	0.48	0.67	0.51	1.29667	0.553333	MYB55	1451	Myb domain protein 55 [Source:UniProtKB/TrEMBL;Acc:Q9ZSI4]	COG5147(S:Function unknown)	COG5147(-)	K09422	MYBP		PF00249.28(Myb_DNA-binding:Myb-like DNA-binding domain); PF13921.3(Myb_DNA-bind_6:Myb-like DNA-binding domain)	GO:0003677(molecular_function:DNA binding); GO:0005634(cellular_component:nucleus); GO:0044212(molecular_function:transcription regulatory region DNA binding); GO:0003677(molecular_function:DNA binding)	NP_192077.1(myb domain protein 55 [Arabidopsis thaliana])	sp|Q8VZQ2|MYB61_ARATH(Transcription factor MYB61 OS=Arabidopsis thaliana OX=3702 GN=MYB61 PE=2 SV=1)	826853
298	AT4G02040	-2.13511	0.00986638	0.0374729	6.57	28	11.94	0	7.27	4.65	0.43	1.9	0.87	0	0.56	0.31	1.06667	0.29		824	At4g02040 [Source:UniProtKB/TrEMBL;Acc:O04248]	ENOG4111ECQ(S:Function unknown); ENOG410ZGM2(S:Function unknown); ENOG41114PQ(S:Function unknown)	ENOG4111ECQ(-); ENOG410ZGM2(-); ENOG41114PQ(-)				PF15365.3(PNRC:Proline-rich nuclear receptor coactivator)	GO:0008150(biological_process:biological_process)	NP_192113.1(hypothetical protein AT4G02040 [Arabidopsis thaliana])		828161
299	AT4G02850	-1.29407	1.96e-30	4.13e-28	1217	1443	964	493	517	618	56.46	69.39	49.86	25.18	28.33	28.92	58.57	27.4767		1036	At4g02850 [Source:UniProtKB/TrEMBL;Acc:Q66GM9]	COG0384(S:Function unknown)	COG0384(phenazine biosynthesis protein, phzf family)				PF02567.13(PhzC-PhzF:Phenazine biosynthesis-like protein)	GO:0003824(molecular_function:catalytic activity); GO:0009058(biological_process:biosynthetic process); GO:0047661(molecular_function:amino-acid racemase activity)	NP_192194.2(phenazine biosynthesis PhzC/PhzF family protein [Arabidopsis thaliana])	sp|Q9KG32|Y283_BACHD(Uncharacterized isomerase BH0283 OS=Bacillus halodurans (strain ATCC BAA-125 / DSM 18197 / FERM 7344 / JCM 9153 / C-125) OX=272558 GN=BH0283 PE=3 SV=1)	828160
300	AT4G03210	-1.05957	1.6e-21	1.61e-19	1233	912	917	470	539	611	36.92	27.48	30.3	15.28	18.81	18.52	31.5667	17.5367	XTH9	1522	Xyloglucan endotransglucosylase/hydrolase (Fragment) [Source:UniProtKB/TrEMBL;Acc:C0SVH2]	ENOG410YBFU(G:Carbohydrate transport and metabolism)	ENOG410YBFU(xyloglucan endotransglucosylase hydrolase protein)	K08235	E2.4.1.207		PF00722.18(Glyco_hydro_16:Glycosyl hydrolases family 16); PF06955.9(XET_C:Xyloglucan endo-transglycosylase (XET) C-terminus)	GO:0042546(biological_process:cell wall biogenesis); GO:0005618(cellular_component:cell wall); GO:0071555(biological_process:cell wall organization); GO:0016740(molecular_function:transferase activity); GO:0016787(molecular_function:hydrolase activity); GO:0005975(biological_process:carbohydrate metabolic process); GO:0016798(molecular_function:hydrolase activity, acting on glycosyl bonds); GO:00…	NP_192230.1(xyloglucan endotransglucosylase/hydrolase 9 [Arabidopsis thaliana])	sp|Q8LDW9|XTH9_ARATH(Xyloglucan endotransglucosylase/hydrolase protein 9 OS=Arabidopsis thaliana OX=3702 GN=XTH9 PE=2 SV=2)	828024
301	AT4G04810	-4.46018	0.00335168	0.0153746	11	7	4	1	0	0	0.73	0.49	0.3	0.06	0	0	0.506667	0.02	MSRB4	908	Peptide methionine sulfoxide reductase B4 [Source:UniProtKB/Swiss-Prot;Acc:Q9M0Z5]	COG0229(O:Posttranslational modification, protein turnover, chaperones)	COG0229()-reductase)	K07305	msrB		PF01641.15(SelR:SelR domain)	GO:0055114(biological_process:oxidation-reduction process); GO:0006979(biological_process:response to oxidative stress); GO:0016671(molecular_function:oxidoreductase activity, acting on a sulfur group of donors, disulfide as acceptor); GO:0033743(molecular_function:peptide-methionine (R)-S-oxide reductase activity); GO:0030091(biological_process:protein repair)	XP_020876628.1(peptide methionine sulfoxide reductase B4 isoform X1 [Arabidopsis lyrata subsp. lyrata])	sp|Q9M0Z5|MSRB4_ARATH(Peptide methionine sulfoxide reductase B4 OS=Arabidopsis thaliana OX=3702 GN=MSRB4 PE=2 SV=1)	825818
302	AT4G04830	-2.05503	8.01e-06	8.09e-05	52	36	38	17	7	9	3.85	2.75	3.12	1.38	0.61	0.68	3.24	0.89	MSRB5	761	Peptide methionine sulfoxide reductase B5 [Source:UniProtKB/Swiss-Prot;Acc:Q9ZS91]	COG0229(O:Posttranslational modification, protein turnover, chaperones)	COG0229()-reductase)	K07305	msrB		PF01641.15(SelR:SelR domain)	GO:0033743(molecular_function:peptide-methionine (R)-S-oxide reductase activity); GO:0046872(molecular_function:metal ion binding); GO:0016491(molecular_function:oxidoreductase activity); GO:0055114(biological_process:oxidation-reduction process); GO:0006979(biological_process:response to oxidative stress); GO:0005737(cellular_component:cytoplasm); GO:0005829(cellular_component:cytosol); GO:00166…	NP_192392.1(methionine sulfoxide reductase B5 [Arabidopsis thaliana])	sp|Q9ZS91|MSRB5_ARATH(Peptide methionine sulfoxide reductase B5 OS=Arabidopsis thaliana OX=3702 GN=MSRB5 PE=1 SV=1)	825820
303	AT4G04840	-1.1779	7.11e-26	1.1e-23	2478	2073	2203	1150	1087	1041	119.27	101.8	117.78	60.66	61.43	50.98	112.95	57.69	MSRB6	1036	MSRB6 [Source:UniProtKB/TrEMBL;Acc:A0A178V4R5]	COG0229(O:Posttranslational modification, protein turnover, chaperones)	COG0229()-reductase)	K07305	msrB		PF01641.15(SelR:SelR domain)	GO:0033743(molecular_function:peptide-methionine (R)-S-oxide reductase activity); GO:0046872(molecular_function:metal ion binding); GO:0016491(molecular_function:oxidoreductase activity); GO:0055114(biological_process:oxidation-reduction process); GO:0006979(biological_process:response to oxidative stress); GO:0005737(cellular_component:cytoplasm); GO:0005829(cellular_component:cytosol); GO:00166…	NP_192393.2(methionine sulfoxide reductase B6 [Arabidopsis thaliana])	sp|Q8GWF4|MSRB6_ARATH(Peptide methionine sulfoxide reductase B6 OS=Arabidopsis thaliana OX=3702 GN=MSRB6 PE=2 SV=1)	825821
304	AT4G04940	-1.0371	6.11e-13	2.27e-11	419	475	359	181	216	281	5.6	6.39	5.33	2.64	3.38	3.83	5.77333	3.28333		3082	Putative WD-repeat membrane protein [Source:UniProtKB/TrEMBL;Acc:Q93YS7]	ENOG410XPJH(S:Function unknown)	ENOG410XPJH(WD repeat domain 36)	K14554	UTP21, WDR36	map03008(Ribosome biogenesis in eukaryotes)	PF04192.9(Utp21:Utp21 specific WD40 associated putative domain); PF00400.29(WD40:WD domain, G-beta repeat); PF12894.4(ANAPC4_WD40:Anaphase-promoting complex subunit 4 WD40 domain)	GO:0032040(cellular_component:small-subunit processome); GO:0006364(biological_process:rRNA processing); GO:0034388(cellular_component:Pwp2p-containing subcomplex of 90S preribosome); GO:0006364(biological_process:rRNA processing); GO:0032040(cellular_component:small-subunit processome); GO:0032040(cellular_component:small-subunit processome); GO:0006364(biological_process:rRNA processing); GO:00…	NP_567275.1(transducin family protein / WD-40 repeat family protein [Arabidopsis thaliana])	sp|Q8NI36|WDR36_HUMAN(WD repeat-containing protein 36 OS=Homo sapiens OX=9606 GN=WDR36 PE=1 SV=1)	825833
305	AT4G05170	-2.29355	0.00200372	0.00997301	20	13	16	6	1	4	1.1	0.69	0.83	0.33	0.06	0.2	0.873333	0.196667		1163	basic helix-loop-helix (bHLH) DNA-binding superfamily protein [Source:TAIR;Acc:AT4G05170]	ENOG41108CB(K:Transcription); ENOG41106AN(K:Transcription); ENOG4111AEF(K:Transcription); ENOG410YDUV(K:Transcription)	ENOG41108CB(HLH); ENOG41106AN(HLH); ENOG4111AEF(Transcription factor); ENOG410YDUV(Transcription factor)				PF00010.23(HLH:Helix-loop-helix DNA-binding domain)	GO:0046983(molecular_function:protein dimerization activity)	NP_001319872.1(basic helix-loop-helix (bHLH) DNA-binding superfamily protein [Arabidopsis thaliana])	sp|Q9M0X8|BH114_ARATH(Transcription factor bHLH114 OS=Arabidopsis thaliana OX=3702 GN=BHLH114 PE=2 SV=2)	825865
306	AT4G05470	-4.58889	0.00931798	0.0356794	4	4	4	0	0	0	0.21	0.22	0.23	0	0	0	0.22	0		966	RNI-like superfamily protein [Source:TAIR;Acc:AT4G05470]	ENOG410XQ54(S:Function unknown)	ENOG410XQ54(F-box and leucine-rich repeat protein)				PF12937.4(F-box-like:F-box-like); PF00646.30(F-box:F-box domain); PF12799.4(LRR_4:Leucine Rich repeats (2 copies))	GO:0005515(molecular_function:protein binding)	NP_001319875.1(RNI-like superfamily protein [Arabidopsis thaliana])	sp|Q9M0U8|FBL21_ARATH(Putative F-box/LRR-repeat protein 21 OS=Arabidopsis thaliana OX=3702 GN=FBL21 PE=4 SV=1)	825897
307	AT4G06195	-1.58266	0.0125571	0.0456597	28	16	18	12	8	2	7.04	4.42	5.04	3.41	2.39	0.51	5.5	2.10333		398											NA
308	AT4G08910	-1.05015	0.00203606	0.0101067	61	43	59	24	27	37	3.21	2.32	3.45	1.39	1.67	1.98	2.99333	1.68		968	At4g08910 [Source:UniProtKB/TrEMBL;Acc:A2RVU4]	ENOG4111BQ9(S:Function unknown); ENOG410YIJ8(S:Function unknown)	ENOG4111BQ9(-); ENOG410YIJ8(expressed protein)					GO:0008150(biological_process:biological_process); GO:0003677(molecular_function:DNA binding)	NP_192630.2(homeobox protein [Arabidopsis thaliana])		826469
309	AT4G08950	-1.91767	1.64e-41	5.71e-39	885	619	586	195	168	246	29.82	21.16	21.93	7.19	6.64	8.44	24.3033	7.42333	EXO	1373	Protein EXORDIUM [Source:UniProtKB/Swiss-Prot;Acc:Q9ZPE7]	ENOG410YFUT(S:Function unknown); ENOG41107QF(S:Function unknown)	ENOG410YFUT(Phi-1 protein); ENOG41107QF(Phi-1 protein)				PF04674.9(Phi_1:Phosphate-induced protein 1 conserved region)	GO:0005794(cellular_component:Golgi apparatus); GO:0009505(cellular_component:plant-type cell wall); GO:0009505(cellular_component:plant-type cell wall); GO:0009741(biological_process:response to brassinosteroid); GO:0005576(cellular_component:extracellular region); GO:0048046(cellular_component:apoplast); GO:0005618(cellular_component:cell wall); GO:0005794(cellular_component:Golgi apparatus); G…	AAM64992.1(putative phi-1-like phosphate-induced protein [Arabidopsis thaliana])	sp|Q9ZPE7|EXO_ARATH(Protein EXORDIUM OS=Arabidopsis thaliana OX=3702 GN=EXO PE=2 SV=1)	826473
310	AT4G11140	-1.06929	0.000415503	0.00259972	69	66	59	29	37	36	1.72	1.66	1.63	0.79	1.08	0.91	1.67	0.926667	CRF1	1769	Ethylene-responsive transcription factor CRF1 [Source:UniProtKB/Swiss-Prot;Acc:O82503]	ENOG410YQNQ(K:Transcription); ENOG410YM3E(K:Transcription)	ENOG410YQNQ(rna polymerase); ENOG410YM3E(Transcription factor)				PF00847.17(AP2:AP2 domain)	GO:0009736(biological_process:cytokinin-activated signaling pathway); GO:0048825(biological_process:cotyledon development); GO:0006355(biological_process:regulation of transcription, DNA-templated); GO:0003677(molecular_function:DNA binding); GO:0005634(cellular_component:nucleus); GO:0003700(molecular_function:transcription factor activity, sequence-specific DNA binding); GO:0003700(molecular_fu…	NP_192852.1(cytokinin response factor 1 [Arabidopsis thaliana])	sp|O82503|CRF1_ARATH(Ethylene-responsive transcription factor CRF1 OS=Arabidopsis thaliana OX=3702 GN=CRF1 PE=1 SV=1)	826715
311	AT4G12030	-4.34445	9.42e-73	8.27e-70	493	595	316	17	24	35	11.86	14.21	8.01	0.4	0.57	0.83	11.36	0.6	BASS5	2209	Probable sodium/metabolite cotransporter BASS5, chloroplastic [Source:UniProtKB/Swiss-Prot;Acc:F4JPW1]	COG0385(S:Function unknown)	COG0385(bile acid)				PF01758.13(SBF:Sodium Bile acid symporter family); PF13593.3(SBF_like:SBF-like CPA transporter family (DUF4137))	GO:0016021(cellular_component:integral component of membrane); GO:0016020(cellular_component:membrane)	NP_974538.1(bile acid transporter 5 [Arabidopsis thaliana])	sp|F4JPW1|BASS5_ARATH(Probable sodium/metabolite cotransporter BASS5, chloroplastic OS=Arabidopsis thaliana OX=3702 GN=BASS5 PE=2 SV=1)	826811
312	AT4G12970	-1.51657	5.25e-30	1.05e-27	923	786	965	322	319	403	48.01	41.77	55.66	18.32	19.45	21.4	48.48	19.7233	EPFL9	985	EPIDERMAL PATTERNING FACTOR-like protein 9 [Source:UniProtKB/Swiss-Prot;Acc:Q9SV72]	ENOG410Z51E(S:Function unknown); COG5411(T:Signal transduction mechanisms)	ENOG410Z51E(-); COG5411(inositol)				PF16851.2(Stomagen:Stomagen)	GO:0010375(biological_process:stomatal complex patterning); GO:2000038(biological_process:regulation of stomatal complex development); GO:0010374(biological_process:stomatal complex development); GO:0010052(biological_process:guard cell differentiation); GO:0010375(biological_process:stomatal complex patterning); GO:0007267(biological_process:cell-cell signaling); GO:0019901(molecular_function:pr…	NP_193033.1(stomagen [Arabidopsis thaliana])	sp|Q9SV72|EPFL9_ARATH(EPIDERMAL PATTERNING FACTOR-like protein 9 OS=Arabidopsis thaliana OX=3702 GN=EPFL9 PE=1 SV=1)	826909
313	AT4G13210	-1.61294	0.0109534	0.0408286	25	15	14	7	8	4	0.68	0.41	0.42	0.21	0.25	0.11	0.503333	0.19		1650	Putative pectate lyase 14 [Source:UniProtKB/Swiss-Prot;Acc:Q9SVQ6]	COG3866(G:Carbohydrate transport and metabolism)	COG3866(pectate lyase activity)	K01728	pel	map00040(Pentose and glucuronate interconversions); map02024(Quorum sensing)	PF00544.16(Pec_lyase_C:Pectate lyase); PF13229.3(Beta_helix:Right handed beta helix region)	GO:0045490(biological_process:pectin catabolic process); GO:0046872(molecular_function:metal ion binding); GO:0016829(molecular_function:lyase activity); GO:0030570(molecular_function:pectate lyase activity); GO:0030570(molecular_function:pectate lyase activity); GO:0045490(biological_process:pectin catabolic process); GO:0046872(molecular_function:metal ion binding)	NP_001190715.1(Pectin lyase-like superfamily protein [Arabidopsis thaliana])	sp|Q9SVQ6|PLY14_ARATH(Putative pectate lyase 14 OS=Arabidopsis thaliana OX=3702 GN=At4g13210 PE=3 SV=2)	826936
314	AT4G13577	-1.74781	1.96e-35	5.2e-33	499	493	440	163	144	163	38.94	39.16	37.68	13.85	13.05	12.63	38.5933	13.1767		936									NP_001328169.1(hypothetical protein AT4G13577 [Arabidopsis thaliana])		28720126
315	AT4G13770	-2.69861	2.19e-109	4.91e-106	3823	5398	3477	693	670	794	87.23	124.36	88.09	17.26	17.93	18.46	99.8933	17.8833	CYP83A1	1909	Cytochrome P450 83A1 [Source:UniProtKB/Swiss-Prot;Acc:P48421]	COG2124(S:Function unknown)	COG2124(-)	K12156	CYP83A1	map00966(Glucosinolate biosynthesis)	PF00067.19(p450:Cytochrome P450)	GO:0004497(molecular_function:monooxygenase activity); GO:0020037(molecular_function:heme binding); GO:0016709(molecular_function:oxidoreductase activity, acting on paired donors, with incorporation or reduction of molecular oxygen, NAD(P)H as one donor, and incorporation of one atom of oxygen); GO:0019761(biological_process:glucosinolate biosynthetic process); GO:0016021(cellular_component:integ…	NP_193113.1(cytochrome P450, family 83, subfamily A, polypeptide 1 [Arabidopsis thaliana])	sp|P48421|C83A1_ARATH(Cytochrome P450 83A1 OS=Arabidopsis thaliana OX=3702 GN=CYP83A1 PE=1 SV=2)	827011
316	AT4G14040	-1.99924	5.33e-71	4.48e-68	4323.32	5655.13	3864.63	1305.38	1138.17	1368	89.84	118.54	89.17	29.6	27.74	28.97	99.1833	28.77	SBP2	2072	Selenium-binding protein 2 [Source:UniProtKB/Swiss-Prot;Acc:Q93WN0]	ENOG410XP4F(S:Function unknown)	ENOG410XP4F(selenium-binding protein)	K17285	SELENBP1		PF05694.8(SBP56:56kDa selenium binding protein (SBP56))	GO:0010197(biological_process:polar nucleus fusion); GO:0008430(molecular_function:selenium binding); GO:0008430(molecular_function:selenium binding)	EOA16364.1(hypothetical protein CARUB_v10004513mg [Capsella rubella])	sp|Q93WN0|SEBP2_ARATH(Selenium-binding protein 2 OS=Arabidopsis thaliana OX=3702 GN=SBP2 PE=1 SV=1)	827040
317	AT4G14550	-1.40894	8.12e-10	1.8e-08	164.76	141	164	66	72	57	6.3	6.12	8.67	3.2	3.49	2.13	7.03	2.94	IAA14	1726	indole-3-acetic acid inducible 14 [Source:TAIR;Acc:AT4G14550]	ENOG410YEC3(K:Transcription)	ENOG410YEC3(Aux IAA proteins are short-lived transcriptional factors that function as repressors of early auxin response genes at low auxin concentrations. Repression is thought to result from the interaction with auxin response factors (ARFs), proteins that bind to the auxin-responsive promoter element (AuxRE). Formation of heterodimers with ARF proteins may alter their ability to modulate early…	K14484	IAA	map04075(Plant hormone signal transduction)	PF02309.13(AUX_IAA:AUX/IAA family)	GO:0009734(biological_process:auxin-activated signaling pathway); GO:0005634(cellular_component:nucleus); GO:0010102(biological_process:lateral root morphogenesis); GO:0009734(biological_process:auxin-activated signaling pathway); GO:0006355(biological_process:regulation of transcription, DNA-templated); GO:0005634(cellular_component:nucleus); GO:0005634(cellular_component:nucleus); GO:0003700(mo…	NP_193191.2(indole-3-acetic acid inducible 14 [Arabidopsis thaliana])	sp|Q38832|IAA14_ARATH(Auxin-responsive protein IAA14 OS=Arabidopsis thaliana OX=3702 GN=IAA14 PE=1 SV=2)	827102
318	AT4G14680	-1.14448	1.74e-12	5.99e-11	484	592	334	199	255	243	10.99	13.57	8.42	4.93	6.79	5.62	10.9933	5.78	APS3	1941	Pseudouridine synthase/archaeosine transglycosylase-like family protein [Source:TAIR;Acc:AT4G14680]	COG2046(P:Inorganic ion transport and metabolism)	COG2046(Catalyzes the first intracellular reaction of sulfate assimilation, forming adenosine-5'-phosphosulfate (APS) from inorganic sulfate and ATP. Plays an important role in sulfate activation as a component of the biosynthesis pathway of sulfur- containing amino acids (By similarity))	K13811	PAPSS	map00450(Selenocompound metabolism); map00261(Monobactam biosynthesis); map00230(Purine metabolism); map00920(Sulfur metabolism)	PF01747.14(ATP-sulfurylase:ATP-sulfurylase); PF14306.3(PUA_2:PUA-like domain)	GO:0000103(biological_process:sulfate assimilation); GO:0004781(molecular_function:sulfate adenylyltransferase (ATP) activity); GO:0070206(biological_process:protein trimerization); GO:0004781(molecular_function:sulfate adenylyltransferase (ATP) activity); GO:0000103(biological_process:sulfate assimilation)	NP_001329676.1(Pseudouridine synthase/archaeosine transglycosylase-like family protein [Arabidopsis thaliana])	sp|O23324|APS3_ARATH(ATP-sulfurylase 3, chloroplastic OS=Arabidopsis thaliana OX=3702 GN=APS3 PE=1 SV=1)	827118
319	AT4G14690	-3.29375	7.97e-145	5.36e-141	1174	1114	939	125	123	113	67.38	65.49	59.87	7.87	8.29	6.59	64.2467	7.58333	ELIP2	909	Early light-induced protein 2, chloroplastic [Source:UniProtKB/Swiss-Prot;Acc:Q94K66]	ENOG410Y0RG(S:Function unknown)	ENOG410Y0RG(early light-induced protein)				PF00504.18(Chloroa_b-bind:Chlorophyll A-B binding protein)	GO:0016021(cellular_component:integral component of membrane); GO:0071483(biological_process:cellular response to blue light); GO:0010030(biological_process:positive regulation of seed germination); GO:0010117(biological_process:photoprotection); GO:0010218(biological_process:response to far red light); GO:0010114(biological_process:response to red light); GO:0034605(biological_process:cellular r…	NP_567438.1(Chlorophyll A-B binding family protein [Arabidopsis thaliana])	sp|Q94K66|ELIP2_ARATH(Early light-induced protein 2, chloroplastic OS=Arabidopsis thaliana OX=3702 GN=ELIP2 PE=1 SV=1)	827119
320	AT4G15480	-1.38743	0.000227953	0.00155628	50	63	50	30	12	27	1.29	1.64	1.43	0.85	0.36	0.71	1.45333	0.64	UGT84A1	1716	UDP-glycosyltransferase 84A1 [Source:UniProtKB/Swiss-Prot;Acc:Q5XF20]	COG1819(S:Function unknown)	COG1819(Transferase)				PF00201.15(UDPGT:UDP-glucoronosyl and UDP-glucosyl transferase)	GO:0016758(molecular_function:transferase activity, transferring hexosyl groups); GO:0008152(biological_process:metabolic process); GO:0050284(molecular_function:sinapate 1-glucosyltransferase activity); GO:0035251(molecular_function:UDP-glucosyltransferase activity); GO:0009636(biological_process:response to toxic substance); GO:0080043(molecular_function:quercetin 3-O-glucosyltransferase activi…	NP_193283.2(UDP-Glycosyltransferase superfamily protein [Arabidopsis thaliana])	sp|Q5XF20|U84A1_ARATH(UDP-glycosyltransferase 84A1 OS=Arabidopsis thaliana OX=3702 GN=UGT84A1 PE=1 SV=1)	827220
321	AT4G15910	-1.21869	4.39e-05	0.000369233	71	86	104	45	41	39	4.02	4.99	6.54	2.8	2.73	2.25	5.18333	2.59333	ATDI21	918	DI21 [Source:UniProtKB/TrEMBL;Acc:A0A178UX68]	ENOG410ZEWF(A:RNA processing and modification)	ENOG410ZEWF(Pleiotropic regulator 1)				PF03242.10(LEA_3:Late embryogenesis abundant protein)	GO:0006950(biological_process:response to stress); GO:0009409(biological_process:response to cold); GO:0003674(molecular_function:molecular_function); GO:0005739(cellular_component:mitochondrion); GO:0009737(biological_process:response to abscisic acid); GO:0005739(cellular_component:mitochondrion); GO:0009414(biological_process:response to water deprivation); GO:0005739(cellular_component:mitoch…	NP_193326.4(drought-induced 21 [Arabidopsis thaliana])	sp|Q39084|LEA41_ARATH(Late embryogenis abundant protein 41 OS=Arabidopsis thaliana OX=3702 GN=LEA41 PE=2 SV=1)	827273
322	AT4G16140	-1.23504	5.95e-30	1.18e-27	1002	1034	750	377	433	493	53.77	56.86	44.51	22.09	27	26.87	51.7133	25.32		1121	proline-rich family protein [Source:TAIR;Acc:AT4G16140]							GO:0016020(cellular_component:membrane); GO:0016021(cellular_component:integral component of membrane)	NP_001328426.1(proline-rich family protein [Arabidopsis thaliana])		827300
323	AT4G16141	-1.08196	1.72e-16	1.02e-14	555	476	409	251	243	251	24.11	21.06	19.73	11.94	12.39	11.1	21.6333	11.81		1121	GATA type zinc finger transcription factor family protein [Source:UniProtKB/TrEMBL;Acc:Q8GW81]	COG5641(K:Transcription)	COG5641(Transcription factor)				PF00320.24(GATA:GATA zinc finger)	GO:0043565(molecular_function:sequence-specific DNA binding); GO:0006355(biological_process:regulation of transcription, DNA-templated); GO:0046872(molecular_function:metal ion binding); GO:0008270(molecular_function:zinc ion binding); GO:0003700(molecular_function:transcription factor activity, sequence-specific DNA binding); GO:0005634(cellular_component:nucleus); GO:0005488(molecular_function:…	NP_680707.4(GATA type zinc finger transcription factor family protein [Arabidopsis thaliana])	sp|Q9LIB5|GAT17_ARATH(GATA transcription factor 17 OS=Arabidopsis thaliana OX=3702 GN=GATA17 PE=2 SV=1)	827301
324	AT4G16750	-1.20294	0.00035672	0.00228111	63	48	60	27	29	26	2.49	1.93	2.63	1.17	1.35	1.05	2.35	1.19	ERF039	1207	Ethylene-responsive transcription factor ERF039 [Source:UniProtKB/Swiss-Prot;Acc:Q9SUK8]	ENOG41108VV(K:Transcription); ENOG410YRMB(K:Transcription); ENOG410YK37(K:Transcription); ENOG410YIZG(K:Transcription); ENOG41118EY(K:Transcription)	ENOG41108VV(Transcription factor); ENOG410YRMB(AP2); ENOG410YK37(dehydration-responsive element-binding protein); ENOG410YIZG(Transcription factor); ENOG41118EY(AP2 ERF domain-containing transcription factor)				PF00847.17(AP2:AP2 domain)	GO:0003700(molecular_function:transcription factor activity, sequence-specific DNA binding); GO:0006355(biological_process:regulation of transcription, DNA-templated); GO:0005634(cellular_component:nucleus); GO:0006355(biological_process:regulation of transcription, DNA-templated); GO:0003677(molecular_function:DNA binding); GO:0005634(cellular_component:nucleus); GO:0003700(molecular_function:tr…	NP_193408.1(Integrase-type DNA-binding superfamily protein [Arabidopsis thaliana])	sp|Q9SUK8|ERF39_ARATH(Ethylene-responsive transcription factor ERF039 OS=Arabidopsis thaliana OX=3702 GN=ERF039 PE=2 SV=1)	827379
325	AT4G17030	-1.21589	3.8e-19	3.08e-17	678	656	732	333	316	338	29.59	29.15	35.48	15.92	16.19	15.01	31.4067	15.7067	EXLB1	1117	Expansin-like protein [Source:UniProtKB/TrEMBL;Acc:Q0WRS3]	ENOG41115SZ(G:Carbohydrate transport and metabolism)	ENOG41115SZ(expansin-like)				PF01357.18(Pollen_allerg_1:Pollen allergen); PF03330.15(DPBB_1:Lytic transglycolase)	GO:0005576(cellular_component:extracellular region); GO:0019953(biological_process:sexual reproduction); GO:0005576(cellular_component:extracellular region); GO:0019953(biological_process:sexual reproduction)	NP_193436.2(expansin-like B1 [Arabidopsis thaliana])	sp|O23547|EXLB1_ARATH(Expansin-like B1 OS=Arabidopsis thaliana OX=3702 GN=EXLB1 PE=2 SV=2)	827411
326	AT4G17460	-1.0178	8.66e-07	1.08e-05	201	184	173	78	82	149	6.44	5.98	6.16	2.74	3.12	4.88	6.19333	3.58	HAT1	1444	Homeobox-leucine zipper protein HAT1 [Source:UniProtKB/Swiss-Prot;Acc:P46600]	ENOG410Z2UE(S:Function unknown)	ENOG410Z2UE(expressed protein)	K09338	HD-ZIP		PF04618.9(HD-ZIP_N:HD-ZIP protein N terminus); PF00046.26(Homeobox:Homeobox domain); PF02183.15(HALZ:Homeobox associated leucine zipper); PF11569.5(Homez:Homeodomain leucine-zipper encoding, Homez); PF05920.8(Homeobox_KN:Homeobox KN domain)	GO:0003700(molecular_function:transcription factor activity, sequence-specific DNA binding); GO:0006355(biological_process:regulation of transcription, DNA-templated); GO:0005634(cellular_component:nucleus); GO:0010582(biological_process:floral meristem determinacy); GO:0048467(biological_process:gynoecium development); GO:0043621(molecular_function:protein self-association); GO:0043565(molecular…	AAM64872.1(homeobox-leucine zipper protein HAT1 (hd-zip protein 1) [Arabidopsis thaliana])	sp|P46600|HAT1_ARATH(Homeobox-leucine zipper protein HAT1 OS=Arabidopsis thaliana OX=3702 GN=HAT1 PE=1 SV=1)	827457
327	AT4G17470	-2.40203	0.000116991	0.000870554	13	38	38	3	11	5	0.47	1.39	1.2	0.09	0.42	0.15	1.02	0.22		1597	Alpha/beta-Hydrolases superfamily protein [Source:UniProtKB/TrEMBL;Acc:Q501G7]	COG1075(K:Transcription)	COG1075(homeobox-leucine zipper protein)	K01074	PPT	map04142(Lysosome); map00062(Fatty acid elongation)	PF02089.12(Palm_thioest:Palmitoyl protein thioesterase)	GO:0008474(molecular_function:palmitoyl-(protein) hydrolase activity); GO:0002084(biological_process:protein depalmitoylation); GO:0098734(biological_process:macromolecule depalmitoylation); GO:0016787(molecular_function:hydrolase activity); GO:0098599(molecular_function:palmitoyl hydrolase activity)	NP_193477.1(alpha/beta-Hydrolases superfamily protein [Arabidopsis thaliana])	sp|P50897|PPT1_HUMAN(Palmitoyl-protein thioesterase 1 OS=Homo sapiens OX=9606 GN=PPT1 PE=1 SV=1)	827458
328	AT4G17880	-1.89231	5.61e-47	2.27e-44	761	627	531	176	197	193	13.65	11.34	10.58	3.44	4.14	3.53	11.8567	3.70333	MYC4	2360	Transcription factor MYC4 [Source:UniProtKB/Swiss-Prot;Acc:O49687]	ENOG410YCJJ(K:Transcription); ENOG410Y9TK(K:Transcription)	ENOG410YCJJ(anthocyanin-containing compound biosynthetic process); ENOG410Y9TK(anthocyanin-containing compound biosynthetic process)	K13422	MYC2	map04016(MAPK signaling pathway - plant); map04075(Plant hormone signal transduction)	PF14215.3(bHLH-MYC_N:bHLH-MYC and R2R3-MYB transcription factors N-terminal); PF00010.23(HLH:Helix-loop-helix DNA-binding domain)	GO:0043425(molecular_function:bHLH transcription factor binding); GO:0009718(biological_process:anthocyanin-containing compound biosynthetic process); GO:0045893(biological_process:positive regulation of transcription, DNA-templated); GO:0003677(molecular_function:DNA binding); GO:0005634(cellular_component:nucleus); GO:0046983(molecular_function:protein dimerization activity); GO:0005634(cellula…	NP_193522.1(Basic helix-loop-helix (bHLH) DNA-binding family protein [Arabidopsis thaliana])	sp|O49687|MYC4_ARATH(Transcription factor MYC4 OS=Arabidopsis thaliana OX=3702 GN=MYC4 PE=1 SV=1)	827511
329	AT4G18970	-1.28384	2.96e-40	9.79e-38	2918	2719	2427	1299	1033	1314	72.28	68.34	67.47	36.68	30.78	34.43	69.3633	33.9633		1792	GDSL-like Lipase/Acylhydrolase superfamily protein [Source:UniProtKB/TrEMBL;Acc:F4JSC9]	ENOG410YD3P(S:Function unknown)	ENOG410YD3P(GDSL-motif lipase hydrolase family protein)				PF00657.19(Lipase_GDSL:GDSL-like Lipase/Acylhydrolase)	GO:0016787(molecular_function:hydrolase activity); GO:0005576(cellular_component:extracellular region); GO:0016788(molecular_function:hydrolase activity, acting on ester bonds); GO:0006629(biological_process:lipid metabolic process); GO:0016042(biological_process:lipid catabolic process); GO:0016788(molecular_function:hydrolase activity, acting on ester bonds)	CAA16754.1(putative protein [Arabidopsis thaliana])	sp|Q93YW8|GDL65_ARATH(GDSL esterase/lipase At4g18970 OS=Arabidopsis thaliana OX=3702 GN=At4g18970 PE=2 SV=1)	827632
330	AT4G19380	-1.29201	3.02e-10	7.24e-09	187	151	153	71	72	78	3.28	2.54	2.84	1.38	1.45	1.36	2.88667	1.39667		2513	Long-chain fatty alcohol dehydrogenase family protein [Source:TAIR;Acc:AT4G19380]	COG2303(S:Function unknown)	COG2303(Protein of unknown function (DUF1218))	K17756	FAO3		PF00732.16(GMC_oxred_N:GMC oxidoreductase); PF05199.10(GMC_oxred_C:GMC oxidoreductase)	GO:0046577(molecular_function:long-chain-alcohol oxidase activity); GO:0016020(cellular_component:membrane); GO:0016020(cellular_component:membrane); GO:0016491(molecular_function:oxidoreductase activity); GO:0055114(biological_process:oxidation-reduction process); GO:0050660(molecular_function:flavin adenine dinucleotide binding); GO:0016614(molecular_function:oxidoreductase activity, acting on …	NP_001329018.1(Long-chain fatty alcohol dehydrogenase family protein [Arabidopsis thaliana])	sp|O65709|FAO4A_ARATH(Long-chain-alcohol oxidase FAO4A OS=Arabidopsis thaliana OX=3702 GN=FAO4A PE=3 SV=2)	827679
331	AT4G19810	-1.35754	3.04e-05	0.000266635	68	63	52	24	22	33	2.2	2.1	1.85	0.86	0.85	1.11	2.05	0.94	ChiC	1972	Class V chitinase [Source:UniProtKB/Swiss-Prot;Acc:O81862]	COG3325(G:Carbohydrate transport and metabolism)	COG3325(chitinase)	K01183	E3.2.1.14	map00520(Amino sugar and nucleotide sugar metabolism)	PF00704.25(Glyco_hydro_18:Glycosyl hydrolases family 18)	GO:0035885(molecular_function:exochitinase activity); GO:0008843(molecular_function:endochitinase activity); GO:0009753(biological_process:response to jasmonic acid); GO:0016787(molecular_function:hydrolase activity); GO:0005975(biological_process:carbohydrate metabolic process); GO:0016798(molecular_function:hydrolase activity, acting on glycosyl bonds); GO:0008152(biological_process:metabolic p…	NP_193716.1(Glycosyl hydrolase family protein with chitinase insertion domain-containing protein [Arabidopsis thaliana])	sp|O81862|CHIC_ARATH(Class V chitinase OS=Arabidopsis thaliana OX=3702 GN=ChiC PE=1 SV=1)	827725
332	AT4G20260	-1.05333	0.00464664	0.0201951	2805	1420	2717	1385	953	1393	118.53	62.12	127.52	64.07	47.78	60.91	102.723	57.5867	PCAP1	1668	plasma-membrane associated cation-binding protein 1 [Source:TAIR;Acc:AT4G20260]	ENOG410YIYH(S:Function unknown)	ENOG410YIYH(salt stress root protein)				PF05558.9(DREPP:DREPP plasma membrane polypeptide)	GO:0071219(biological_process:cellular response to molecule of bacterial origin); GO:0071280(biological_process:cellular response to copper ion); GO:0080025(molecular_function:phosphatidylinositol-3,5-bisphosphate binding); GO:0005546(molecular_function:phosphatidylinositol-4,5-bisphosphate binding); GO:0071472(biological_process:cellular response to salt stress); GO:0071281(biological_process:ce…	NP_193759.1(plasma-membrane associated cation-binding protein 1 [Arabidopsis thaliana])	sp|Q96262|PCAP1_ARATH(Plasma membrane-associated cation-binding protein 1 OS=Arabidopsis thaliana OX=3702 GN=PCAP1 PE=1 SV=1)	827773
333	AT4G20970	-1.66281	0.0112474	0.0417088	25	17	10	5	4	9	1.37	0.95	0.61	0.3	0.26	0.5	0.976667	0.353333	BHLH162	940	Transcription factor bHLH162 [Source:UniProtKB/Swiss-Prot;Acc:F4JIJ7]	ENOG41115Q0(S:Function unknown); ENOG41117M7(S:Function unknown); ENOG41119GS(K:Transcription); ENOG4111D1R(S:Function unknown)	ENOG41115Q0(Helix-loop-helix DNA-binding domain); ENOG41117M7(HLH); ENOG41119GS(-); ENOG4111D1R(Helix-loop-helix DNA-binding domain)				PF00010.23(HLH:Helix-loop-helix DNA-binding domain)	GO:0046983(molecular_function:protein dimerization activity); GO:0090575(cellular_component:RNA polymerase II transcription factor complex); GO:0008134(molecular_function:transcription factor binding); GO:0003677(molecular_function:DNA binding); GO:0005634(cellular_component:nucleus); GO:0046983(molecular_function:protein dimerization activity); GO:0006357(biological_process:regulation of transcr…	NP_193829.2(basic helix-loop-helix (bHLH) DNA-binding superfamily protein [Arabidopsis thaliana])	sp|F4JIJ7|BH162_ARATH(Transcription factor bHLH162 OS=Arabidopsis thaliana OX=3702 GN=BHLH162 PE=1 SV=1)	827844
334	AT4G22380	-1.05577	1.19e-14	5.58e-13	582	541	544	318	240	330	41.92	40.15	43.53	25.2	20.32	24.14	41.8667	23.22		775	At4g22380 [Source:UniProtKB/TrEMBL;Acc:Q8LCC7]	COG1358(J:Translation, ribosomal structure and biogenesis)	COG1358((ribosomal) protein)	K12845	SNU13, NHP2L	map03008(Ribosome biogenesis in eukaryotes); map03040(Spliceosome)	PF01248.23(Ribosomal_L7Ae:Ribosomal protein L7Ae/L30e/S12e/Gadd45 family); PF15608.3(PELOTA_1:PELOTA RNA binding domain)	GO:0005840(cellular_component:ribosome); GO:0005730(cellular_component:nucleolus); GO:0042254(biological_process:ribosome biogenesis); GO:0030529(cellular_component:intracellular ribonucleoprotein complex); GO:0003723(molecular_function:RNA binding); GO:0031428(cellular_component:box C/D snoRNP complex); GO:0000470(biological_process:maturation of LSU-rRNA); GO:0005840(cellular_component:ribosome…	NP_193969.1(Ribosomal protein L7Ae/L30e/S12e/Gadd45 family protein [Arabidopsis thaliana])	sp|Q5XH16|NH2L1_XENLA(NHP2-like protein 1 OS=Xenopus laevis OX=8355 GN=snu13 PE=2 SV=1)	828333
335	AT4G22560	-1.06909	2.7e-07	3.82e-06	170	182	141	87	93	77	8.47	9.26	7.81	4.75	5.44	3.9	8.51333	4.69667		1009	Sulfated surface-like glycoprotein [Source:UniProtKB/TrEMBL;Acc:Q9SUW3]	ENOG41106AR(S:Function unknown); ENOG410YGAA(S:Function unknown)	ENOG41106AR(-); ENOG410YGAA(Zinc finger protein)					GO:0008150(biological_process:biological_process)	NP_193987.1(sulfated surface-like glycoprotein [Arabidopsis thaliana])		828352
336	AT4G22755	-1.01564	3.1e-11	8.74e-10	431	342	277	156	199	215	17.41	14.05	12.42	6.9	9.43	8.84	14.6267	8.39	SMO1-3	1187	SMO1-3 [Source:UniProtKB/TrEMBL;Acc:A0A178V2R2]	COG3000(I:Lipid transport and metabolism)	COG3000(fatty acid hydroxylase)	K14423	SMO1	map00100(Steroid biosynthesis)	PF04116.10(FA_hydroxylase:Fatty acid hydroxylase superfamily)	GO:0016126(biological_process:sterol biosynthetic process); GO:0016020(cellular_component:membrane); GO:0016021(cellular_component:integral component of membrane); GO:0004497(molecular_function:monooxygenase activity); GO:0016491(molecular_function:oxidoreductase activity); GO:0055114(biological_process:oxidation-reduction process); GO:0005783(cellular_component:endoplasmic reticulum); GO:0005789…	NP_567669.1(methylsterol monooxygenase 1-3 [Arabidopsis thaliana])	sp|F4JLZ6|SMO13_ARATH(Methylsterol monooxygenase 1-3 OS=Arabidopsis thaliana OX=3702 GN=SMO1-3 PE=2 SV=1)	28720173
337	AT4G22880	-3.47406	0.00046153	0.00284761	13	15	12	2	0	2	0.49	0.58	0.44	0.08	0	0.08	0.503333	0.0533333	LDOX	1400	AT4G22880 protein [Source:UniProtKB/TrEMBL;Acc:Q0WWD6]	COG3491(S:Function unknown)	COG3491(2OGFe(II) oxygenase)	K05277	ANS	map00941(Flavonoid biosynthesis)	PF03171.17(2OG-FeII_Oxy:2OG-Fe(II) oxygenase superfamily); PF14226.3(DIOX_N:non-haem dioxygenase in morphine synthesis N-terminal)	GO:0010023(biological_process:proanthocyanidin biosynthetic process); GO:0009718(biological_process:anthocyanin-containing compound biosynthetic process); GO:0051213(molecular_function:dioxygenase activity); GO:0051213(molecular_function:dioxygenase activity); GO:0009753(biological_process:response to jasmonic acid); GO:0046872(molecular_function:metal ion binding); GO:0016491(molecular_function:…	NP_194019.1(leucoanthocyanidin dioxygenase [Arabidopsis thaliana])	sp|Q96323|LDOX_ARATH(Leucoanthocyanidin dioxygenase OS=Arabidopsis thaliana OX=3702 GN=LDOX PE=1 SV=1)	828387
338	AT4G23750	-1.10027	9.55e-13	3.42e-11	456	578	552	227	289	311	10.93	14.48	15.34	5.92	8.12	7.54	13.5833	7.19333	CRF2	1911	Ethylene-responsive transcription factor CRF2 [Source:UniProtKB/Swiss-Prot;Acc:Q9SUQ2]	ENOG410YM3E(K:Transcription); ENOG410YQNQ(K:Transcription); ENOG41124AA(K:Transcription)	ENOG410YM3E(Transcription factor); ENOG410YQNQ(ethylene mediated signaling pathway); ENOG41124AA(Transcription factor)				PF00847.17(AP2:AP2 domain)	GO:0009736(biological_process:cytokinin-activated signaling pathway); GO:0042802(molecular_function:identical protein binding); GO:0048825(biological_process:cotyledon development); GO:0006355(biological_process:regulation of transcription, DNA-templated); GO:0003677(molecular_function:DNA binding); GO:0005634(cellular_component:nucleus); GO:0003700(molecular_function:transcription factor activit…	XP_006413521.1(ethylene-responsive transcription factor CRF2 [Eutrema salsugineum])	sp|Q9SUQ2|CRF2_ARATH(Ethylene-responsive transcription factor CRF2 OS=Arabidopsis thaliana OX=3702 GN=CRF2 PE=1 SV=1)	828475
339	AT4G25990	-1.17989	1.59e-06	1.88e-05	170	136	146	55	53	116.61	3.19	2.56	2.94	1.19	1.1	2.3	2.89667	1.53	CIL	2776	CCT motif family protein (Fragment) [Source:UniProtKB/TrEMBL;Acc:C0SVJ8]	COG5641(K:Transcription); ENOG410YB2Z(G:Carbohydrate transport and metabolism)	COG5641(Transcription factor); ENOG410YB2Z(peroxidase)				PF06203.11(CCT:CCT motif)	GO:0005634(cellular_component:nucleus); GO:0005515(molecular_function:protein binding)	NP_849445.1(CCT motif family protein [Arabidopsis thaliana])	sp|Q9SZH2|PER43_ARATH(Peroxidase 43 OS=Arabidopsis thaliana OX=3702 GN=PER43 PE=3 SV=2)	828705
340	AT4G26150	-1.87209	1.68e-30	3.57e-28	365	339	280	84	104	108	10.14	9.48	8.66	2.54	3.37	3.04	9.42667	2.98333	GATA22	1632	Putative GATA transcription factor 22 [Source:UniProtKB/Swiss-Prot;Acc:Q9SZI6]	COG5641(K:Transcription)	COG5641(Transcription factor)				PF00320.24(GATA:GATA zinc finger)	GO:0010187(biological_process:negative regulation of seed germination); GO:0090693(biological_process:plant organ senescence); GO:0043610(biological_process:regulation of carbohydrate utilization); GO:0009938(biological_process:negative regulation of gibberellic acid mediated signaling pathway); GO:0010151(biological_process:chloroplast elongation); GO:1902326(biological_process:positive regulati…	NP_194345.1(cytokinin-responsive gata factor 1 [Arabidopsis thaliana])	sp|Q9SZI6|GAT22_ARATH(Putative GATA transcription factor 22 OS=Arabidopsis thaliana OX=3702 GN=GATA22 PE=3 SV=1)	828721
341	AT4G27570	-6.93724	3.13e-07	4.35e-06	36.09	22	6	0	0	0	0.97	0.6	0.18	0	0	0	0.583333	0	UGT79B3	1655	UDP-glycosyltransferase 79B3 [Source:UniProtKB/Swiss-Prot;Acc:Q9T081]	COG1819(S:Function unknown)	COG1819(Transferase)				PF00201.15(UDPGT:UDP-glucoronosyl and UDP-glucosyl transferase)	GO:0016758(molecular_function:transferase activity, transferring hexosyl groups); GO:0016740(molecular_function:transferase activity); GO:0080043(molecular_function:quercetin 3-O-glucosyltransferase activity); GO:0008194(molecular_function:UDP-glycosyltransferase activity); GO:0080044(molecular_function:quercetin 7-O-glucosyltransferase activity); GO:0016757(molecular_function:transferase activit…	NP_194487.1(UDP-Glycosyltransferase superfamily protein [Arabidopsis thaliana])	sp|Q9T081|U79B3_ARATH(UDP-glycosyltransferase 79B3 OS=Arabidopsis thaliana OX=3702 GN=UGT79B3 PE=2 SV=1)	828866
342	AT4G28450	-1.01238	6.1e-15	3e-13	618	632	502	263	283	420	15.03	15.53	13.56	6.99	8.07	10.41	14.7067	8.49		1806	AT4g28450/F20O9_130 [Source:UniProtKB/TrEMBL;Acc:Q93VK1]	ENOG410XNX6(S:Function unknown)	ENOG410XNX6(ddb1 and cul4 associated factor 13)	K11806	WDSOF1		PF04158.11(Sof1:Sof1-like domain); PF00400.29(WD40:WD domain, G-beta repeat); PF08662.8(eIF2A:Eukaryotic translation initiation factor eIF2A)	GO:0005515(molecular_function:protein binding); GO:0080008(cellular_component:Cul4-RING E3 ubiquitin ligase complex); GO:0005730(cellular_component:nucleolus); GO:0000462(biological_process:maturation of SSU-rRNA from tricistronic rRNA transcript (SSU-rRNA, 5.8S rRNA, LSU-rRNA)); GO:0032040(cellular_component:small-subunit processome); GO:0080008(cellular_component:Cul4-RING E3 ubiquitin ligase c…	NP_567810.5(WD repeat and SOF domain-containing protein 1 [Arabidopsis thaliana])	sp|Q5ZLK1|DCA13_CHICK(DDB1- and CUL4-associated factor 13 OS=Gallus gallus OX=9031 GN=DCAF13 PE=2 SV=1)	828962
343	AT4G28680	-2.51688	0.000135004	0.000983562	28	26	21	10	3	1	0.58	0.56	0.5	0.23	0.08	0.02	0.546667	0.11	TYRDC	2484	L-tyrosine decarboxylase [Source:TAIR;Acc:AT4G28680]	COG0076(E:Amino acid transport and metabolism)	COG0076(decarboxylase)	K01592	TYDC	map00950(Isoquinoline alkaloid biosynthesis); map00350(Tyrosine metabolism)	PF00282.16(Pyridoxal_deC:Pyridoxal-dependent decarboxylase conserved domain); PF01212.18(Beta_elim_lyase:Beta-eliminating lyase)	GO:0006520(biological_process:cellular amino acid metabolic process); GO:0003824(molecular_function:catalytic activity); GO:0016829(molecular_function:lyase activity); GO:0019752(biological_process:carboxylic acid metabolic process); GO:0030170(molecular_function:pyridoxal phosphate binding); GO:0006520(biological_process:cellular amino acid metabolic process); GO:0016831(molecular_function:carbo…	NP_001329474.1(L-tyrosine decarboxylase [Arabidopsis thaliana])	sp|Q9M0G4|TYDC2_ARATH(Probable tyrosine decarboxylase 2 OS=Arabidopsis thaliana OX=3702 GN=At4g28680 PE=3 SV=1)	828986
344	AT4G28780	-1.02007	9.12e-22	9.49e-20	2069	2016	1657	1105	825	1191	44.95	44.26	40.07	26.23	21.07	26.39	43.0933	24.5633		1984	GDSL esterase/lipase At4g28780 [Source:UniProtKB/Swiss-Prot;Acc:Q9SVU5]	COG3240(S:Function unknown)	COG3240(expressed protein)				PF00657.19(Lipase_GDSL:GDSL-like Lipase/Acylhydrolase)	GO:0016787(molecular_function:hydrolase activity); GO:0005576(cellular_component:extracellular region); GO:0016788(molecular_function:hydrolase activity, acting on ester bonds); GO:0006629(biological_process:lipid metabolic process); GO:0016042(biological_process:lipid catabolic process); GO:0016788(molecular_function:hydrolase activity, acting on ester bonds)	NP_194607.1(GDSL-like Lipase/Acylhydrolase superfamily protein [Arabidopsis thaliana])	sp|Q9SVU5|GDL67_ARATH(GDSL esterase/lipase At4g28780 OS=Arabidopsis thaliana OX=3702 GN=At4g28780 PE=2 SV=1)	828999
345	AT4G29020	-2.13396	2.36e-59	1.25e-56	2645	2372	2095	721	464	586	150.55	137.2	132.2	44.87	31.23	33.59	139.983	36.5633		921	Putative glycine-rich protein 5 [Source:UniProtKB/TrEMBL;Acc:Q9SZD2]	ENOG411059G(U:Intracellular trafficking, secretion, and vesicular transport)	ENOG411059G(Glycine-rich protein)					GO:0008150(biological_process:biological_process)	NP_001154273.1(glycine-rich protein [Arabidopsis thaliana])		829023
346	AT4G29150	-2.34267	0.00100873	0.00557923	22	16	13	3	4	4	0.7	0.52	0.46	0.1	0.15	0.13	0.56	0.126667	IQD25	1436	IQ-domain 25 [Source:UniProtKB/TrEMBL;Acc:F4JMV6]	ENOG41107TH(S:Function unknown); ENOG410YC0Z(S:Function unknown)	ENOG41107TH(IQ calmodulin-binding motif); ENOG410YC0Z(IQ calmodulin-binding motif)				PF00612.24(IQ:IQ calmodulin-binding motif); PF13178.3(DUF4005:Protein of unknown function (DUF4005))	GO:0005515(molecular_function:protein binding)	NP_194644.2(IQ-domain 25 [Arabidopsis thaliana])	sp|Q8L4D8|IQD31_ARATH(Protein IQ-DOMAIN 31 OS=Arabidopsis thaliana OX=3702 GN=IQD31 PE=1 SV=1)	829036
347	AT4G29270	-2.12901	0.000155114	0.00111123	29	23	28	9	7	4	1.48	1.2	1.59	0.5	0.42	0.21	1.42333	0.376667		991	Acid phosphatase-like protein [Source:UniProtKB/TrEMBL;Acc:Q9M0F4]	ENOG410YCRN(S:Function unknown); ENOG4111X3R(S:Function unknown); ENOG410YNGS(S:Function unknown); ENOG410YBHH(S:Function unknown)	ENOG410YCRN(Acid phosphatase); ENOG4111X3R(Acid phosphatase); ENOG410YNGS(zinc finger CCCH domain-containing protein); ENOG410YBHH(zinc finger CCCH domain-containing protein)				PF03767.11(Acid_phosphat_B:HAD superfamily, subfamily IIIB (Acid phosphatase))	GO:0016311(biological_process:dephosphorylation); GO:0016311(biological_process:dephosphorylation); GO:0003993(molecular_function:acid phosphatase activity); GO:0003993(molecular_function:acid phosphatase activity)	NP_194656.1(HAD superfamily, subfamily IIIB acid phosphatase [Arabidopsis thaliana])	sp|P27061|PPA1_SOLLC(Acid phosphatase 1 OS=Solanum lycopersicum OX=4081 GN=APS1 PE=2 SV=1)	829048
348	AT4G30530	-1.00661	1.81e-21	1.81e-19	1871	2037	1373	804	995	1092	73.37	81.2	59.79	34.5	45.79	43.59	71.4533	41.2933	GGP1	1215	GGP1 [Source:UniProtKB/TrEMBL;Acc:A0A178V143]	COG0518(F:Nucleotide transport and metabolism)	COG0518(Catalyzes the synthesis of GMP from XMP (By similarity))				PF00117.25(GATase:Glutamine amidotransferase class-I); PF07722.10(Peptidase_C26:Peptidase C26); PF04204.13(HTS:Homoserine O-succinyltransferase)	GO:0019760(biological_process:glucosinolate metabolic process); GO:0010120(biological_process:camalexin biosynthetic process); GO:0016787(molecular_function:hydrolase activity); GO:0008233(molecular_function:peptidase activity); GO:0006508(biological_process:proteolysis); GO:0005829(cellular_component:cytosol); GO:0006541(biological_process:glutamine metabolic process); GO:0005737(cellular_compon…	NP_194782.1(Class I glutamine amidotransferase-like superfamily protein [Arabidopsis thaliana])	sp|Q9M0A7|GGP1_ARATH(Gamma-glutamyl peptidase 1 OS=Arabidopsis thaliana OX=3702 GN=GGP1 PE=1 SV=1)	829176
349	AT4G30975	-1.70208	0.00431865	0.0190526	28	28	10	6	7	9	0.96	0.72	0.22	0.26	0.18	0.19	0.633333	0.21		2122	other RNA [Source:TAIR;Acc:AT4G30975]										NA
350	AT4G31290	-1.42877	2.54e-32	6.03e-30	1238	1193	1137	545	424	490	41.24	40.3	42.06	19.85	16.57	16.62	41.2	17.68	GGCT2;2	1386	Gamma-glutamylcyclotransferase 2-2 [Source:UniProtKB/Swiss-Prot;Acc:Q84MC1]	COG3703(P:Inorganic ion transport and metabolism)	COG3703(cation transport)				PF04752.9(ChaC:ChaC-like protein)	GO:0016829(molecular_function:lyase activity); GO:0005737(cellular_component:cytoplasm); GO:0005737(cellular_component:cytoplasm); GO:0003839(molecular_function:gamma-glutamylcyclotransferase activity); GO:0003839(molecular_function:gamma-glutamylcyclotransferase activity); GO:0006751(biological_process:glutathione catabolic process); GO:0006751(biological_process:glutathione catabolic process); …	NP_567871.1(ChaC-like family protein [Arabidopsis thaliana])	sp|Q84MC1|GCT22_ARATH(Gamma-glutamylcyclotransferase 2-2 OS=Arabidopsis thaliana OX=3702 GN=GGCT2;2 PE=1 SV=1)	829256
351	AT4G31500	-3.44353	1.05e-26	1.74e-24	2304	2929	2052	147	319	276	52.86	67.85	52.27	3.68	8.58	6.45	57.66	6.23667	CYP83B1	1900	Cytochrome P450 83B1 [Source:UniProtKB/Swiss-Prot;Acc:O65782]	COG2124(Q:Secondary metabolites biosynthesis, transport and catabolism)	COG2124(Cytochrome p450)	K11818	CYP83B1	map00380(Tryptophan metabolism); map00966(Glucosinolate biosynthesis)	PF00067.19(p450:Cytochrome P450)	GO:0009682(biological_process:induced systemic resistance); GO:0009684(biological_process:indoleacetic acid biosynthetic process); GO:0052544(biological_process:defense response by callose deposition in cell wall); GO:0010114(biological_process:response to red light); GO:0040008(biological_process:regulation of growth); GO:0009641(biological_process:shade avoidance); GO:0046872(molecular_function…	NP_194878.1(cytochrome P450, family 83, subfamily B, polypeptide 1 [Arabidopsis thaliana])	sp|O65782|C83B1_ARATH(Cytochrome P450 83B1 OS=Arabidopsis thaliana OX=3702 GN=CYP83B1 PE=1 SV=1)	829277
352	AT4G31805	-2.80474	5.88e-09	1.13e-07	67.17	39.46	35	6	8	8.33	1.98	1.18	1.15	0.19	0.28	0.25	1.43667	0.24	POLAR	1531	Protein POLAR LOCALIZATION DURING ASYMMETRIC DIVISION AND REDISTRIBUTION [Source:UniProtKB/Swiss-Prot;Acc:Q6NQ99]	ENOG410ZQZN(K:Transcription); ENOG410YVXP(S:Function unknown); COG0517(S:Function unknown)	ENOG410ZQZN(WRKY transcription factor); ENOG410YVXP(-); COG0517(-)					GO:0005938(cellular_component:cell cortex); GO:0005737(cellular_component:cytoplasm); GO:0005737(cellular_component:cytoplasm); GO:0008356(biological_process:asymmetric cell division); GO:0005515(molecular_function:protein binding); GO:0008356(biological_process:asymmetric cell division); GO:0071944(cellular_component:cell periphery)	NP_567883.1(WRKY family transcription factor [Arabidopsis thaliana])	sp|Q6NQ99|POLAR_ARATH(Protein POLAR LOCALIZATION DURING ASYMMETRIC DIVISION AND REDISTRIBUTION OS=Arabidopsis thaliana OX=3702 GN=POLAR PE=2 SV=1)	829309
353	AT4G32280	-1.59586	0.000112785	0.000842984	57	40	45	10	13	30	2.35	1.61	2.07	0.44	0.65	1.25	2.01	0.78	IAA29	1252	Auxin-responsive protein [Source:UniProtKB/TrEMBL;Acc:Q2VWA0]	ENOG410ZN8Z(K:Transcription); ENOG410XQ90(U:Intracellular trafficking, secretion, and vesicular transport); ENOG410YK71(K:Transcription); ENOG410YEC3(K:Transcription)	ENOG410ZN8Z(auxin-responsive protein); ENOG410XQ90(Clathrin assembly protein); ENOG410YK71(auxin-responsive protein); ENOG410YEC3(auxin-responsive protein)	K14484	IAA	map04075(Plant hormone signal transduction)	PF02309.13(AUX_IAA:AUX/IAA family)	GO:0009734(biological_process:auxin-activated signaling pathway); GO:0006355(biological_process:regulation of transcription, DNA-templated); GO:0005634(cellular_component:nucleus); GO:0006351(biological_process:transcription, DNA-templated); GO:0005515(molecular_function:protein binding)	NP_567891.1(indole-3-acetic acid inducible 29 [Arabidopsis thaliana])	sp|Q93WC4|IAA29_ARATH(Auxin-responsive protein IAA29 OS=Arabidopsis thaliana OX=3702 GN=IAA29 PE=1 SV=2)	829361
354	AT4G33130	-1.29097	0.0113436	0.0420191	30	18	25	10	11	12	1.05	0.66	1.04	0.39	0.46	0.46	0.916667	0.436667		1424	unknown protein; FUNCTIONS IN: molecular_function unknown; INVOLVED IN: biological_process unknown; LOCATED IN: chloroplast; EXPRESSED IN: 9 plant structures; EXPRESSED DURING: 6 growth stages; BEST Arabidopsis thaliana protein match is: Protein of /.../n function, DUF547 (TAIR:AT1G16750.1); Has 192 Blast hits to 192 proteins in 18 species: Archae - 0; Bacteria - 0; Metazoa - 1; Fungi - 0; Plants…	ENOG411083B(S:Function unknown); ENOG4111BC9(S:Function unknown); ENOG4111GJE(S:Function unknown)	ENOG411083B(-); ENOG4111BC9(Protein of unknown function, DUF547); ENOG4111GJE(Protein of unknown function, DUF547)				PF14389.3(Lzipper-MIP1:Leucine-zipper of ternary complex factor MIP1)		NP_001320120.1(rho GTPase-activating protein [Arabidopsis thaliana])		829450
355	AT4G33420	-1.51854	4.7e-08	7.75e-07	113	94	90	40	25	50	4.03	3.39	3.53	1.53	1	1.81	3.65	1.44667		1359	Peroxidase superfamily protein [Source:TAIR;Acc:AT4G33420]	ENOG410XUVZ(G:Carbohydrate transport and metabolism)	ENOG410XUVZ(peroxidase)	K00430	E1.11.1.7	map00940(Phenylpropanoid biosynthesis)	PF00141.20(peroxidase:Peroxidase)	GO:0020037(molecular_function:heme binding); GO:0016021(cellular_component:integral component of membrane); GO:0004601(molecular_function:peroxidase activity); GO:0098869(biological_process:cellular oxidant detoxification); GO:0009505(cellular_component:plant-type cell wall); GO:0009506(cellular_component:plasmodesma); GO:0098869(biological_process:cellular oxidant detoxification); GO:0046872(mol…	NP_567919.2(Peroxidase superfamily protein [Arabidopsis thaliana])	sp|Q9SZB9|PER47_ARATH(Peroxidase 47 OS=Arabidopsis thaliana OX=3702 GN=PER47 PE=2 SV=2)	829479
356	AT4G33666	-1.09365	5.41e-14	2.3e-12	1381	996	1218	720	531	600	218.77	168.47	214.67	127.2	99.28	96.04	200.637	107.507		488	Uncharacterized protein At4g33666 [Source:UniProtKB/TrEMBL;Acc:Q94AJ7]	ENOG411070K(S:Function unknown)	ENOG411070K(-)					GO:0008150(biological_process:biological_process)	NP_567933.1(hypothetical protein AT4G33666 [Arabidopsis thaliana])		829508
357	AT4G33810	-1.1136	0.000351312	0.00225295	91	62	52	38	31	34	2.14	1.42	1.25	0.96	0.78	0.85	1.60333	0.863333	XYN5	2313	Glycosyl hydrolase superfamily protein [Source:TAIR;Acc:AT4G33810]	COG3693(G:Carbohydrate transport and metabolism)	COG3693(hydrolase family 10)				PF00331.17(Glyco_hydro_10:Glycosyl hydrolase family 10)	GO:0016021(cellular_component:integral component of membrane); GO:0031176(molecular_function:endo-1,4-beta-xylanase activity); GO:0045493(biological_process:xylan catabolic process); GO:0016787(molecular_function:hydrolase activity); GO:0005975(biological_process:carbohydrate metabolic process); GO:0016798(molecular_function:hydrolase activity, acting on glycosyl bonds); GO:0008152(biological_pro…	NP_001329678.1(Glycosyl hydrolase superfamily protein [Arabidopsis thaliana])	sp|A3DH97|RSGI6_CLOTH(Anti-sigma-I factor RsgI6 OS=Clostridium thermocellum (strain ATCC 27405 / DSM 1237 / NBRC 103400 / NCIMB 10682 / NRRL B-4536 / VPI 7372) OX=203119 GN=rsgI6 PE=1 SV=1)	829523
358	AT4G34250	-2.14106	3.6e-11	9.94e-10	102	123	80	26	12	39	2.08	2.53	1.81	0.58	0.29	0.87	2.14	0.58	KCS16	2104	3-ketoacyl-CoA synthase 16 [Source:UniProtKB/Swiss-Prot;Acc:Q9SYZ0]	COG3424(C:Energy production and conversion); ENOG410Y5VH(C:Energy production and conversion)	COG3424(Dehydrogenase); ENOG410Y5VH(Dehydrogenase)	K15397	KCS	map00062(Fatty acid elongation)	PF08392.9(FAE1_CUT1_RppA:FAE1/Type III polyketide synthase-like protein); PF08541.7(ACP_syn_III_C:3-Oxoacyl-[acyl-carrier-protein (ACP)] synthase III C terminal); PF02797.12(Chal_sti_synt_C:Chalcone and stilbene synthases, C-terminal domain); PF00195.16(Chal_sti_synt_N:Chalcone and stilbene synthases, N-terminal domain); PF08545.7(ACP_syn_III:3-Oxoacyl-[acyl-carrier-protein (ACP)] synthase III)	GO:0006633(biological_process:fatty acid biosynthetic process); GO:0016021(cellular_component:integral component of membrane); GO:0016020(cellular_component:membrane); GO:0016747(molecular_function:transferase activity, transferring acyl groups other than amino-acyl groups); GO:0102756(deleted:old GO); GO:0102338(molecular_function:3-oxo-lignoceronyl-CoA synthase activity); GO:0102336(molecular_f…	NP_195151.1(3-ketoacyl-CoA synthase 16 [Arabidopsis thaliana])	sp|Q9SYZ0|KCS16_ARATH(3-ketoacyl-CoA synthase 16 OS=Arabidopsis thaliana OX=3702 GN=KCS16 PE=2 SV=1)	829574
359	AT4G34360	-1.2145	1.38e-05	0.000132081	90	77	79	34	43	40	3.85	3.35	3.75	1.59	2.16	1.74	3.65	1.83		1135	At4g34360 [Source:UniProtKB/TrEMBL;Acc:Q6ID86]	ENOG410XNZZ(S:Function unknown)	ENOG410XNZZ(methyltransferase like 13)				PF13847.3(Methyltransf_31:Methyltransferase domain); PF08241.9(Methyltransf_11:Methyltransferase domain); PF13649.3(Methyltransf_25:Methyltransferase domain); PF13489.3(Methyltransf_23:Methyltransferase domain); PF08242.9(Methyltransf_12:Methyltransferase domain); PF01209.15(Ubie_methyltran:ubiE/COQ5 methyltransferase family); PF07021.9(MetW:Methionine biosynthesis protein MetW); PF05175.11(MTS:M…	GO:0016740(molecular_function:transferase activity); GO:0008168(molecular_function:methyltransferase activity); GO:0032259(biological_process:methylation)	NP_195162.2(S-adenosyl-L-methionine-dependent methyltransferases superfamily protein [Arabidopsis thaliana])	sp|P0DPE1|EFMT4_BOVIN(EEF1A lysine methyltransferase 4 OS=Bos taurus OX=9913 GN=EEF1AKMT4 PE=2 SV=1)	829586
360	AT4G34770	-1.49274	0.000695372	0.00406197	55	50	31	6	18	30	4.31	4.05	2.7	0.52	1.66	2.39	3.68667	1.52333		732	SAUR-like auxin-responsive protein family [Source:UniProtKB/TrEMBL;Acc:Q9SW57]	ENOG410YVUY(S:Function unknown); ENOG4111771(S:Function unknown); ENOG410ZATX(S:Function unknown); ENOG4111DHX(S:Function unknown)	ENOG410YVUY(auxin-induced protein); ENOG4111771(auxin-induced protein); ENOG410ZATX(auxin-induced protein); ENOG4111DHX(auxin-induced protein)	K14488	SAUR	map04075(Plant hormone signal transduction)	PF02519.11(Auxin_inducible:Auxin responsive protein)	GO:0009733(biological_process:response to auxin)	NP_195203.1(SAUR-like auxin-responsive protein family [Arabidopsis thaliana])	sp|P32295|ARG7_VIGRR(Indole-3-acetic acid-induced protein ARG7 OS=Vigna radiata var. radiata OX=3916 GN=ARG7 PE=2 SV=1)	829629
361	AT4G35100	-1.10112	1.36e-23	1.7e-21	15071	14806.1	14609	8609.04	6372.06	7905.1	544.14	540.93	582.97	341.76	276.43	295.17	556.013	304.453	PIP2-7	1603	Aquaporin PIP2-7 [Source:UniProtKB/Swiss-Prot;Acc:P93004]	COG0580(P:Inorganic ion transport and metabolism)	COG0580(Catalase)	K09872	PIP		PF00230.17(MIP:Major intrinsic protein)	GO:0005215(molecular_function:transporter activity); GO:0016021(cellular_component:integral component of membrane); GO:0006810(biological_process:transport); GO:0006833(biological_process:water transport); GO:0015250(molecular_function:water channel activity); GO:0005773(cellular_component:vacuole); GO:0009506(cellular_component:plasmodesma); GO:0005886(cellular_component:plasma membrane); GO:001…	NP_195236.1(plasma membrane intrinsic protein 3 [Arabidopsis thaliana])	sp|P93004|PIP27_ARATH(Aquaporin PIP2-7 OS=Arabidopsis thaliana OX=3702 GN=PIP2-7 PE=1 SV=2)	829662
362	AT4G35430	-5.5981	0.000242025	0.00163795	10.67	10.7	2.73	0	0	0	2.19	2.38	0.62	0	0	0	1.73	0		433	At4g35430 [Source:UniProtKB/TrEMBL;Acc:Q3E9Q9]							GO:0008150(biological_process:biological_process); GO:0003674(molecular_function:molecular_function)	NP_974688.1(hypothetical protein AT4G35430 [Arabidopsis thaliana])		2745735
363	AT4G35783	-1.00346	0.00333517	0.0153233	46	55	73	30	29	39	5.95	7.51	10.5	4.31	4.42	5.1	7.98667	4.61	RTFL6	542	DVL17 [Source:UniProtKB/TrEMBL;Acc:Q6IM84]	ENOG410ZCFE(S:Function unknown)	ENOG410ZCFE(DVL family)				PF08137.9(DVL:DVL family)	GO:0003674(molecular_function:molecular_function); GO:0048367(biological_process:shoot system development)	ABK28375.1(unknown, partial [Arabidopsis thaliana])		5008183
364	AT4G36105	-1.35446	4.06e-06	4.38e-05	91	78	69	29	41	32	4.07	3.56	3.44	1.42	2.16	1.46	3.69	1.68		1095	unknown protein; FUNCTIONS IN: molecular_function unknown; INVOLVED IN: biological_process unknown; LOCATED IN: nucleus; EXPRESSED IN: 6 plant structures; EXPRESSED DURING: LP.04 four leaves visible, 4 anthesis, petal differentiation and expansion s /.../BEST Arabidopsis thaliana protein match is: unknown protein (TAIR:AT2G17990.1); Has 30201 Blast hits to 17322 proteins in 780 species: Archae - …	ENOG410YEVP(S:Function unknown)	ENOG410YEVP(Calcium-dependent protein kinase CPK1 adapter protein)					GO:0009959(biological_process:negative gravitropism); GO:0009639(biological_process:response to red or far red light)	CAA18504.1(hypothetical protein [Arabidopsis thaliana])		829767
365	AT4G36850	-1.49762	1.2e-37	3.51e-35	1052	997	1033	394	346	475	30.97	29.82	33.84	12.74	12	14.26	31.5433	13		1619	PQ-loop repeat family protein / transmembrane family protein [Source:UniProtKB/TrEMBL;Acc:Q94AH7]	ENOG4111FM2(S:Function unknown)	ENOG4111FM2(PQ loop repeat)				PF04193.11(PQ-loop:PQ loop repeat)	GO:0016021(cellular_component:integral component of membrane); GO:0016020(cellular_component:membrane); GO:0016021(cellular_component:integral component of membrane)	NP_001329400.1(PQ-loop repeat family protein / transmembrane family protein [Arabidopsis thaliana])	sp|P38279|YPQ3_YEAST(Probable vacuolar amino acid transporter YPQ3 OS=Saccharomyces cerevisiae (strain ATCC 204508 / S288c) OX=559292 GN=RTC2 PE=1 SV=1)	829838
366	AT4G37240	-1.11275	5.63e-07	7.38e-06	194	177	256	120	94	110	12.56	11.78	18.42	8.54	7.15	7.24	14.2533	7.64333		834	HTH-type transcriptional regulator [Source:UniProtKB/TrEMBL;Acc:Q8LE56]	ENOG4110606(S:Function unknown); ENOG410YR55(S:Function unknown); ENOG410Z0XV(S:Function unknown)	ENOG4110606(-); ENOG410YR55(-); ENOG410Z0XV(expressed protein)				PF14009.3(DUF4228:Domain of unknown function (DUF4228))	GO:0005575(cellular_component:cellular_component)	NP_568020.1(HTH-type transcriptional regulator [Arabidopsis thaliana])		829878
367	AT4G37610	-1.1503	5.94e-09	1.14e-07	243	207	203	94	80	155	7.74	6.68	7.18	3.27	2.99	5.03	7.2	3.76333	BT5	1438	BTB/POZ and TAZ domain-containing protein 5 [Source:UniProtKB/Swiss-Prot;Acc:Q6EJ98]	COG5076(S:Function unknown); ENOG410Z8TC(S:Function unknown)	COG5076(-); ENOG410Z8TC(BTB POZ and TAZ domain-containing protein)				PF02135.13(zf-TAZ:TAZ zinc finger); PF00651.28(BTB:BTB/POZ domain)	GO:0010200(biological_process:response to chitin); GO:0009751(biological_process:response to salicylic acid); GO:0042542(biological_process:response to hydrogen peroxide); GO:0009409(biological_process:response to cold); GO:0005737(cellular_component:cytoplasm); GO:0006355(biological_process:regulation of transcription, DNA-templated); GO:0046872(molecular_function:metal ion binding); GO:0005634(…	NP_568031.1(BTB and TAZ domain protein 5 [Arabidopsis thaliana])	sp|Q6EJ98|BT5_ARATH(BTB/POZ and TAZ domain-containing protein 5 OS=Arabidopsis thaliana OX=3702 GN=BT5 PE=1 SV=1)	829915
368	AT4G37740	-1.10337	0.000654013	0.00385158	74	77	43	38	28	32	1.51	1.59	0.97	0.85	0.67	0.67	1.35667	0.73	GRF2	2104	GRF2 [Source:UniProtKB/TrEMBL;Acc:A0A178UXW8]	ENOG410YFT7(K:Transcription); ENOG4111S3M(K:Transcription)	ENOG410YFT7(growth-regulating factor); ENOG4111S3M(growth-regulating factor)				PF08879.7(WRC:WRC); PF08880.8(QLQ:QLQ)	GO:0032502(biological_process:developmental process); GO:0008285(biological_process:negative regulation of cell proliferation); GO:0006355(biological_process:regulation of transcription, DNA-templated); GO:0005634(cellular_component:nucleus); GO:0005524(molecular_function:ATP binding); GO:0006351(biological_process:transcription, DNA-templated); GO:0005634(cellular_component:nucleus); GO:0005634(…	NP_195488.2(growth-regulating factor 2 [Arabidopsis thaliana])	sp|Q8L8A8|GRF2_ARATH(Growth-regulating factor 2 OS=Arabidopsis thaliana OX=3702 GN=GRF2 PE=1 SV=1)	829930
369	AT4G38400	-1.09634	4.38e-06	4.69e-05	176	172	152	117	64	74	7.6	7.56	7.29	5.53	3.24	3.25	7.48333	4.00667	EXLA2	1126	Expansin-like A2 [Source:UniProtKB/Swiss-Prot;Acc:Q9SVE5]	ENOG410YDTV(G:Carbohydrate transport and metabolism)	ENOG410YDTV(expansin-like)				PF01357.18(Pollen_allerg_1:Pollen allergen); PF03330.15(DPBB_1:Lytic transglycolase)	GO:0005576(cellular_component:extracellular region); GO:0009505(cellular_component:plant-type cell wall); GO:0009506(cellular_component:plasmodesma); GO:0005576(cellular_component:extracellular region); GO:0019953(biological_process:sexual reproduction); GO:0016020(cellular_component:membrane); GO:0019953(biological_process:sexual reproduction)	NP_195553.1(expansin-like A2 [Arabidopsis thaliana])	sp|Q9SVE5|EXLA2_ARATH(Expansin-like A2 OS=Arabidopsis thaliana OX=3702 GN=EXLA2 PE=2 SV=1)	829997
370	AT4G38850	-1.12003	1.17e-06	1.42e-05	141	128	140	80	57	71	10.52	9.54	11.34	6.46	5.61	6.26	10.4667	6.11	SAUR15	773	Auxin-responsive protein SAUR15 [Source:UniProtKB/Swiss-Prot;Acc:Q41220]	ENOG41105U8(S:Function unknown); ENOG4111DHX(S:Function unknown); ENOG410ZATX(S:Function unknown)	ENOG41105U8(Auxin responsive protein); ENOG4111DHX(auxin-responsive protein); ENOG410ZATX(auxin-induced protein)	K14488	SAUR	map04075(Plant hormone signal transduction)	PF02519.11(Auxin_inducible:Auxin responsive protein)	GO:0009733(biological_process:response to auxin); GO:0040008(biological_process:regulation of growth); GO:0009734(biological_process:auxin-activated signaling pathway); GO:0003674(molecular_function:molecular_function); GO:0005886(cellular_component:plasma membrane); GO:0016020(cellular_component:membrane); GO:0009733(biological_process:response to auxin); GO:0007275(biological_process:multicellu…	NP_195596.1(SAUR-like auxin-responsive protein family [Arabidopsis thaliana])	sp|Q41220|SAU15_ARATH(Auxin-responsive protein SAUR15 OS=Arabidopsis thaliana OX=3702 GN=SAUR15 PE=2 SV=1)	830040
371	AT4G39940	-4.67617	1.69e-160	1.71e-156	1278	1757	1170	50	74	57	42.1	58.68	42.79	1.8	2.86	1.91	47.8567	2.19	APK2	1399	Adenylyl-sulfate kinase 2, chloroplastic [Source:UniProtKB/Swiss-Prot;Acc:O49196]	COG0529(P:Inorganic ion transport and metabolism)	COG0529(Catalyzes the synthesis of activated sulfate (By similarity))	K00860	cysC	map00230(Purine metabolism); map00920(Sulfur metabolism)	PF01583.17(APS_kinase:Adenylylsulphate kinase); PF13671.3(AAA_33:AAA domain); PF13238.3(AAA_18:AAA domain); PF01656.20(CbiA:CobQ/CobB/MinD/ParA nucleotide binding domain); PF13555.3(AAA_29:P-loop containing region of AAA domain); PF13191.3(AAA_16:AAA ATPase domain)	GO:0016310(biological_process:phosphorylation); GO:0004020(molecular_function:adenylylsulfate kinase activity); GO:0070814(biological_process:hydrogen sulfide biosynthetic process); GO:0019344(biological_process:cysteine biosynthetic process); GO:0016740(molecular_function:transferase activity); GO:0009507(cellular_component:chloroplast); GO:0009536(cellular_component:plastid); GO:0000166(molecul…	NP_195704.1(APS-kinase 2 [Arabidopsis thaliana])	sp|O49196|APK2_ARATH(Adenylyl-sulfate kinase 2, chloroplastic OS=Arabidopsis thaliana OX=3702 GN=APK2 PE=1 SV=1)	830153
372	AT4G39950	-7.72702	5.8e-36	1.58e-33	341	506	307	2	3	1	7.07	10.79	7.27	0.04	0.08	0.02	8.37667	0.0466667	CYP79B2	2137	cytochrome P450, family 79, subfamily B, polypeptide 2 [Source:TAIR;Acc:AT4G39950]	COG2124(P:Inorganic ion transport and metabolism)	COG2124(Catalyzes the synthesis of activated sulfate (By similarity))	K11812	CYP79B1_2	map00380(Tryptophan metabolism); map00966(Glucosinolate biosynthesis)	PF00067.19(p450:Cytochrome P450)	GO:0004497(molecular_function:monooxygenase activity); GO:0046872(molecular_function:metal ion binding); GO:0016020(cellular_component:membrane); GO:0016021(cellular_component:integral component of membrane); GO:0004497(molecular_function:monooxygenase activity); GO:0016491(molecular_function:oxidoreductase activity); GO:0055114(biological_process:oxidation-reduction process); GO:0005506(molecula…	NP_001328605.1(cytochrome P450, family 79, subfamily B, polypeptide 2 [Arabidopsis thaliana])	sp|O81346|C79B2_ARATH(Tryptophan N-monooxygenase 1 OS=Arabidopsis thaliana OX=3702 GN=CYP79B2 PE=1 SV=2)	830154
373	AT5G01015	-1.59037	2.42e-32	5.82e-30	619.98	597.17	592.45	214.63	230.22	218.25	84.05	84.93	90.2	32.33	36.33	29.91	86.3933	32.8567		532	At5g01015 [Source:UniProtKB/TrEMBL;Acc:Q8LBK1]	ENOG410ZBKG(S:Function unknown); COG0515(S:Function unknown); ENOG410Y0EY(S:Function unknown)	ENOG410ZBKG(-); COG0515(-); ENOG410Y0EY(-)					GO:0008150(biological_process:biological_process); GO:0016021(cellular_component:integral component of membrane)	NP_568082.1(transmembrane protein [Arabidopsis thaliana])		831731
374	AT5G01017	-1.35024	0.000837789	0.00476565	40.02	39.83	44.55	19.37	20.78	13.75	46.18	54.81	57.37	26.93	29.28	15.82	52.7867	24.01		255		ENOG410ZBKG(S:Function unknown); COG0515(T:Signal transduction mechanisms); ENOG410Y0EY(S:Function unknown)	ENOG410ZBKG(-); COG0515(Serine Threonine protein kinase); ENOG410Y0EY(-)						NP_001330466.1(hypothetical protein AT5G01017 [Arabidopsis thaliana])		28720352
375	AT5G01040	-1.27715	0.000216477	0.0014885	62	49	47	20	24	28	1.26	1	1.06	0.44	0.57	0.58	1.10667	0.53	LAC8	2115	Laccase-8 [Source:UniProtKB/Swiss-Prot;Acc:Q9LFD2]	COG2132(S:Function unknown)	COG2132(Domain of unknown function (DUF3527))	K05909	E1.10.3.2		PF07732.12(Cu-oxidase_3:Multicopper oxidase); PF07731.11(Cu-oxidase_2:Multicopper oxidase); PF00394.19(Cu-oxidase:Multicopper oxidase)	GO:0052716(molecular_function:hydroquinone:oxygen oxidoreductase activity); GO:0016722(molecular_function:oxidoreductase activity, oxidizing metal ions); GO:0046688(biological_process:response to copper ion); GO:0010228(biological_process:vegetative to reproductive phase transition of meristem); GO:0046872(molecular_function:metal ion binding); GO:0016491(molecular_function:oxidoreductase activit…	NP_195724.1(laccase 8 [Arabidopsis thaliana])	sp|Q9LFD2|LAC8_ARATH(Laccase-8 OS=Arabidopsis thaliana OX=3702 GN=LAC8 PE=2 SV=1)	831877
376	AT5G01500	-1.20367	1.76e-13	7.04e-12	337	394	272	124	163	195	9.34	11.04	8.37	3.75	5.3	5.5	9.58333	4.85	TAAC	1616	Thylakoid ADP,ATP carrier protein, chloroplastic [Source:UniProtKB/Swiss-Prot;Acc:Q9M024]	ENOG410ZRF1(P:Inorganic ion transport and metabolism)	ENOG410ZRF1(Calcium Proton)	K14684	SLC25A23S		PF00153.24(Mito_carr:Mitochondrial carrier protein)	GO:0009941(cellular_component:chloroplast envelope); GO:0010206(biological_process:photosystem II repair); GO:0005347(molecular_function:ATP transmembrane transporter activity); GO:0015867(biological_process:ATP transport); GO:0016021(cellular_component:integral component of membrane); GO:0005739(cellular_component:mitochondrion); GO:0005347(molecular_function:ATP transmembrane transporter activi…	NP_195770.1(thylakoid ATP/ADP carrier [Arabidopsis thaliana])	sp|Q9M024|TAAC_ARATH(Thylakoid ADP,ATP carrier protein, chloroplastic OS=Arabidopsis thaliana OX=3702 GN=TAAC PE=1 SV=1)	831861
377	AT5G01600	-1.09725	0.000821132	0.0046841	6883.98	12938	7020.99	3545.97	4736.99	5680.95	222.49	423.85	251.98	125.28	179.61	186.99	299.44	163.96	FER1	1421	Ferritin-1, chloroplastic [Source:UniProtKB/Swiss-Prot;Acc:Q39101]	COG1528(P:Inorganic ion transport and metabolism); ENOG410Y5ZV(P:Inorganic ion transport and metabolism); ENOG4111TFW(P:Inorganic ion transport and metabolism); ENOG4111WYH(P:Inorganic ion transport and metabolism); ENOG41124IC(P:Inorganic ion transport and metabolism)	COG1528(Stores iron in a soluble, non-toxic, readily available form. Important for iron homeostasis (By similarity)); ENOG410Y5ZV(Stores iron in a soluble, non-toxic, readily available form. Important for iron homeostasis (By similarity)); ENOG4111TFW(Stores iron in a soluble, non-toxic, readily available form. Important for iron homeostasis (By similarity)); ENOG4111WYH(Stores iron in a soluble,…	K00522	FTH1	map04978(Mineral absorption); map04217(Necroptosis); map04216(Ferroptosis)	PF00210.21(Ferritin:Ferritin-like domain)	GO:0009535(cellular_component:chloroplast thylakoid membrane); GO:0006879(biological_process:cellular iron ion homeostasis); GO:0009735(biological_process:response to cytokinin); GO:0048366(biological_process:leaf development); GO:0004322(molecular_function:ferroxidase activity); GO:0009617(biological_process:response to bacterium); GO:0005623(cellular_component:cell); GO:0000302(biological_proce…	NP_195780.1(ferretin 1 [Arabidopsis thaliana])	sp|Q39101|FRI1_ARATH(Ferritin-1, chloroplastic OS=Arabidopsis thaliana OX=3702 GN=FER1 PE=2 SV=1)	831720
378	AT5G01775	-3.23934	0.00145791	0.00763483	14	14	7	2.02	1	1	1.31	1.36	0.73	0.21	0.11	0.09	1.13333	0.136667		655											NA
379	AT5G02090	-1.36403	0.000318872	0.0020739	37	59	53	20	18	27	2.03	3.31	3.23	1.2	1.16	1.51	2.85667	1.29		939	Uncharacterized protein At5g02090/T7H20_140 [Source:UniProtKB/TrEMBL;Acc:Q9LZM2]	ENOG410ZCPF(H:Coenzyme transport and metabolism); COG0515(T:Signal transduction mechanisms)	ENOG410ZCPF(Phosphopantothenoylcysteine decarboxylase); COG0515(Serine Threonine protein kinase)					GO:0008150(biological_process:biological_process)	NP_195829.1(hypothetical protein AT5G02090 [Arabidopsis thaliana])		831871
380	AT5G02220	-2.23245	0.00565717	0.0236649	14	9	15	3	3	3	1.09	0.72	1.3	0.26	0.27	0.24	1.03667	0.256667	SMR4	736	Cyclin-dependent protein kinase inhibitor SMR4 [Source:UniProtKB/Swiss-Prot;Acc:Q1JPP8]	ENOG410ZFD3(S:Function unknown)	ENOG410ZFD3(-)					GO:0032875(biological_process:regulation of DNA endoreduplication); GO:0045786(biological_process:negative regulation of cell cycle); GO:0045839(biological_process:negative regulation of mitotic nuclear division); GO:0004860(molecular_function:protein kinase inhibitor activity); GO:0005515(molecular_function:protein binding); GO:0007049(biological_process:cell cycle); GO:0006469(biological_proces…	NP_568097.1(cyclin-dependent kinase inhibitor [Arabidopsis thaliana])	sp|Q1JPP8|SMR4_ARATH(Cyclin-dependent protein kinase inhibitor SMR4 OS=Arabidopsis thaliana OX=3702 GN=SMR4 PE=1 SV=1)	831792
381	AT5G03120	-1.49096	5.83e-18	4.22e-16	858	578	897	336	255	334	37.04	25.66	43.71	15.91	13.09	14.71	35.47	14.57		1403	unknown protein; FUNCTIONS IN: molecular_function unknown; INVOLVED IN: biological_process unknown; LOCATED IN: endomembrane system; EXPRESSED IN: 21 plant structures; EXPRESSED DURING: 13 growth stages; Has 14 Blast hits to 14 proteins in 4 species /.../ae - 0; Bacteria - 0; Metazoa - 0; Fungi - 0; Plants - 14; Viruses - 0; Other Eukaryotes - 0 (source: NCBI BLink). [Source:TAIR;Acc:AT5G03120]	ENOG411195B(S:Function unknown)	ENOG411195B(-)					GO:0016020(cellular_component:membrane); GO:0016021(cellular_component:integral component of membrane)	NP_001330592.1(transmembrane protein [Arabidopsis thaliana])		831807
382	AT5G03552	-2.11942	1.45e-09	3.09e-08	76.32	79.92	65.72	18.99	10	28.06	4.29	4.74	4.1	1.17	0.66	1.93	4.37667	1.25333	MIR822A	337	MIR822a; miRNA [Source:TAIR;Acc:AT5G03552]	ENOG4110554(S:Function unknown)	ENOG4110554(C1 domain)						XP_020879864.1(uncharacterized protein LOC110228071 [Arabidopsis lyrata subsp. lyrata])		NA
383	AT5G04530	-1.16975	2.39e-22	2.58e-20	681	667	594	321	268	366	13.98	13.81	13.54	7.19	6.45	7.66	13.7767	7.1	KCS19	2094	3-ketoacyl-CoA synthase 19 [Source:UniProtKB/Swiss-Prot;Acc:Q9LZ72]	ENOG411183H(I:Lipid transport and metabolism); COG3424(I:Lipid transport and metabolism); ENOG410Y9JS(Q:Secondary metabolites biosynthesis, transport and catabolism)	ENOG411183H(3-ketoacyl-coa synthase); COG3424(3-ketoacyl-coa synthase); ENOG410Y9JS(3-ketoacyl-coa synthase)	K15397	KCS	map00062(Fatty acid elongation)	PF08392.9(FAE1_CUT1_RppA:FAE1/Type III polyketide synthase-like protein); PF08541.7(ACP_syn_III_C:3-Oxoacyl-[acyl-carrier-protein (ACP)] synthase III C terminal); PF02797.12(Chal_sti_synt_C:Chalcone and stilbene synthases, C-terminal domain)	GO:0006633(biological_process:fatty acid biosynthetic process); GO:0102756(deleted:old GO); GO:0102338(molecular_function:3-oxo-lignoceronyl-CoA synthase activity); GO:0102336(molecular_function:3-oxo-arachidoyl-CoA synthase activity); GO:0102337(molecular_function:3-oxo-cerotoyl-CoA synthase activity); GO:0009409(biological_process:response to cold); GO:0016740(molecular_function:transferase act…	NP_196073.1(3-ketoacyl-CoA synthase 19 [Arabidopsis thaliana])	sp|Q9LZ72|KCS19_ARATH(3-ketoacyl-CoA synthase 19 OS=Arabidopsis thaliana OX=3702 GN=KCS19 PE=2 SV=1)	830332
384	AT5G04630	-5.06312	0.00239992	0.0116186	2	5	9	0	0	0	0.05	0.13	0.26	0	0	0	0.146667	0	CYP77A9	1716	Cytochrome P450, family 77, subfamily A, polypeptide 9 [Source:UniProtKB/TrEMBL;Acc:Q9LZ62]	COG2124(Q:Secondary metabolites biosynthesis, transport and catabolism)	COG2124(Cytochrome p450)				PF00067.19(p450:Cytochrome P450)	GO:0004497(molecular_function:monooxygenase activity); GO:0046872(molecular_function:metal ion binding); GO:0016020(cellular_component:membrane); GO:0016021(cellular_component:integral component of membrane); GO:0004497(molecular_function:monooxygenase activity); GO:0016491(molecular_function:oxidoreductase activity); GO:0055114(biological_process:oxidation-reduction process); GO:0005506(molecula…	NP_196083.1(cytochrome P450, family 77, subfamily A, polypeptide 9 [Arabidopsis thaliana])	sp|Q9LZ31|C77A4_ARATH(Cytochrome P450 77A4 OS=Arabidopsis thaliana OX=3702 GN=CYP77A4 PE=2 SV=1)	830340
385	AT5G05270	-1.26218	2.57e-35	6.73e-33	3997	3793	3517	1890	1582	1702	144.06	138.59	139.37	74.21	66.23	62.25	140.673	67.5633	CHI3	1333	Probable chalcone--flavonone isomerase 3 [Source:UniProtKB/Swiss-Prot;Acc:Q8VZW3]	ENOG4111ZUZ(S:Function unknown)	ENOG4111ZUZ(isomerase)				PF02431.12(Chalcone:Chalcone-flavanone isomerase)	GO:0009813(biological_process:flavonoid biosynthetic process); GO:0080167(biological_process:response to karrikin); GO:0016853(molecular_function:isomerase activity); GO:0016872(molecular_function:intramolecular lyase activity); GO:0045430(molecular_function:chalcone isomerase activity); GO:0016853(molecular_function:isomerase activity)	NP_568154.1(Chalcone-flavanone isomerase family protein [Arabidopsis thaliana])	sp|Q8VZW3|CFI3_ARATH(Probable chalcone--flavonone isomerase 3 OS=Arabidopsis thaliana OX=3702 GN=CHI3 PE=1 SV=1)	830409
386	AT5G06190	-1.09735	0.00431405	0.0190407	59	30	46	19	23	28	9.08	4.92	7.88	3.26	4.18	4.36	7.29333	3.93333		526	unknown protein; BEST Arabidopsis thaliana protein match is: unknown protein (TAIR:AT3G58540.1); Has 30201 Blast hits to 17322 proteins in 780 species: Archae - 12; Bacteria - 1396; Metazoa - 17338; Fungi - 3422; Plants - 5037; Viruses - 0; Other Eu /.../es - 2996 (source: NCBI BLink). [Source:TAIR;Acc:AT5G06190]							GO:0008150(biological_process:biological_process); GO:0016020(cellular_component:membrane); GO:0016021(cellular_component:integral component of membrane)	NP_001190238.1(transmembrane protein [Arabidopsis thaliana])		830506
387	AT5G06270	-1.09677	3.08e-10	7.36e-09	240	236	181	99	106	134	7.28	7.32	6.08	3.26	3.82	4.19	6.89333	3.75667		1639	Gb [Source:UniProtKB/TrEMBL;Acc:Q9FNI1]	ENOG410ZNNF(S:Function unknown); ENOG4111EE3(S:Function unknown)	ENOG410ZNNF(-); ENOG4111EE3(-)					GO:0080147(biological_process:root hair cell development); GO:0005515(molecular_function:protein binding); GO:0045892(biological_process:negative regulation of transcription, DNA-templated)	XP_006399095.1(uncharacterized protein LOC18018149 [Eutrema salsugineum])		830515
388	AT5G06330	-1.71012	0.000309155	0.00202028	44	35	26	16	6	13	0.98	0.79	0.64	0.39	0.16	0.29	0.803333	0.28		1951	At5g06330 [Source:UniProtKB/TrEMBL;Acc:Q9FNH5]	ENOG41119PU(S:Function unknown); ENOG410YIB8(S:Function unknown)	ENOG41119PU(Late embryogenesis abundant protein); ENOG410YIB8(Late embryogenesis abundant protein)				PF03168.10(LEA_2:Late embryogenesis abundant protein)	GO:0016021(cellular_component:integral component of membrane); GO:0016020(cellular_component:membrane); GO:0009506(cellular_component:plasmodesma); GO:0016020(cellular_component:membrane); GO:0016021(cellular_component:integral component of membrane); GO:0046658(cellular_component:anchored component of plasma membrane)	NP_196251.1(Late embryogenesis abundant (LEA) hydroxyproline-rich glycoprotein family [Arabidopsis thaliana])	sp|Q9SRN0|NHL1_ARATH(NDR1/HIN1-like protein 1 OS=Arabidopsis thaliana OX=3702 GN=NHL1 PE=2 SV=1)	830521
389	AT5G06550	-1.0154	1.14e-10	2.95e-09	293	269	223	129	137	162	7.5	6.96	6.34	3.61	4.12	4.23	6.93333	3.98667		1728	F-box protein At5g06550 [Source:UniProtKB/Swiss-Prot;Acc:Q67XX3]	ENOG410XQCR(S:Function unknown)	ENOG410XQCR(Pentatricopeptide repeat-containing protein)				PF13621.3(Cupin_8:Cupin-like domain); PF02373.19(JmjC:JmjC domain, hydroxylase); PF12937.4(F-box-like:F-box-like)	GO:0000987(molecular_function:core promoter proximal region sequence-specific DNA binding); GO:0043985(biological_process:histone H4-R3 methylation); GO:0010030(biological_process:positive regulation of seed germination); GO:0005634(cellular_component:nucleus); GO:0000987(molecular_function:core promoter proximal region sequence-specific DNA binding); GO:0005515(molecular_function:protein binding…	NP_196273.3(transferring glycosyl group transferase [Arabidopsis thaliana])	sp|Q67XX3|FB252_ARATH(F-box protein At5g06550 OS=Arabidopsis thaliana OX=3702 GN=At5g06550 PE=2 SV=1)	830543
390	AT5G07460	-1.21927	1.34e-22	1.48e-20	533	531	437	218	222	272	20.92	21.19	19.05	9.36	10.23	10.87	20.3867	10.1533	MRSA2	1214	PMSR2 [Source:UniProtKB/TrEMBL;Acc:A0A178UBC0]	COG0225(S:Function unknown)	COG0225(Cyclin-dependent protein kinase)	K07304	msrA		PF01625.18(PMSR:Peptide methionine sulfoxide reductase)	GO:0034599(biological_process:cellular response to oxidative stress); GO:0080167(biological_process:response to karrikin); GO:0016491(molecular_function:oxidoreductase activity); GO:0055114(biological_process:oxidation-reduction process); GO:0005829(cellular_component:cytosol); GO:0005737(cellular_component:cytoplasm); GO:0008113(molecular_function:peptide-methionine (S)-S-oxide reductase activit…	NP_196363.1(peptidemethionine sulfoxide reductase 2 [Arabidopsis thaliana])	sp|Q9LY15|MSRA2_ARATH(Peptide methionine sulfoxide reductase A2 OS=Arabidopsis thaliana OX=3702 GN=MRSA2 PE=1 SV=1)	830637
391	AT5G07700	-1.41786	0.0123249	0.0450018	18	36	16	11	5	13	0.58	1.29	0.66	0.41	0.22	0.49	0.843333	0.373333	MYB76	1487	MYB76 [Source:UniProtKB/TrEMBL;Acc:A0A178UB51]	COG5147(K:Transcription)	COG5147(Myblike DNAbinding domain containing protein)	K09422	MYBP		PF00249.28(Myb_DNA-binding:Myb-like DNA-binding domain); PF13921.3(Myb_DNA-bind_6:Myb-like DNA-binding domain)	GO:0010439(biological_process:regulation of glucosinolate biosynthetic process); GO:0009625(biological_process:response to insect); GO:0044212(molecular_function:transcription regulatory region DNA binding); GO:0009753(biological_process:response to jasmonic acid); GO:0003677(molecular_function:DNA binding); GO:0005634(cellular_component:nucleus); GO:0003700(molecular_function:transcription facto…	NP_196387.1(myb domain protein 76 [Arabidopsis thaliana])	sp|Q9SPG5|MYB76_ARATH(Transcription factor MYB76 OS=Arabidopsis thaliana OX=3702 GN=MYB76 PE=1 SV=1)	830663
392	AT5G07990	-1.00921	0.000553214	0.0033398	64	94	87	37	41	59	1.44	2.14	2.18	0.91	1.08	1.36	1.92	1.11667	CYP75B1	1929	TT7 [Source:UniProtKB/TrEMBL;Acc:A0A178UNZ9]	COG2124(S:Function unknown)	COG2124(expressed protein)	K05280	CYP75B1	map00941(Flavonoid biosynthesis); map00944(Flavone and flavonol biosynthesis)	PF00067.19(p450:Cytochrome P450)	GO:0004497(molecular_function:monooxygenase activity); GO:0009813(biological_process:flavonoid biosynthetic process); GO:0046872(molecular_function:metal ion binding); GO:0016020(cellular_component:membrane); GO:0016021(cellular_component:integral component of membrane); GO:0004497(molecular_function:monooxygenase activity); GO:0016491(molecular_function:oxidoreductase activity); GO:0055114(biolo…	NP_196416.1(Cytochrome P450 superfamily protein [Arabidopsis thaliana])	sp|Q9SD85|F3PH_ARATH(Flavonoid 3'-monooxygenase OS=Arabidopsis thaliana OX=3702 GN=CYP75B1 PE=1 SV=1)	830693
393	AT5G08150	-4.71012	0.00653191	0.0267206	5	3	5	0	0	0	0.28	0.17	0.31	0	0	0	0.253333	0	SOB5	927	SOB5 [Source:UniProtKB/TrEMBL;Acc:A0A178UHR3]	ENOG41107KK(S:Function unknown)	ENOG41107KK(-)					GO:0005737(cellular_component:cytoplasm); GO:0005886(cellular_component:plasma membrane); GO:0009690(biological_process:cytokinin metabolic process); GO:0009690(biological_process:cytokinin metabolic process)	BAD43121.1(putative protein [Arabidopsis thaliana])		830711
394	AT5G08350	-1.26891	9.22e-06	9.18e-05	81.59	89.23	67.7	33.14	30.37	46.96	2.17	2.4	2	0.96	0.95	1.27	2.19	1.06		1675	GEM-like protein 4 [Source:UniProtKB/Swiss-Prot;Acc:Q9FTA0]	ENOG410YH6H(S:Function unknown)	ENOG410YH6H(GEM-like protein)				PF02893.17(GRAM:GRAM domain)	GO:0005575(cellular_component:cellular_component); GO:0008150(biological_process:biological_process)	NP_196452.1(GRAM domain-containing protein / ABA-responsive protein-like protein [Arabidopsis thaliana])	sp|Q9FTA0|GEML4_ARATH(GEM-like protein 4 OS=Arabidopsis thaliana OX=3702 GN=At5g08350 PE=2 SV=1)	830733
395	AT5G08640	-1.68736	9.84e-76	9.46e-73	4029	4075	3307	1091	1413	1400	120.64	123.56	109.96	35.7	49.63	42.7	118.053	42.6767	FLS1	1514	Flavonol synthase/flavanone 3-hydroxylase [Source:UniProtKB/Swiss-Prot;Acc:Q96330]	COG3491(S:Function unknown)	COG3491(2OGFe(II) oxygenase)	K05278	FLS	map00941(Flavonoid biosynthesis)	PF03171.17(2OG-FeII_Oxy:2OG-Fe(II) oxygenase superfamily); PF14226.3(DIOX_N:non-haem dioxygenase in morphine synthesis N-terminal)	GO:0046872(molecular_function:metal ion binding); GO:0045431(molecular_function:flavonol synthase activity); GO:0051555(biological_process:flavonol biosynthetic process); GO:0045431(molecular_function:flavonol synthase activity); GO:0009813(biological_process:flavonoid biosynthetic process); GO:0051213(molecular_function:dioxygenase activity); GO:0080167(biological_process:response to karrikin); …	NP_196481.1(flavonol synthase 1 [Arabidopsis thaliana])	sp|Q96330|FLS1_ARATH(Flavonol synthase/flavanone 3-hydroxylase OS=Arabidopsis thaliana OX=3702 GN=FLS1 PE=1 SV=1)	830765
396	AT5G09295	-1.21585	0.00377514	0.0169928	37	31	51	21	20	16	2.26	1.95	3.47	1.41	1.44	1	2.56	1.28333		432											NA
397	AT5G09540	-1.21322	0.00474672	0.0205021	45	36	23	13	17	19	1.5	1.22	0.85	0.47	0.67	0.65	1.19	0.596667		1385	At5g09540 [Source:UniProtKB/TrEMBL;Acc:Q9LXB9]	ENOG41104JZ(O:Posttranslational modification, protein turnover, chaperones); COG0484(O:Posttranslational modification, protein turnover, chaperones); ENOG410YIE6(O:Posttranslational modification, protein turnover, chaperones)	ENOG41104JZ(DNAJ heat shock N-terminal domain-containing protein); COG0484(ATP binding to DnaK triggers the release of the substrate protein, thus completing the reaction cycle. Several rounds of ATP-dependent interactions between DnaJ, DnaK and GrpE are required for fully efficient folding. Also involved, together with DnaK and GrpE, in the DNA replication of plasmids through activation of initi…				PF00226.28(DnaJ:DnaJ domain)		NP_196516.1(Chaperone DnaJ-domain superfamily protein [Arabidopsis thaliana])		830813
398	AT5G09840	-1.05056	3.99e-05	0.000339732	124	96	83	56	40	65	1.64	1.28	1.22	0.81	0.62	0.88	1.38	0.77		3115	Emb [Source:UniProtKB/TrEMBL;Acc:Q9FIC2]	ENOG410YBH2(S:Function unknown)	ENOG410YBH2(Pfam:DUF88)				PF01936.15(NYN:NYN domain); PF14418.3(OHA:OST-HTH Associated domain); PF12872.4(OST-HTH:OST-HTH/LOTUS domain)	GO:0044444(cellular_component:cytoplasmic part); GO:0005777(cellular_component:peroxisome); GO:0010468(biological_process:regulation of gene expression); GO:0016787(molecular_function:hydrolase activity); GO:0005739(cellular_component:mitochondrion); GO:0010468(biological_process:regulation of gene expression); GO:0005777(cellular_component:peroxisome); GO:0090305(biological_process:nucleic acid …	NP_196546.1(Putative endonuclease or glycosyl hydrolase [Arabidopsis thaliana])		830844
399	AT5G10430	-1.09113	1.94e-15	1.02e-13	462.73	563.62	459	249	242.6	280	24.18	30.1	26.64	14.27	14.89	14.88	26.9733	14.68	AGP4	974	ATAGP4 [Source:UniProtKB/TrEMBL;Acc:A0A178UE88]							GO:0005886(cellular_component:plasma membrane); GO:0016020(cellular_component:membrane); GO:0031225(cellular_component:anchored component of membrane); GO:0010198(biological_process:synergid death); GO:0031225(cellular_component:anchored component of membrane)	NP_001330870.1(transmembrane protein [Arabidopsis thaliana])		830907
400	AT5G11070	-1.02312	5.23e-12	1.69e-10	680	674	816	409	382	397	37.06	37.58	49.41	24.46	24.45	22.01	41.35	23.64		944	Uncharacterized protein At5g11070 [Source:UniProtKB/TrEMBL;Acc:Q9FY58]	ENOG4111C6W(S:Function unknown); ENOG410ZDRM(S:Function unknown); ENOG41116SP(S:Function unknown)	ENOG4111C6W(-); ENOG410ZDRM(-); ENOG41116SP(-)					GO:0008150(biological_process:biological_process)	NP_196668.1(hypothetical protein AT5G11070 [Arabidopsis thaliana])		830974
401	AT5G13220	-1.25767	0.0011183	0.00609346	50	37	43	16	24	20	1.62	1.22	1.56	0.6	0.96	0.68	1.46667	0.746667	JAZ10	1898	jasmonate-zim-domain protein 10 [Source:TAIR;Acc:AT5G13220]	ENOG410Z0XE(S:Function unknown)	ENOG410Z0XE(jasmonate-zim-domain protein 10)	K13464	JAZ	map04075(Plant hormone signal transduction)	PF06200.11(tify:tify domain)		NP_001330993.1(jasmonate-zim-domain protein 10 [Arabidopsis thaliana])	sp|Q93ZM9|TIF9_ARATH(Protein TIFY 9 OS=Arabidopsis thaliana OX=3702 GN=TIFY9 PE=1 SV=1)	831162
402	AT5G13320	-1.33265	1.18e-05	0.000114812	78	85	60	27	39	31	1.65	1.79	1.41	0.62	0.97	0.65	1.61667	0.746667	PBS3	2266	Auxin-responsive GH3 family protein [Source:TAIR;Acc:AT5G13320]	ENOG410XQH0(S:Function unknown); ENOG411042G(S:Function unknown)	ENOG410XQH0(Indole-3-acetic acid-amido synthetase); ENOG411042G(Auxin-responsive GH3 family protein)	K14487	GH3	map04075(Plant hormone signal transduction)	PF03321.10(GH3:GH3 auxin-responsive promoter)	GO:0052628(molecular_function:4-hydroxybenzoate amino acid synthetase activity); GO:0018874(biological_process:benzoate metabolic process); GO:0034052(biological_process:positive regulation of plant-type hypersensitive response); GO:0052625(molecular_function:4-aminobenzoate amino acid synthetase activity); GO:0044419(biological_process:interspecies interaction between organisms); GO:0016046(biol…	NP_001330075.1(Auxin-responsive GH3 family protein [Arabidopsis thaliana])	sp|Q9LYU4|GH312_ARATH(4-substituted benzoates-glutamate ligase GH3.12 OS=Arabidopsis thaliana OX=3702 GN=GH3.12 PE=1 SV=1)	831173
403	AT5G14200	-4.43246	4.96e-196	1e-191	2600	3566	2011.4	119.14	142	155	71.96	99.91	61.91	3.6	4.61	4.37	77.9267	4.19333	IMDH3	1618	3-isopropylmalate dehydrogenase [Source:UniProtKB/TrEMBL;Acc:Q5XF32]	COG0473(E:Amino acid transport and metabolism)	COG0473(3-isopropylmalate dehydrogenase activity)	K21360;K00052	MAM-D, IMDH3;leuB, IMDH	map00660(C5-Branched dibasic acid metabolism); map00290(Valine, leucine and isoleucine biosynthesis); map00966(Glucosinolate biosynthesis)	PF00180.17(Iso_dh:Isocitrate/isopropylmalate dehydrogenase)	GO:0005737(cellular_component:cytoplasm); GO:0051287(molecular_function:NAD binding); GO:0019761(biological_process:glucosinolate biosynthetic process); GO:0009570(cellular_component:chloroplast stroma); GO:0046872(molecular_function:metal ion binding); GO:0016491(molecular_function:oxidoreductase activity); GO:0055114(biological_process:oxidation-reduction process); GO:0009507(cellular_component…	NP_196924.1(isopropylmalate dehydrogenase 1 [Arabidopsis thaliana])	sp|Q9FMT1|LEU33_ARATH(3-isopropylmalate dehydrogenase 3, chloroplastic OS=Arabidopsis thaliana OX=3702 GN=IMDH3 PE=1 SV=1)	831270
404	AT5G15520	-1.00367	6.31e-13	2.33e-11	522	419	419	217	216	321	19.35	15.77	17.25	8.8	9.39	12.11	17.4567	10.1	RPS19B	1271	40S ribosomal protein S19-2 [Source:UniProtKB/Swiss-Prot;Acc:Q9LF30]	COG2238(J:Translation, ribosomal structure and biogenesis)	COG2238(Ribosomal protein)	K02966	RP-S19e, RPS19	map03010(Ribosome)	PF01090.16(Ribosomal_S19e:Ribosomal protein S19e)	GO:0003735(molecular_function:structural constituent of ribosome); GO:0000028(biological_process:ribosomal small subunit assembly); GO:0022627(cellular_component:cytosolic small ribosomal subunit); GO:0009506(cellular_component:plasmodesma); GO:0003735(molecular_function:structural constituent of ribosome); GO:0006412(biological_process:translation); GO:0005840(cellular_component:ribosome); GO:00…	NP_197056.1(Ribosomal protein S19e family protein [Arabidopsis thaliana])	sp|Q9LF30|RS192_ARATH(40S ribosomal protein S19-2 OS=Arabidopsis thaliana OX=3702 GN=RPS19B PE=2 SV=1)	831405
405	AT5G15530	-1.18639	2.15e-11	6.25e-10	277	288	251	153	112	129	7.99	8.4	8.03	4.82	3.79	3.79	8.14	4.13333	BCCP2	1563	Biotin carboxyl carrier protein of acetyl-CoA carboxylase [Source:UniProtKB/TrEMBL;Acc:A0A178U9S1]	COG0511(I:Lipid transport and metabolism)	COG0511(Acetyl-CoA carboxylase, biotin carboxyl carrier protein)	K02160	accB, bccP	map00720(Carbon fixation pathways in prokaryotes); map00640(Propanoate metabolism); map00061(Fatty acid biosynthesis); map00620(Pyruvate metabolism)	PF00364.19(Biotin_lipoyl:Biotin-requiring enzyme); PF13375.3(RnfC_N:RnfC Barrel sandwich hybrid domain)	GO:0006633(biological_process:fatty acid biosynthetic process); GO:0009317(cellular_component:acetyl-CoA carboxylase complex); GO:0003989(molecular_function:acetyl-CoA carboxylase activity); GO:0044434(cellular_component:chloroplast part); GO:0009941(cellular_component:chloroplast envelope); GO:0009570(cellular_component:chloroplast stroma); GO:0009507(cellular_component:chloroplast); GO:0009536(…	NP_568316.1(biotin carboxyl carrier protein 2 [Arabidopsis thaliana])	sp|Q9LLC1|BCCP2_ARATH(Biotin carboxyl carrier protein of acetyl-CoA carboxylase 2, chloroplastic OS=Arabidopsis thaliana OX=3702 GN=BCCP2 PE=1 SV=1)	831406
406	AT5G15960	-1.77169	5.3e-07	7e-06	657.9	581.61	813.55	288.85	160.07	219.51	68.12	62.25	92.29	33.49	18.78	22.97	74.22	25.08	KIN1	829	Stress-induced protein KIN1 [Source:UniProtKB/Swiss-Prot;Acc:P18612]	ENOG41105VP(O:Posttranslational modification, protein turnover, chaperones)	ENOG41105VP(stress-induced protein)					GO:0010017(biological_process:red or far-red light signaling pathway); GO:0009409(biological_process:response to cold); GO:0005575(cellular_component:cellular_component); GO:0003674(molecular_function:molecular_function); GO:0006970(biological_process:response to osmotic stress); GO:0009737(biological_process:response to abscisic acid); GO:0009414(biological_process:response to water deprivation)…	NP_197100.1(stress-responsive protein (KIN1) / stress-induced protein (KIN1) [Arabidopsis thaliana])	sp|P18612|KIN1_ARATH(Stress-induced protein KIN1 OS=Arabidopsis thaliana OX=3702 GN=KIN1 PE=2 SV=1)	831453
407	AT5G15970	-1.4463	2.82e-06	3.14e-05	632.1	559.39	719.45	320.15	230.93	221.49	85.51	80.08	108.25	48.13	36.83	30.32	91.28	38.4267	KIN2	750	KIN2 [Source:UniProtKB/TrEMBL;Acc:A0A384KRF8]	ENOG41105VP(O:Posttranslational modification, protein turnover, chaperones)	ENOG41105VP(stress-induced protein)					GO:0005737(cellular_component:cytoplasm); GO:0005737(cellular_component:cytoplasm); GO:0003674(molecular_function:molecular_function); GO:0006970(biological_process:response to osmotic stress); GO:0005634(cellular_component:nucleus); GO:0009507(cellular_component:chloroplast); GO:0005886(cellular_component:plasma membrane); GO:0009737(biological_process:response to abscisic acid); GO:0009414(biol…	NP_197101.1(stress-responsive protein (KIN2) / stress-induced protein (KIN2) / cold-responsive protein (COR6.6) / cold-regulated protein (COR6.6) [Arabidopsis thaliana])	sp|P31169|KIN2_ARATH(Stress-induced protein KIN2 OS=Arabidopsis thaliana OX=3702 GN=KIN2 PE=2 SV=1)	831454
408	AT5G17040	-1.92255	3.04e-07	4.23e-06	69	63	50	19	22	11	1.93	1.8	1.53	0.59	0.71	0.32	1.75333	0.54	UGT78D4	1625	UDP-glycosyltransferase 78D4 [Source:UniProtKB/Swiss-Prot;Acc:Q9LFJ9]	COG1819(S:Function unknown)	COG1819(Transferase)	K10757	E2.4.1.91	map00944(Flavone and flavonol biosynthesis)	PF00201.15(UDPGT:UDP-glucoronosyl and UDP-glucosyl transferase); PF04101.13(Glyco_tran_28_C:Glycosyltransferase family 28 C-terminal domain)	GO:0016758(molecular_function:transferase activity, transferring hexosyl groups); GO:0008152(biological_process:metabolic process); GO:0016757(molecular_function:transferase activity, transferring glycosyl groups); GO:0016740(molecular_function:transferase activity); GO:0016758(molecular_function:transferase activity, transferring hexosyl groups)	NP_001331794.1(UDP-Glycosyltransferase superfamily protein [Arabidopsis thaliana])	sp|Q9LFJ9|U78D4_ARATH(UDP-glycosyltransferase 78D4 OS=Arabidopsis thaliana OX=3702 GN=UGT78D4 PE=2 SV=2)	831567
409	AT5G17220	-2.28228	6.46e-20	5.67e-18	149	172	182	36	42	37	6.66	7.84	9.04	1.76	2.2	1.68	7.84667	1.88	GSTF12	1096	Glutathione S-transferase F12 [Source:UniProtKB/Swiss-Prot;Acc:Q9FE46]	COG0625(S:Function unknown); ENOG4111Q0I(O:Posttranslational modification, protein turnover, chaperones)	COG0625(expressed protein); ENOG4111Q0I(Glutathione S-transferase, C-terminal domain)	K00799	GST, gst	map00480(Glutathione metabolism); map05204(Chemical carcinogenesis); map00983(Drug metabolism - other enzymes); map00982(Drug metabolism - cytochrome P450); map00980(Metabolism of xenobiotics by cytochrome P450); map05200(Pathways in cancer); map05418(Fluid shear stress and atherosclerosis); map05225(Hepatocellular carcinoma); map01524(Platinum drug resistance)	PF02798.17(GST_N:Glutathione S-transferase, N-terminal domain); PF13417.3(GST_N_3:Glutathione S-transferase, N-terminal domain); PF00043.22(GST_C:Glutathione S-transferase, C-terminal domain); PF13409.3(GST_N_2:Glutathione S-transferase, N-terminal domain)	GO:0004364(molecular_function:glutathione transferase activity); GO:0004364(molecular_function:glutathione transferase activity); GO:0046283(biological_process:anthocyanin-containing compound metabolic process); GO:0009407(biological_process:toxin catabolic process); GO:0009705(cellular_component:plant-type vacuole membrane); GO:0005737(cellular_component:cytoplasm); GO:0005737(cellular_component…	NP_197224.1(glutathione S-transferase phi 12 [Arabidopsis thaliana])	sp|Q9FE46|GSTFC_ARATH(Glutathione S-transferase F12 OS=Arabidopsis thaliana OX=3702 GN=GSTF12 PE=1 SV=1)	831586
410	AT5G18430	-1.412	1.57e-17	1.06e-15	343	365	308	160	118	142	11.19	12.06	11.18	5.7	4.52	4.71	11.4767	4.97667		1406	GDSL esterase/lipase At5g18430 [Source:UniProtKB/Swiss-Prot;Acc:Q5PNZ0]	ENOG41105FE(G:Carbohydrate transport and metabolism); COG3240(G:Carbohydrate transport and metabolism)	ENOG41105FE(GDSL-like Lipase/Acylhydrolase); COG3240(GDSL-like Lipase/Acylhydrolase)				PF00657.19(Lipase_GDSL:GDSL-like Lipase/Acylhydrolase)	GO:0016021(cellular_component:integral component of membrane); GO:0016787(molecular_function:hydrolase activity); GO:0005576(cellular_component:extracellular region); GO:0016788(molecular_function:hydrolase activity, acting on ester bonds); GO:0006629(biological_process:lipid metabolic process); GO:0016042(biological_process:lipid catabolic process); GO:0016788(molecular_function:hydrolase activi…	NP_197344.2(GDSL-like Lipase/Acylhydrolase superfamily protein [Arabidopsis thaliana])	sp|Q5PNZ0|GDL77_ARATH(GDSL esterase/lipase At5g18430 OS=Arabidopsis thaliana OX=3702 GN=At5g18430 PE=2 SV=1)	831961
411	AT5G19170	-1.30231	0.000115493	0.000861313	59	54	57	27	25	24	4.57	3.79	5.33	1.81	2.32	1.16	4.56333	1.76333		1290	Protein of Unknown Function (DUF239) [Source:TAIR;Acc:AT5G19170]	ENOG4111S54(S:Function unknown)	ENOG4111S54(carboxyl-terminal peptidase)				PF03080.12(DUF239:Domain of unknown function (DUF239)); PF14365.3(DUF4409:Domain of unknown function (DUF4409))	GO:0016021(cellular_component:integral component of membrane); GO:0003674(molecular_function:molecular_function)	NP_197418.2(NEP-interacting protein, putative (DUF239) [Arabidopsis thaliana])		832037
412	AT5G19340	-2.92207	0.00425964	0.0188293	17	4	13	0	3	2	0.47	0.11	0.4	0	0.1	0.06	0.326667	0.0533333		1606	At5g19340 [Source:UniProtKB/TrEMBL;Acc:Q6NM33]	ENOG41113TE(S:Function unknown); ENOG41116B2(S:Function unknown)	ENOG41113TE(-); ENOG41116B2(-)				PF07816.8(DUF1645:Protein of unknown function (DUF1645))	GO:0008150(biological_process:biological_process)	NP_197435.2(hypothetical protein AT5G19340 [Arabidopsis thaliana])		832054
413	AT5G20630	-2.2264	5.97e-87	8.04e-84	4933.5	4556.17	4380	1240	970	1040	246.23	232.18	242.81	67.84	56.84	52.8	240.407	59.16	GER3	1008	Germin-like protein subfamily 3 member 3 [Source:UniProtKB/Swiss-Prot;Acc:P94072]	ENOG410YB6M(S:Function unknown)	ENOG410YB6M(germin-like protein)				PF00190.19(Cupin_1:Cupin); PF07883.8(Cupin_2:Cupin domain)	GO:0005618(cellular_component:cell wall); GO:0030145(molecular_function:manganese ion binding); GO:0048046(cellular_component:apoplast); GO:0005576(cellular_component:extracellular region); GO:0045735(molecular_function:nutrient reservoir activity); GO:0009735(biological_process:response to cytokinin); GO:0009505(cellular_component:plant-type cell wall); GO:0009409(biological_process:response to …	NP_197563.1(germin 3 [Arabidopsis thaliana])	sp|P94072|GL33_ARATH(Germin-like protein subfamily 3 member 3 OS=Arabidopsis thaliana OX=3702 GN=GER3 PE=1 SV=1)	832185
414	AT5G21280	-1.81702	0.000135892	0.000988963	27	40	35	12	11	9	0.8	1.19	1.14	0.39	0.38	0.27	1.04333	0.346667		1906	At5g21280 [Source:UniProtKB/TrEMBL;Acc:Q9C589]	ENOG410YGXX(S:Function unknown); COG2451(J:Translation, ribosomal structure and biogenesis)	ENOG410YGXX(-); COG2451(Ribosomal protein)						NP_001332554.1(hydroxyproline-rich glycoprotein family protein [Arabidopsis thaliana])		832258
415	AT5G22870	-1.2802	0.0104019	0.0391632	22	39	27	6	14	21	1.58	2.88	2.15	0.47	1.18	1.53	2.20333	1.06		777	Gb [Source:UniProtKB/TrEMBL;Acc:Q9FFC1]	ENOG410YPRU(S:Function unknown)	ENOG410YPRU(harpin-induced protein-related HIN1-related harpin-responsive protein-related)				PF03168.10(LEA_2:Late embryogenesis abundant protein)	GO:0016021(cellular_component:integral component of membrane); GO:0008150(biological_process:biological_process); GO:0016020(cellular_component:membrane); GO:0016021(cellular_component:integral component of membrane)	NP_197678.1(Late embryogenesis abundant (LEA) hydroxyproline-rich glycoprotein family [Arabidopsis thaliana])	sp|Q8VZ13|Y1816_ARATH(Uncharacterized protein At1g08160 OS=Arabidopsis thaliana OX=3702 GN=At1g08160 PE=2 SV=1)	832350
416	AT5G22940	-1.92287	6e-17	3.83e-15	166	147	143	43	40	50	3.25	2.86	3.16	0.89	0.89	0.96	3.09	0.913333	F8H	2253	FRA8 homolog [Source:TAIR;Acc:AT5G22940]	ENOG410XTFH(S:Function unknown)	ENOG410XTFH(Protein of unknown function (DUF1635))	K20889	IRX7, FRA8, F8H		PF03016.12(Exostosin:Exostosin family)	GO:0071555(biological_process:cell wall organization); GO:0016757(molecular_function:transferase activity, transferring glycosyl groups); GO:0016740(molecular_function:transferase activity); GO:0016020(cellular_component:membrane); GO:0016021(cellular_component:integral component of membrane); GO:0006486(biological_process:protein glycosylation); GO:0005794(cellular_component:Golgi apparatus); GO…	NP_197685.2(glucuronoxylan glucuronosyltransferase, putative [Arabidopsis thaliana])	sp|Q6NMM8|F8H_ARATH(Probable glucuronoxylan glucuronosyltransferase F8H OS=Arabidopsis thaliana OX=3702 GN=F8H PE=2 SV=1)	832358
417	AT5G23010	-2.39088	1.16e-64	7.8e-62	2204	3247	1794	447	480	596	54.95	81.81	49.29	12.45	14.14	15.23	62.0167	13.94	MAM1	1923	methylthioalkylmalate synthase 1 [Source:TAIR;Acc:AT5G23010]	COG0119(E:Amino acid transport and metabolism)	COG0119(Catalyzes the condensation of the acetyl group of acetyl-CoA with 3-methyl-2-oxobutanoate (2-oxoisovalerate) to form 3-carboxy-3-hydroxy-4-methylpentanoate (2-isopropylmalate) (By similarity))	K15741	MAM1, IMS3	map00966(Glucosinolate biosynthesis)	PF00682.16(HMGL-like:HMGL-like)	GO:0046912(molecular_function:transferase activity, transferring acyl groups, acyl groups converted into alkyl on transfer); GO:0016740(molecular_function:transferase activity); GO:0003824(molecular_function:catalytic activity); GO:0046912(molecular_function:transferase activity, transferring acyl groups, acyl groups converted into alkyl on transfer); GO:0019752(biological_process:carboxylic acid…	NP_001330048.1(methylthioalkylmalate synthase 1 [Arabidopsis thaliana])	sp|Q9FG67|MAM1_ARATH(Methylthioalkylmalate synthase 1, chloroplastic OS=Arabidopsis thaliana OX=3702 GN=MAM1 PE=1 SV=1)	832365
418	AT5G23820	-1.12448	2.98e-20	2.69e-18	672	697	522	301	327	323	39.64	38.84	31.61	19.49	20.44	18.24	36.6967	19.39	ML3	1056	MD-2-related lipid-recognition protein 3 [Source:UniProtKB/Swiss-Prot;Acc:Q9FF98]	ENOG41107VM(S:Function unknown)	ENOG41107VM(MD-2-related lipid recognition domain-containing protein)				PF02221.12(E1_DerP2_DerF2:ML domain)	GO:0010168(cellular_component:ER body); GO:0000325(cellular_component:plant-type vacuole); GO:0005773(cellular_component:vacuole); GO:0006952(biological_process:defense response); GO:0005783(cellular_component:endoplasmic reticulum); GO:0005515(molecular_function:protein binding); GO:0006952(biological_process:defense response); GO:0005773(cellular_component:vacuole)	XP_002872074.1(uncharacterized protein LOC9308143 [Arabidopsis lyrata subsp. lyrata])	sp|Q9FF98|ML3_ARATH(MD-2-related lipid-recognition protein 3 OS=Arabidopsis thaliana OX=3702 GN=ML3 PE=1 SV=1)	832447
419	AT5G24330	-1.11487	0.000954025	0.00532394	57	54	58	26	35	25	1.97	1.89	2.22	0.98	1.42	0.88	2.02667	1.09333	ATXR6	1347	Histone-lysine N-methyltransferase ATXR6 [Source:UniProtKB/Swiss-Prot;Acc:Q9FNE9]	ENOG410Y5CZ(S:Function unknown); COG2940(S:Function unknown)	ENOG410Y5CZ(Histone-lysine N-methyltransferase); COG2940(Histone-lysine N-methyltransferase)				PF00628.26(PHD:PHD-finger); PF00856.25(SET:SET domain)	GO:0008270(molecular_function:zinc ion binding); GO:0046976(molecular_function:histone methyltransferase activity (H3-K27 specific)); GO:0009901(biological_process:anther dehiscence); GO:0000790(cellular_component:nuclear chromatin); GO:0070734(biological_process:histone H3-K27 methylation); GO:0045944(biological_process:positive regulation of transcription from RNA polymerase II promoter); GO:00…	NP_197821.1(TRITHORAX-RELATED PROTEIN 6 [Arabidopsis thaliana])	sp|Q9FNE9|ATXR6_ARATH(Histone-lysine N-methyltransferase ATXR6 OS=Arabidopsis thaliana OX=3702 GN=ATXR6 PE=1 SV=1)	832503
420	AT5G24570	-1.19744	1.58e-14	7.26e-13	403	308	317	166	139	190	75.05	61.85	65.71	34.62	30.6	35.7	67.5367	33.64		452	Putative uncharacterized protein [Source:UniProtKB/TrEMBL;Acc:Q9FLU6]	ENOG411044P(S:Function unknown)	ENOG411044P(-)					GO:0008150(biological_process:biological_process)	NP_568448.1(hypothetical protein AT5G24570 [Arabidopsis thaliana])		832528
421	AT5G24580	-1.13376	2.66e-10	6.44e-09	295	243	180	115	101	143	10.22	8.71	7.02	4.18	4.15	4.95	8.65	4.42667	HIPP09	1536	Heavy metal-associated isoprenylated plant protein 9 [Source:UniProtKB/Swiss-Prot;Acc:Q9FLU5]	COG2608(S:Function unknown)	COG2608(-)				PF00403.23(HMA:Heavy-metal-associated domain)	GO:0046872(molecular_function:metal ion binding); GO:0030001(biological_process:metal ion transport); GO:0046872(molecular_function:metal ion binding); GO:0030001(biological_process:metal ion transport)	NP_974830.1(Heavy metal transport/detoxification superfamily protein [Arabidopsis thaliana])	sp|Q9FLU5|HIP9_ARATH(Heavy metal-associated isoprenylated plant protein 9 OS=Arabidopsis thaliana OX=3702 GN=HIPP09 PE=2 SV=1)	832529
422	AT5G25490	-1.29173	2.2e-07	3.17e-06	135	95	108	49	51	52	5.76	4.11	5.21	2.28	2.57	2.29	5.02667	2.38		1300	Ran BP2/NZF zinc finger-like superfamily protein [Source:UniProtKB/TrEMBL;Acc:Q8GWD1]	ENOG410YNCK(S:Function unknown); ENOG410ZJSP(S:Function unknown); ENOG41127QS(S:Function unknown)	ENOG410YNCK(zinc finger); ENOG410ZJSP(Zn-finger in Ran binding protein and others); ENOG41127QS(ZnF_RBZ)				PF00641.15(zf-RanBP:Zn-finger in Ran binding protein and others)	GO:0046872(molecular_function:metal ion binding); GO:0008150(biological_process:biological_process); GO:0046872(molecular_function:metal ion binding)	NP_197931.1(Ran BP2/NZF zinc finger-like superfamily protein [Arabidopsis thaliana])		832624
423	AT5G26010	-1.94633	0.00196746	0.00982415	23	23	18	4	11	3	0.71	0.72	0.62	0.14	0.4	0.09	0.683333	0.21		1474	Probable protein phosphatase 2C 72 [Source:UniProtKB/Swiss-Prot;Acc:Q9XGZ9]	COG0631(T:Signal transduction mechanisms)	COG0631(Phosphatase)				PF00481.18(PP2C:Protein phosphatase 2C); PF13672.3(PP2C_2:Protein phosphatase 2C)	GO:0006470(biological_process:protein dephosphorylation); GO:0004722(molecular_function:protein serine/threonine phosphatase activity); GO:0046872(molecular_function:metal ion binding); GO:0003824(molecular_function:catalytic activity); GO:0016787(molecular_function:hydrolase activity); GO:0004721(molecular_function:phosphoprotein phosphatase activity); GO:0004722(molecular_function:protein serin…	NP_197973.2(Protein phosphatase 2C family protein [Arabidopsis thaliana])	sp|Q9XGZ9|P2C72_ARATH(Probable protein phosphatase 2C 72 OS=Arabidopsis thaliana OX=3702 GN=At5g26010 PE=2 SV=2)	832670
424	AT5G26280	-1.77683	1.61e-08	2.88e-07	93	75	70	31	21	24	3.19	2.44	2.56	1.11	0.85	0.79	2.73	0.916667		1455	TRAF-like family protein [Source:TAIR;Acc:AT5G26280]	ENOG410XQV8(S:Function unknown)	ENOG410XQV8(meprin and TRAF homology domain-containing protein MATH domain-containing protein)				PF00917.23(MATH:MATH domain)	GO:0005515(molecular_function:protein binding)	NP_001330230.1(TRAF-like family protein [Arabidopsis thaliana])	sp|Q9M2J5|MCC16_ARATH(MATH domain and coiled-coil domain-containing protein At3g58210 OS=Arabidopsis thaliana OX=3702 GN=At3g58210 PE=4 SV=1)	832697
425	AT5G35480	-1.94471	7.31e-06	7.47e-05	625	543	1081	256	188	217	77.91	71.32	149.8	35.44	27.61	27.38	99.6767	30.1433		553	At5g35480 [Source:UniProtKB/TrEMBL;Acc:Q9FJB1]	ENOG410ZURJ(S:Function unknown)	ENOG410ZURJ(-)					GO:0005575(cellular_component:cellular_component); GO:0008150(biological_process:biological_process)	XP_018449971.1(PREDICTED: uncharacterized protein LOC108821429 isoform X1 [Raphanus sativus])		833512
426	AT5G35490	-1.08154	9.83e-07	1.21e-05	154.38	151.6	169	77.68	63	111	20.68	21.65	25.7	11.65	10.24	15.44	22.6767	12.4433	ATMRU1	521	mto 1 responding up 1 [Source:TAIR;Acc:AT5G35490]								XP_019100954.1(PREDICTED: uncharacterized protein LOC104789701 [Camelina sativa])		833513
427	AT5G35740	-1.32058	1.28e-18	1e-16	387.96	341.21	299.76	154.98	136.43	162.22	29.11	26.44	24.99	12.82	12.04	12.41	26.8467	12.4233		750	At5g35740 [Source:UniProtKB/TrEMBL;Acc:Q9FKH4]	ENOG410YNUZ(G:Carbohydrate transport and metabolism)	ENOG410YNUZ(glucan endo-1,3-beta-glucosidase)				PF07983.10(X8:X8 domain)	GO:0046658(cellular_component:anchored component of plasma membrane); GO:0016787(molecular_function:hydrolase activity); GO:0030247(molecular_function:polysaccharide binding); GO:0008150(biological_process:biological_process); GO:0004553(molecular_function:hydrolase activity, hydrolyzing O-glycosyl compounds)	NP_198423.1(Carbohydrate-binding X8 domain superfamily protein [Arabidopsis thaliana])	sp|O65399|E131_ARATH(Glucan endo-1,3-beta-glucosidase 1 OS=Arabidopsis thaliana OX=3702 GN=At1g11820 PE=1 SV=3)	833551
428	AT5G37550	-1.35949	1.13e-07	1.72e-06	133	135	94	59	53	41	5.75	5.94	4.51	2.79	2.69	1.8	5.4	2.42667		1125	At5g37550 [Source:UniProtKB/TrEMBL;Acc:Q9FGI2]	ENOG41115A3(S:Function unknown); ENOG41106NI(S:Function unknown)	ENOG41115A3(-); ENOG41106NI(-)					GO:0008150(biological_process:biological_process)	NP_198571.1(hypothetical protein AT5G37550 [Arabidopsis thaliana])		833733
429	AT5G39160	-3.11376	1.37e-05	0.000131441	21.77	28.36	21.7	3.98	4.6	0	1.06	1.4	1.22	0.29	0.33	0	1.22667	0.206667	GLP2A	1030	Germin-like protein subfamily 1 member 18 [Source:UniProtKB/Swiss-Prot;Acc:P92999]	ENOG410YERY(S:Function unknown)	ENOG410YERY(nutrient reservoir activity)				PF00190.19(Cupin_1:Cupin); PF07883.8(Cupin_2:Cupin domain)	GO:0005576(cellular_component:extracellular region); GO:0030145(molecular_function:manganese ion binding); GO:0045735(molecular_function:nutrient reservoir activity); GO:0046872(molecular_function:metal ion binding); GO:0005576(cellular_component:extracellular region); GO:0048046(cellular_component:apoplast); GO:0030145(molecular_function:manganese ion binding); GO:0045735(molecular_function:nutr…	NP_198732.2(RmlC-like cupins superfamily protein [Arabidopsis thaliana])	sp|P92999|GL118_ARATH(Germin-like protein subfamily 1 member 18 OS=Arabidopsis thaliana OX=3702 GN=GLP2A PE=2 SV=2)	833910
430	AT5G39190	-2.57405	1.89e-10	4.71e-09	80.23	52.64	52.3	14.02	8.4	12	3.63	2.42	2.63	0.69	0.45	0.55	2.89333	0.563333	GLP5A	1087	Germin-like protein subfamily 1 member 20 [Source:UniProtKB/Swiss-Prot;Acc:P92996]	ENOG410YERY(S:Function unknown)	ENOG410YERY(nutrient reservoir activity)				PF00190.19(Cupin_1:Cupin); PF07883.8(Cupin_2:Cupin domain)	GO:0005576(cellular_component:extracellular region); GO:0046872(molecular_function:metal ion binding); GO:0005576(cellular_component:extracellular region); GO:0055114(biological_process:oxidation-reduction process); GO:0048046(cellular_component:apoplast); GO:0030145(molecular_function:manganese ion binding); GO:0045735(molecular_function:nutrient reservoir activity); GO:0005618(cellular_componen…	NP_198735.1(germin-like protein 2 [Arabidopsis thaliana])	sp|P92996|GL120_ARATH(Germin-like protein subfamily 1 member 20 OS=Arabidopsis thaliana OX=3702 GN=GLP5A PE=1 SV=1)	833914
431	AT5G41040	-1.41892	0.000229035	0.00156103	43	54	41	22	14	21	1.09	1.39	1.16	0.61	0.42	0.54	1.21333	0.523333	HHT1	1737	Omega-hydroxypalmitate O-feruloyl transferase [Source:UniProtKB/Swiss-Prot;Acc:Q94CD1]	ENOG410XYY6(S:Function unknown)	ENOG410XYY6(Omega-hydroxypalmitate O-feruloyl)	K15400	HHT1	map00073(Cutin, suberine and wax biosynthesis)	PF02458.12(Transferase:Transferase family)	GO:0010345(biological_process:suberin biosynthetic process); GO:0016740(molecular_function:transferase activity); GO:0071555(biological_process:cell wall organization); GO:0016746(molecular_function:transferase activity, transferring acyl groups); GO:0016747(molecular_function:transferase activity, transferring acyl groups other than amino-acyl groups); GO:0050734(molecular_function:hydroxycinnam…	NP_851111.1(HXXXD-type acyl-transferase family protein [Arabidopsis thaliana])	sp|Q94CD1|HHT1_ARATH(Omega-hydroxypalmitate O-feruloyl transferase OS=Arabidopsis thaliana OX=3702 GN=HHT1 PE=1 SV=1)	834106
432	AT5G42800	-3.69804	0.00761944	0.0302619	10	7	6	0	0	2	0.3	0.21	0.2	0	0	0.06	0.236667	0.02	DFRA	1520	Dihydroflavonol reductase [Source:UniProtKB/TrEMBL;Acc:B1GV15]	COG0451(O:Posttranslational modification, protein turnover, chaperones)	COG0451(The proteasome is a multicatalytic proteinase complex which is characterized by its ability to cleave peptides with Arg, Phe, Tyr, Leu, and Glu adjacent to the leaving group at neutral or slightly basic pH. The proteasome has an ATP-dependent proteolytic activity (By similarity))	K13082	DFR	map00941(Flavonoid biosynthesis)	PF01370.18(Epimerase:NAD dependent epimerase/dehydratase family); PF01073.16(3Beta_HSD:3-beta hydroxysteroid dehydrogenase/isomerase family); PF13460.3(NAD_binding_10:NAD(P)H-binding); PF16363.2(GDP_Man_Dehyd:GDP-mannose 4,6 dehydratase); PF07993.9(NAD_binding_4:Male sterility protein); PF05368.10(NmrA:NmrA-like family); PF08659.7(KR:KR domain); PF00106.22(adh_short:short chain dehydrogenase); PF…	GO:0050662(molecular_function:coenzyme binding); GO:0042406(cellular_component:extrinsic component of endoplasmic reticulum membrane); GO:0009718(biological_process:anthocyanin-containing compound biosynthetic process); GO:0003824(molecular_function:catalytic activity); GO:0016491(molecular_function:oxidoreductase activity); GO:0055114(biological_process:oxidation-reduction process); GO:0050662(m…	NP_199094.1(dihydroflavonol 4-reductase [Arabidopsis thaliana])	sp|P51102|DFRA_ARATH(Dihydroflavonol 4-reductase OS=Arabidopsis thaliana OX=3702 GN=DFRA PE=1 SV=2)	834291
433	AT5G44063	-1.44061	6.83e-05	0.000542624	121.02	49.05	104.35	48.68	19.81	43.38	3.9	1.33	3.49	1.49	0.54	1.12	2.90667	1.05		321	Uncharacterized protein (Fragment) [Source:UniProtKB/TrEMBL;Acc:A0A1P8BD38]								NP_001331185.1(hypothetical protein AT5G44063, partial [Arabidopsis thaliana])		28721246
434	AT5G44550	-1.09224	1.58e-07	2.34e-06	157	181	178	93	87	88	8.35	9.85	10.52	5.43	5.44	4.76	9.57333	5.21		961	CASP-like protein 1B1 [Source:UniProtKB/Swiss-Prot;Acc:Q9FI10]	ENOG410YIWY(S:Function unknown)	ENOG410YIWY(CASP-like protein)				PF04535.9(DUF588:Domain of unknown function (DUF588))	GO:0016021(cellular_component:integral component of membrane); GO:0005886(cellular_component:plasma membrane); GO:0016020(cellular_component:membrane); GO:0016021(cellular_component:integral component of membrane); GO:0005515(molecular_function:protein binding); GO:0005886(cellular_component:plasma membrane); GO:0051539(molecular_function:4 iron, 4 sulfur cluster binding); GO:0005886(cellular_com…	NP_199268.1(Uncharacterized protein family (UPF0497) [Arabidopsis thaliana])	sp|Q9FI10|CSPLW_ARATH(CASP-like protein 1B1 OS=Arabidopsis thaliana OX=3702 GN=At5g44550 PE=1 SV=1)	834482
435	AT5G44578	-1.34735	0.00874724	0.0339073	24	23	26	7	13	12	3.27	3.32	3.94	1.06	2.09	1.65	3.51	1.6		671	unknown protein; FUNCTIONS IN: molecular_function unknown; INVOLVED IN: biological_process unknown; LOCATED IN: endomembrane system; Has 15 Blast hits to 15 proteins in 2 species: Archae - 0; Bacteria - 0; Metazoa - 0; Fungi - 0; Plants - 15; Viruse /.../ Other Eukaryotes - 0 (source: NCBI BLink). [Source:TAIR;Acc:AT5G44578]							GO:0016020(cellular_component:membrane); GO:0016021(cellular_component:integral component of membrane)	NP_001329968.1(transmembrane protein [Arabidopsis thaliana])		5008300
436	AT5G44720	-1.59877	7.44e-40	2.38e-37	960	1152	884	365	353	371	34.89	41.47	35.11	14.16	14.84	13.4	37.1567	14.1333		1317	Molybdenum cofactor sulfurase family protein [Source:UniProtKB/TrEMBL;Acc:O48588]	COG3217(S:Function unknown)	COG3217(MOSC domain-containing protein)				PF03476.13(MOSC_N:MOSC N-terminal beta barrel domain); PF03473.14(MOSC:MOSC domain)	GO:0003824(molecular_function:catalytic activity); GO:0030170(molecular_function:pyridoxal phosphate binding); GO:0030151(molecular_function:molybdenum ion binding); GO:0003824(molecular_function:catalytic activity); GO:0030170(molecular_function:pyridoxal phosphate binding); GO:0030151(molecular_function:molybdenum ion binding)	NP_199285.1(Molybdenum cofactor sulfurase family protein [Arabidopsis thaliana])	sp|Q1LZH1|MARC2_BOVIN(Mitochondrial amidoxime reducing component 2 OS=Bos taurus OX=9913 GN=MARC2 PE=2 SV=1)	834501
437	AT5G45670	-2.35649	1.1e-62	6.53e-60	974	841	704	209	162	165	24.43	21.32	19.61	5.72	4.77	4.22	21.7867	4.90333		1759	GDSL esterase/lipase At5g45670 [Source:UniProtKB/Swiss-Prot;Acc:Q9FK75]	ENOG410YD3P(S:Function unknown)	ENOG410YD3P(GDSL-motif lipase hydrolase family protein)				PF00657.19(Lipase_GDSL:GDSL-like Lipase/Acylhydrolase)	GO:0016787(molecular_function:hydrolase activity); GO:0005576(cellular_component:extracellular region); GO:0016788(molecular_function:hydrolase activity, acting on ester bonds); GO:0006629(biological_process:lipid metabolic process); GO:0016042(biological_process:lipid catabolic process); GO:0016788(molecular_function:hydrolase activity, acting on ester bonds)	NP_199379.1(GDSL-like Lipase/Acylhydrolase superfamily protein [Arabidopsis thaliana])	sp|Q9FK75|GDL82_ARATH(GDSL esterase/lipase At5g45670 OS=Arabidopsis thaliana OX=3702 GN=At5g45670 PE=2 SV=1)	834606
438	AT5G46690	-1.08995	7.59e-13	2.76e-11	415	314	313	171	154	216	14.5	11.22	12.09	6.47	6.27	7.72	12.6033	6.82	BHLH71	1776	Transcription factor bHLH71 [Source:UniProtKB/Swiss-Prot;Acc:Q56XR0]	ENOG410YG89(K:Transcription); ENOG410YF8H(K:Transcription)	ENOG410YG89(Transcription factor); ENOG410YF8H(nucleic acid binding transcription factor activity)				PF00010.23(HLH:Helix-loop-helix DNA-binding domain)	GO:0046983(molecular_function:protein dimerization activity)	NP_001331893.1(beta HLH protein 71 [Arabidopsis thaliana])	sp|Q56XR0|BH071_ARATH(Transcription factor bHLH71 OS=Arabidopsis thaliana OX=3702 GN=BHLH71 PE=1 SV=1)	834712
439	AT5G46720	-1.2371	0.00172418	0.00878538	47	39	54	15	31	20	3.49	2.99	4.46	1.23	2.71	1.51	3.64667	1.81667		759	AIG2-like (Avirulence induced gene) family protein [Source:UniProtKB/TrEMBL;Acc:Q9FIQ3]	ENOG4111N8W(S:Function unknown); ENOG410Y5AT(S:Function unknown)	ENOG4111N8W(zinc-binding protein); ENOG410Y5AT(CONTAINS InterPro DOMAIN s Butirosin biosynthesis, BtrG-like (InterPro IPR013024), AIG2-like (InterPro IPR009288))	K19761	GGACT		PF06094.9(GGACT:Gamma-glutamyl cyclotransferase, AIG2-like)	GO:0042219(biological_process:cellular modified amino acid catabolic process); GO:0061929(deleted:old GO)	NP_199484.1(AIG2-like (avirulence induced gene) family protein [Arabidopsis thaliana])	sp|Q9M8T3|Y2910_ARATH(Putative gamma-glutamylcyclotransferase At3g02910 OS=Arabidopsis thaliana OX=3702 GN=At3g02910 PE=2 SV=2)	834715
440	AT5G47440	-1.28502	5.56e-06	5.82e-05	104.47	69.93	84.21	38.56	34.18	44.32	2.72	1.84	2.43	1.1	1.04	1.18	2.33	1.10667		1704	At5g47440 [Source:UniProtKB/TrEMBL;Acc:Q9FGL4]	ENOG410YCZ5(S:Function unknown); ENOG411042K(S:Function unknown)	ENOG410YCZ5(Plant pleckstrin homology-like region); ENOG411042K(Plant pleckstrin homology-like region)				PF05703.8(Auxin_canalis:Auxin canalisation); PF08458.7(PH_2:Plant pleckstrin homology-like region)		XP_010441467.1(PREDICTED: VAN3-binding protein-like [Camelina sativa])	sp|Q8W4K5|VAB_ARATH(VAN3-binding protein OS=Arabidopsis thaliana OX=3702 GN=VAB PE=1 SV=1)	834792
441	AT5G48490	-2.89521	1.51e-109	3.8e-106	2131	1697	1653	318	212	278	244.65	204.43	211	40.44	28.67	32.33	220.027	33.8133		579	At5g48490 [Source:UniProtKB/TrEMBL;Acc:Q9LV65]	ENOG410YXDY(S:Function unknown)	ENOG410YXDY(Lipid-transfer protein)				PF14368.3(LTP_2:Probable lipid transfer); PF00234.19(Tryp_alpha_amyl:Protease inhibitor/seed storage/LTP family)	GO:0005504(molecular_function:fatty acid binding); GO:0009627(biological_process:systemic acquired resistance); GO:0006508(biological_process:proteolysis); GO:0008233(molecular_function:peptidase activity)	NP_199660.1(Bifunctional inhibitor/lipid-transfer protein/seed storage 2S albumin superfamily protein [Arabidopsis thaliana])	sp|Q8W453|DIRL1_ARATH(Putative lipid-transfer protein DIR1 OS=Arabidopsis thaliana OX=3702 GN=DIR1 PE=1 SV=1)	834905
442	AT5G48880	-1.04312	6.28e-32	1.44e-29	3993	3916	2825	1693	1968	2045.04	106.73	106.41	84.46	49.53	62.23	56.17	99.2	55.9767	KAT5	2489	PKT2 [Source:UniProtKB/TrEMBL;Acc:A0A178UEC0]	COG0183(I:Lipid transport and metabolism)	COG0183(acetyl-coa acetyltransferase)	K07513	ACAA1	map00280(Valine, leucine and isoleucine degradation); map00592(alpha-Linolenic acid metabolism); map03320(PPAR signaling pathway); map01040(Biosynthesis of unsaturated fatty acids); map00071(Fatty acid degradation); map04146(Peroxisome)	PF00108.20(Thiolase_N:Thiolase, N-terminal domain); PF02803.15(Thiolase_C:Thiolase, C-terminal domain)	GO:0010124(biological_process:phenylacetate catabolic process); GO:0003988(molecular_function:acetyl-CoA C-acyltransferase activity); GO:0031408(biological_process:oxylipin biosynthetic process); GO:0016740(molecular_function:transferase activity); GO:0003824(molecular_function:catalytic activity); GO:0016746(molecular_function:transferase activity, transferring acyl groups); GO:0006633(biologica…	NP_568704.2(peroxisomal 3-keto-acyl-CoA thiolase 2 [Arabidopsis thaliana])	sp|Q570C8|THIK5_ARATH(3-ketoacyl-CoA thiolase 5, peroxisomal OS=Arabidopsis thaliana OX=3702 GN=KAT5 PE=1 SV=2)	834946
443	AT5G49330	-1.11988	3.6e-06	3.93e-05	141	108	106	45	70	65	3.86	2.99	3.22	1.35	2.25	1.81	3.35667	1.80333	MYB111	1632	Transcription factor MYB111 [Source:UniProtKB/Swiss-Prot;Acc:Q9FJ07]	COG5147(S:Function unknown)	COG5147(Protein of unknown function (DUF1218))	K09422	MYBP		PF00249.28(Myb_DNA-binding:Myb-like DNA-binding domain); PF13921.3(Myb_DNA-bind_6:Myb-like DNA-binding domain)	GO:0044212(molecular_function:transcription regulatory region DNA binding); GO:0003677(molecular_function:DNA binding); GO:0005634(cellular_component:nucleus); GO:0003700(molecular_function:transcription factor activity, sequence-specific DNA binding); GO:0006355(biological_process:regulation of transcription, DNA-templated); GO:0005634(cellular_component:nucleus); GO:0009416(biological_process:r…	NP_199744.1(myb domain protein 111 [Arabidopsis thaliana])	sp|Q9FJ07|MY111_ARATH(Transcription factor MYB111 OS=Arabidopsis thaliana OX=3702 GN=MYB111 PE=1 SV=1)	834993
444	AT5G49560	-1.15036	9.96e-09	1.85e-07	189	204	139	74	79	112	9.86	10.88	8.06	4.23	4.84	5.94	9.6	5.00333		975	Putative methyltransferase family protein [Source:UniProtKB/TrEMBL;Acc:Q9FGZ0]	ENOG41121JN(S:Function unknown); ENOG410Z3UV(S:Function unknown); COG0500(Q:Secondary metabolites biosynthesis, transport and catabolism)	ENOG41121JN(methyltransferase like 21C); ENOG410Z3UV(Putative methyltransferase); COG0500(Methyltransferase)				PF10294.6(Methyltransf_16:Lysine methyltransferase)	GO:0016740(molecular_function:transferase activity); GO:0008168(molecular_function:methyltransferase activity); GO:0032259(biological_process:methylation)	NP_199767.1(Putative methyltransferase family protein [Arabidopsis thaliana])	sp|Q9H867|MT21D_HUMAN(Protein-lysine methyltransferase METTL21D OS=Homo sapiens OX=9606 GN=VCPKMT PE=1 SV=2)	835018
445	AT5G50335	-1.46805	1.29e-06	1.56e-05	107	72	112	40	45	31	9.09	6.34	10.57	3.75	4.5	2.67	8.66667	3.64		695	At5g50335 [Source:UniProtKB/TrEMBL;Acc:Q8LEB7]	ENOG410Z61M(S:Function unknown)	ENOG410Z61M(-)					GO:0008150(biological_process:biological_process)	NP_568726.1(hypothetical protein AT5G50335 [Arabidopsis thaliana])		835100
446	AT5G50450	-1.06706	0.00980993	0.0372892	44	36	28	12	20	25	1.37	1.14	0.97	0.41	0.73	0.79	1.16	0.643333		1464	F-box protein At5g50450 [Source:UniProtKB/Swiss-Prot;Acc:Q9FK27]	ENOG410YZID(S:Function unknown); ENOG410ZR0F(S:Function unknown)	ENOG410YZID(-); ENOG410ZR0F(MYND finger)				PF01753.15(zf-MYND:MYND finger); PF08238.9(Sel1:Sel1 repeat)	GO:0046872(molecular_function:metal ion binding); GO:0005515(molecular_function:protein binding)	NP_199856.1(HCP-like superfamily protein with MYND-type zinc finger [Arabidopsis thaliana])	sp|Q9FK27|FB342_ARATH(F-box protein At5g50450 OS=Arabidopsis thaliana OX=3702 GN=At5g50450 PE=2 SV=1)	835113
447	AT5G50710	-3.97973	0.000252444	0.00169539	7.99	17.98	16	0	2	1	0.57	1.32	1.27	0	0.17	0.07	1.05333	0.08		779	Transmembrane protein [Source:UniProtKB/TrEMBL;Acc:Q9LUF0]	ENOG41114Q2(S:Function unknown)	ENOG41114Q2(-)				PF14364.3(DUF4408:Domain of unknown function (DUF4408))	GO:0016020(cellular_component:membrane); GO:0008150(biological_process:biological_process); GO:0016020(cellular_component:membrane); GO:0016021(cellular_component:integral component of membrane)	ABK28293.1(unknown, partial [Arabidopsis thaliana])		835142
448	AT5G51910	-1.08023	0.000347529	0.00223156	88	56.77	82	43	33.21	43	3.71	2.44	3.85	1.99	1.63	1.83	3.33333	1.81667	TCP19	1156	Transcription factor TCP19 [Source:UniProtKB/Swiss-Prot;Acc:Q9LT89]	ENOG4111DRY(Q:Secondary metabolites biosynthesis, transport and catabolism); ENOG410YJS2(K:Transcription); ENOG4111D9R(K:Transcription)	ENOG4111DRY(Cytochrome p450); ENOG410YJS2(transcription factor); ENOG4111D9R(TCP family transcription factor)				PF03634.10(TCP:TCP family transcription factor)	GO:0003677(molecular_function:DNA binding); GO:0005634(cellular_component:nucleus); GO:0003700(molecular_function:transcription factor activity, sequence-specific DNA binding); GO:0006355(biological_process:regulation of transcription, DNA-templated); GO:0005515(molecular_function:protein binding); GO:0005634(cellular_component:nucleus); GO:0003700(molecular_function:transcription factor activity…	NP_200004.1(TCP family transcription factor [Arabidopsis thaliana])	sp|Q9LT89|TCP19_ARATH(Transcription factor TCP19 OS=Arabidopsis thaliana OX=3702 GN=TCP19 PE=1 SV=1)	835266
449	AT5G53210	-1.81049	1.42e-10	3.6e-09	104	102	90	36	24	33	2.55	2.53	2.45	0.96	0.72	0.82	2.51	0.833333	SPCH	1796	SPCH [Source:UniProtKB/TrEMBL;Acc:A0A178UF96]	ENOG410ZJF9(K:Transcription)	ENOG410ZJF9(Transcription factor)	K20558	SPCH	map04016(MAPK signaling pathway - plant)	PF00010.23(HLH:Helix-loop-helix DNA-binding domain)	GO:0046983(molecular_function:protein dimerization activity); GO:0010374(biological_process:stomatal complex development); GO:0003677(molecular_function:DNA binding); GO:0005634(cellular_component:nucleus); GO:0046983(molecular_function:protein dimerization activity); GO:0006970(biological_process:response to osmotic stress); GO:0005634(cellular_component:nucleus); GO:0003700(molecular_function:t…	XP_009132496.1(PREDICTED: transcription factor SPEECHLESS-like [Brassica rapa])	sp|Q700C7|SPCH_ARATH(Transcription factor SPEECHLESS OS=Arabidopsis thaliana OX=3702 GN=SPCH PE=1 SV=1)	835402
450	AT5G54585	-1.10319	2.43e-06	2.74e-05	222	223	242	159	72	123	13.95	14.38	16.89	10.97	5.31	7.85	15.0733	8.04333		852	Uncharacterized protein At5g54585 [Source:UniProtKB/TrEMBL;Acc:Q8VZU6]	ENOG411195Q(S:Function unknown)	ENOG411195Q(-)					GO:0005575(cellular_component:cellular_component); GO:0008150(biological_process:biological_process)	NP_680435.1(hypothetical protein AT5G54585 [Arabidopsis thaliana])		835547
451	AT5G55010	-2.84257	0.00209458	0.0103489	16	9	13	0	2	4	2.34	1.4	2.11	0	0.34	0.59	1.95	0.31		508	Putative uncharacterized protein [Source:UniProtKB/TrEMBL;Acc:Q9FIA5]							GO:0008150(biological_process:biological_process)	NP_200312.1(hypothetical protein AT5G55010 [Arabidopsis thaliana])		835592
452	AT5G56810	-1.43245	0.000722307	0.00419866	39	43	29	17	13	15	1.1	1.22	0.91	0.51	0.43	0.43	1.07667	0.456667		1625	Putative F-box/FBD/LRR-repeat protein At5g56810 [Source:UniProtKB/Swiss-Prot;Acc:Q9FJT2]	ENOG411172Q(S:Function unknown); ENOG410Z86Y(S:Function unknown); ENOG410Z85F(S:Function unknown); ENOG410ZG1R(S:Function unknown); ENOG410ZS8E(S:Function unknown); ENOG410YZFH(S:Function unknown)	ENOG411172Q(f-box family); ENOG410Z86Y(-); ENOG410Z85F(-); ENOG410ZG1R(-); ENOG410ZS8E(f-box family); ENOG410YZFH(F-box LRR-repeat protein)				PF07723.10(LRR_2:Leucine Rich Repeat); PF00646.30(F-box:F-box domain); PF12937.4(F-box-like:F-box-like)	GO:0005515(molecular_function:protein binding)	NP_200492.1(F-box/RNI-like/FBD-like domains-containing protein [Arabidopsis thaliana])	sp|Q9FJT2|FDL40_ARATH(Putative F-box/FBD/LRR-repeat protein At5g56810 OS=Arabidopsis thaliana OX=3702 GN=At5g56810 PE=4 SV=1)	835783
453	AT5G57560	-1.90783	5.6e-17	3.59e-15	196	170	178	60	55	44	5.54	4.86	5.7	1.85	1.82	1.27	5.36667	1.64667	XTH22	1590	Xyloglucan endotransglucosylase/hydrolase [Source:UniProtKB/TrEMBL;Acc:A0A178UQX4]	COG2273(G:Carbohydrate transport and metabolism)	COG2273(hydrolase family 16)	K14504	TCH4	map04075(Plant hormone signal transduction)	PF00722.18(Glyco_hydro_16:Glycosyl hydrolases family 16); PF06955.9(XET_C:Xyloglucan endo-transglycosylase (XET) C-terminus)	GO:0042546(biological_process:cell wall biogenesis); GO:0005618(cellular_component:cell wall); GO:0048046(cellular_component:apoplast); GO:0071555(biological_process:cell wall organization); GO:0016762(molecular_function:xyloglucan:xyloglucosyl transferase activity); GO:0004553(molecular_function:hydrolase activity, hydrolyzing O-glycosyl compounds); GO:0009612(biological_process:response to mech…	NP_200564.1(Xyloglucan endotransglucosylase/hydrolase family protein [Arabidopsis thaliana])	sp|Q38857|XTH22_ARATH(Xyloglucan endotransglucosylase/hydrolase protein 22 OS=Arabidopsis thaliana OX=3702 GN=XTH22 PE=1 SV=1)	835860
454	AT5G57760	-1.47511	1.44e-30	3.1e-28	695.29	632.6	622.37	260.66	211.74	304.82	89.01	85.68	88.19	36.38	33.14	40.19	87.6267	36.57		553	At5g57760 [Source:UniProtKB/TrEMBL;Acc:Q9FHG7]	ENOG41108ED(S:Function unknown); ENOG410YE25(S:Function unknown)	ENOG41108ED(-); ENOG410YE25(Pfam:DUF828)					GO:0008150(biological_process:biological_process)	NP_200584.1(hypothetical protein AT5G57760 [Arabidopsis thaliana])		835884
455	AT5G57785	-3.21523	9.45e-06	9.39e-05	19	24	24	3	3	2	2.32	4.11	3.75	0.43	0.48	0.41	3.39333	0.44		1312	At5g57785 [Source:UniProtKB/TrEMBL;Acc:Q8GY06]	ENOG4110458(S:Function unknown)	ENOG4110458(-)					GO:0080167(biological_process:response to karrikin)	NP_001318821.1(hypothetical protein AT5G57785 [Arabidopsis thaliana])		28721276
456	AT5G58310	-1.26403	1.67e-16	9.98e-15	440	387	431	181	208	190	22.08	19.83	24.02	9.96	12.25	9.7	21.9767	10.6367	MES18	1004	Methylesterase 18 [Source:UniProtKB/Swiss-Prot;Acc:Q9LVL9]	ENOG41105RH(S:Function unknown); ENOG41104A6(I:Lipid transport and metabolism); ENOG4111SK5(S:Function unknown); ENOG410YEHV(S:Function unknown); ENOG4111IVV(S:Function unknown)	ENOG41105RH(alpha/beta hydrolase fold); ENOG41104A6(-); ENOG4111SK5(-); ENOG410YEHV(alpha/beta hydrolase fold); ENOG4111IVV(alpha/beta hydrolase fold)				PF00561.17(Abhydrolase_1:alpha/beta hydrolase fold); PF12697.4(Abhydrolase_6:Alpha/beta hydrolase family); PF12146.5(Hydrolase_4:Serine aminopeptidase, S33)	GO:0016787(molecular_function:hydrolase activity); GO:0080030(molecular_function:methyl indole-3-acetate esterase activity); GO:0016787(molecular_function:hydrolase activity); GO:0016788(molecular_function:hydrolase activity, acting on ester bonds)	NP_200639.1(methyl esterase 18 [Arabidopsis thaliana])	sp|Q9LVL9|MES18_ARATH(Methylesterase 18 OS=Arabidopsis thaliana OX=3702 GN=MES18 PE=2 SV=1)	835943
457	AT5G59240	-1.59092	3.32e-09	6.68e-08	113	89	102	33	36	43	6.64	5.36	6.65	2.13	2.48	2.57	6.21667	2.39333	RPS8B	894	40S ribosomal protein S8 [Source:UniProtKB/TrEMBL;Acc:Q0WSK1]	COG2007(K:Transcription)	COG2007(transcription factor IIA)	K02995	RP-S8e, RPS8	map03010(Ribosome)	PF01201.19(Ribosomal_S8e:Ribosomal protein S8e)	GO:0022627(cellular_component:cytosolic small ribosomal subunit); GO:0022627(cellular_component:cytosolic small ribosomal subunit); GO:0022626(cellular_component:cytosolic ribosome); GO:0003735(molecular_function:structural constituent of ribosome); GO:0006412(biological_process:translation); GO:0005840(cellular_component:ribosome); GO:0016020(cellular_component:membrane); GO:0003735(molecular_fu…	NP_200732.2(Ribosomal protein S8e family protein [Arabidopsis thaliana])	sp|Q9FIF3|RS82_ARATH(40S ribosomal protein S8-2 OS=Arabidopsis thaliana OX=3702 GN=RPS8B PE=2 SV=1)	836042
458	AT5G60022	-2.54782	0.00138756	0.00731898	12.8	24.57	9.74	1	5.39	3.19	0.44	0.83	0.63	0.04	0.51	0.3	0.633333	0.283333		1247	other RNA [Source:TAIR;Acc:AT5G60022]	COG2132(Q:Secondary metabolites biosynthesis, transport and catabolism)	COG2132(Multicopper oxidase)	K05909	E1.10.3.2			GO:0048046(cellular_component:apoplast); GO:0052716(molecular_function:hydroquinone:oxygen oxidoreductase activity); GO:0046274(biological_process:lignin catabolic process); GO:0005507(molecular_function:copper ion binding); GO:0055114(biological_process:oxidation-reduction process)	NP_001330990.1(laccase 17 [Arabidopsis thaliana])	sp|Q9FJD5|LAC17_ARATH(Laccase-17 OS=Arabidopsis thaliana OX=3702 GN=LAC17 PE=2 SV=1)	NA
459	AT5G60880	-2.52393	3.91e-06	4.23e-05	48	22	30	6	7	6	1.94	0.9	1.35	0.27	0.33	0.25	1.39667	0.283333	BASL	1211	Protein BREAKING OF ASYMMETRY IN THE STOMATAL LINEAGE [Source:UniProtKB/Swiss-Prot;Acc:Q5BPF3]	ENOG41114JG(S:Function unknown)	ENOG41114JG(-)					GO:0009786(biological_process:regulation of asymmetric cell division)	NP_001032115.1(breaking of asymmetry in the stomatal lineage [Arabidopsis thaliana])	sp|Q5BPF3|BASL_ARATH(Protein BREAKING OF ASYMMETRY IN THE STOMATAL LINEAGE OS=Arabidopsis thaliana OX=3702 GN=BASL PE=2 SV=1)	836209
460	AT5G60950	-1.58382	1.92e-07	2.8e-06	91.37	80.34	133.39	36.52	38	39	2.09	2.12	2.54	1.2	2.06	1.83	2.25	1.69667	COBL5	1071	COBRA-like protein 5 [Source:UniProtKB/Swiss-Prot;Acc:Q9FME5]	ENOG41107S3(O:Posttranslational modification, protein turnover, chaperones); ENOG410YAAC(S:Function unknown)	ENOG41107S3(cobra-like protein 5 precursor); ENOG410YAAC(cobra-like protein)				PF04833.12(COBRA:COBRA-like protein)	GO:0010215(biological_process:cellulose microfibril organization); GO:0016049(biological_process:cell growth); GO:0002239(biological_process:response to oomycetes); GO:0010215(biological_process:cellulose microfibril organization); GO:0031225(cellular_component:anchored component of membrane); GO:0016049(biological_process:cell growth); GO:0031225(cellular_component:anchored component of membrane)	NP_200903.1(COBRA-like protein 5 precursor [Arabidopsis thaliana])	sp|Q9FME5|COBL5_ARATH(COBRA-like protein 5 OS=Arabidopsis thaliana OX=3702 GN=COBL5 PE=2 SV=1)	836216
461	AT5G61310	-1.01019	2.95e-14	1.3e-12	472	402	398	223	214	261	48.21	45.57	48.32	23.87	27.2	26.31	47.3667	25.7933		1658	Cytochrome c oxidase subunit 5C [Source:UniProtKB/TrEMBL;Acc:A0A178UCG7]	ENOG410YTGP(O:Posttranslational modification, protein turnover, chaperones)	ENOG410YTGP(Cytochrome c oxidase subunit)					GO:0016020(cellular_component:membrane); GO:0016021(cellular_component:integral component of membrane); GO:0005739(cellular_component:mitochondrion); GO:0005743(cellular_component:mitochondrial inner membrane); GO:0005746(cellular_component:mitochondrial respiratory chain)	XP_019083046.1(PREDICTED: probable cytochrome c oxidase subunit 5C-3 [Camelina sativa])	sp|Q9FLK2|CX5C3_ARATH(Probable cytochrome c oxidase subunit 5C-3 OS=Arabidopsis thaliana OX=3702 GN=At5g61310 PE=3 SV=1)	836252
462	AT5G61440	-1.90523	9.57e-07	1.18e-05	64	46	63	16	10	26	1.69	1.23	1.87	0.46	0.31	0.71	1.59667	0.493333	ACHT5	1761	Thioredoxin-like 1-2, chloroplastic [Source:UniProtKB/Swiss-Prot;Acc:Q9XFI1]	COG0526(O:Posttranslational modification, protein turnover, chaperones)	COG0526(Thioredoxin)				PF00085.17(Thioredoxin:Thioredoxin)	GO:0005623(cellular_component:cell); GO:0045454(biological_process:cell redox homeostasis); GO:0005623(cellular_component:cell); GO:0045454(biological_process:cell redox homeostasis); GO:0015035(molecular_function:protein disulfide oxidoreductase activity); GO:0006662(biological_process:glycerol ether metabolic process); GO:0055114(biological_process:oxidation-reduction process); GO:0009507(cellu…	NP_001330106.1(atypical CYS HIS rich thioredoxin 5 [Arabidopsis thaliana])	sp|Q9XFI1|TRL12_ARATH(Thioredoxin-like 1-2, chloroplastic OS=Arabidopsis thaliana OX=3702 GN=At5g61440 PE=2 SV=1)	836265
463	AT5G61880	-1.34242	9.64e-10	2.11e-08	182	145	122	51	67	77	11.13	9.2	8.2	3.5	4.87	4.73	9.51	4.36667	PAM16L1	913	Mitochondrial import inner membrane translocase subunit PAM16 like 1 [Source:UniProtKB/Swiss-Prot;Acc:Q93W66]	ENOG411286G(U:Intracellular trafficking, secretion, and vesicular transport); ENOG410Z7Z7(S:Function unknown)	ENOG411286G(mitochondrial import inner membrane translocase, subunit); ENOG410Z7Z7(Pentatricopeptide repeat-containing protein)	K17805	PAM16, TIM16		PF03656.10(Pam16:Pam16)	GO:0030150(biological_process:protein import into mitochondrial matrix); GO:0005744(cellular_component:mitochondrial inner membrane presequence translocase complex); GO:0005744(cellular_component:mitochondrial inner membrane presequence translocase complex); GO:0030150(biological_process:protein import into mitochondrial matrix)	NP_568943.1(Protein Transporter, Pam16 [Arabidopsis thaliana])	sp|Q93W66|TM16A_ARATH(Mitochondrial import inner membrane translocase subunit PAM16 like 1 OS=Arabidopsis thaliana OX=3702 GN=PAM16L1 PE=2 SV=1)	836309
464	AT5G62210	-2.75987	1.05e-78	1.06e-75	1278	997	1126	218	159	175	70.96	56.84	69.57	13.26	10.48	9.6	65.79	11.1133		1233	Embryo-specific protein 3, (ATS3) [Source:UniProtKB/TrEMBL;Acc:Q9LVB5]	ENOG41106Z2(S:Function unknown); ENOG41108VQ(S:Function unknown); ENOG41116YB(S:Function unknown); ENOG410YRBB(S:Function unknown)	ENOG41106Z2(Embryo-specific protein 3, (ATS3)); ENOG41108VQ(Embryo-specific protein 3, (ATS3)); ENOG41116YB(Embryo-specific protein 3, (ATS3)); ENOG410YRBB(Embryo-specific protein 3, (ATS3))				PF06232.8(ATS3:Embryo-specific protein 3, (ATS3))	GO:0080167(biological_process:response to karrikin); GO:0003674(molecular_function:molecular_function); GO:0031225(cellular_component:anchored component of membrane); GO:0005515(molecular_function:protein binding)	BAC42492.1(embryo-specific protein like [Arabidopsis thaliana])	sp|Q9LYP6|ATS3_ARATH(Embryo-specific protein ATS3 OS=Arabidopsis thaliana OX=3702 GN=ATS3 PE=2 SV=1)	836342
465	AT5G62370	-1.35575	0.00040875	0.00256348	45	52	51	15	30	19	0.57	0.66	0.72	0.21	0.45	0.25	0.65	0.303333		3229	Pentatricopeptide repeat-containing protein At5g62370 [Source:UniProtKB/Swiss-Prot;Acc:Q9LVA2]	ENOG410Z7Z7(S:Function unknown)	ENOG410Z7Z7(Invertase pectin methylesterase inhibitor family protein)				PF13041.3(PPR_2:PPR repeat family); PF12854.4(PPR_1:PPR repeat); PF01535.17(PPR:PPR repeat); PF13812.3(PPR_3:Pentatricopeptide repeat domain); PF17177.1(PPR_long:Pentacotripeptide-repeat region of PROPR)	GO:0009507(cellular_component:chloroplast); GO:0005739(cellular_component:mitochondrion); GO:0005515(molecular_function:protein binding)	NP_201043.1(Tetratricopeptide repeat (TPR)-like superfamily protein [Arabidopsis thaliana])	sp|Q9LVA2|PP443_ARATH(Pentatricopeptide repeat-containing protein At5g62370 OS=Arabidopsis thaliana OX=3702 GN=At5g62370 PE=2 SV=1)	836358
466	AT5G63590	-2.48121	0.00190954	0.00959296	19	9	18	3	5	1	0.62	0.3	0.66	0.11	0.19	0.03	0.526667	0.11	FLS3	1401	Flavonol synthase 3 [Source:UniProtKB/Swiss-Prot;Acc:Q9FFQ5]	COG3491(S:Function unknown)	COG3491(2OGFe(II) oxygenase)	K05278	FLS	map00941(Flavonoid biosynthesis)	PF14226.3(DIOX_N:non-haem dioxygenase in morphine synthesis N-terminal); PF03171.17(2OG-FeII_Oxy:2OG-Fe(II) oxygenase superfamily)	GO:0051555(biological_process:flavonol biosynthetic process); GO:0045431(molecular_function:flavonol synthase activity); GO:0045431(molecular_function:flavonol synthase activity); GO:0009813(biological_process:flavonoid biosynthetic process); GO:0051213(molecular_function:dioxygenase activity); GO:0080167(biological_process:response to karrikin); GO:0046872(molecular_function:metal ion binding); …	NP_201164.1(flavonol synthase 3 [Arabidopsis thaliana])	sp|Q9FFQ5|FLS3_ARATH(Flavonol synthase 3 OS=Arabidopsis thaliana OX=3702 GN=FLS3 PE=2 SV=1)	836478
467	AT5G64080	-1.13224	3.33e-12	1.11e-10	311	318	238	129	123	186	15.29	15.94	13	6.95	7.1	9.3	14.7433	7.78333		1022	Non-specific lipid-transfer protein-like protein At5g64080 [Source:UniProtKB/Swiss-Prot;Acc:Q8VYI9]	ENOG410Z3NP(U:Intracellular trafficking, secretion, and vesicular transport)	ENOG410Z3NP(Non-specific lipid-transfer protein-like protein)				PF14368.3(LTP_2:Probable lipid transfer); PF00234.19(Tryp_alpha_amyl:Protease inhibitor/seed storage/LTP family)	GO:0005886(cellular_component:plasma membrane); GO:0016020(cellular_component:membrane); GO:0016021(cellular_component:integral component of membrane); GO:0008289(molecular_function:lipid binding); GO:0006869(biological_process:lipid transport); GO:0031225(cellular_component:anchored component of membrane); GO:0046658(cellular_component:anchored component of plasma membrane); GO:0031225(cellular_…	NP_568984.1(Bifunctional inhibitor/lipid-transfer protein/seed storage 2S albumin superfamily protein [Arabidopsis thaliana])	sp|Q8VYI9|NLTL5_ARATH(Non-specific lipid-transfer protein-like protein At5g64080 OS=Arabidopsis thaliana OX=3702 GN=At5g64080 PE=1 SV=1)	836529
468	AT5G64260	-1.12359	4.6e-05	0.000383654	105	80	111	43	40	70	2.76	2.12	3.24	1.23	1.23	1.87	2.70667	1.44333	EXL2	1691	Protein EXORDIUM-like 2 [Source:UniProtKB/Swiss-Prot;Acc:Q9FE06]	ENOG41107QF(S:Function unknown); ENOG411081Y(S:Function unknown)	ENOG41107QF(phosphate-induced protein 1 conserved region domain containing protein, expressed); ENOG411081Y(Phosphate-induced protein 1 conserved region)				PF04674.9(Phi_1:Phosphate-induced protein 1 conserved region)	GO:0009505(cellular_component:plant-type cell wall); GO:0009506(cellular_component:plasmodesma); GO:0008150(biological_process:biological_process); GO:0005576(cellular_component:extracellular region); GO:0005829(cellular_component:cytosol); GO:0048046(cellular_component:apoplast); GO:0005618(cellular_component:cell wall); GO:0005794(cellular_component:Golgi apparatus); GO:0005615(cellular_compone…	NP_201231.1(EXORDIUM like 2 [Arabidopsis thaliana])	sp|Q9FE06|EXOL2_ARATH(Protein EXORDIUM-like 2 OS=Arabidopsis thaliana OX=3702 GN=EXL2 PE=2 SV=1)	836547
469	AT5G65040	-1.447	0.013621	0.0488681	21	14	28	5	12	9	1.44	0.99	2.14	0.38	0.97	0.63	1.52333	0.66	IRM1	800	Protein INCREASED RESISTANCE TO MYZUS PERSICAE 1 [Source:UniProtKB/Swiss-Prot;Acc:Q9LV75]	ENOG4110852(S:Function unknown); ENOG410Y1Y5(S:Function unknown); ENOG4111CFP(S:Function unknown)	ENOG4110852(Protein of unknown function (DUF581)); ENOG410Y1Y5(DUF581 domain containing protein, expressed); ENOG4111CFP(Protein of unknown function (DUF581))				PF04570.11(zf-FLZ:zinc-finger of the FCS-type, C2-C2)	GO:0002213(biological_process:defense response to insect); GO:0042594(biological_process:response to starvation); GO:0009625(biological_process:response to insect); GO:0019900(molecular_function:kinase binding); GO:0046872(molecular_function:metal ion binding); GO:0005634(cellular_component:nucleus); GO:0005634(cellular_component:nucleus); GO:0006952(biological_process:defense response); GO:00057…	NP_201309.1(senescence-associated family protein (DUF581) [Arabidopsis thaliana])		836628
470	AT5G65070	-1.24554	0.00466376	0.020226	37	41	67	21	10	40	1.89	2.08	3.75	1.17	0.6	2.02	2.57333	1.26333	MAF4	1249	K-box region and MADS-box transcription factor family protein [Source:UniProtKB/TrEMBL;Acc:F4KGH9]	COG5068(K:Transcription)	COG5068(Transcription factor)				PF00319.15(SRF-TF:SRF-type transcription factor (DNA-binding and dimerisation domain))	GO:0003677(molecular_function:DNA binding); GO:0016020(cellular_component:membrane); GO:0016021(cellular_component:integral component of membrane); GO:0005634(cellular_component:nucleus); GO:0046983(molecular_function:protein dimerization activity); GO:0045944(biological_process:positive regulation of transcription from RNA polymerase II promoter); GO:0000977(molecular_function:RNA polymerase II …	NP_001332255.1(K-box region and MADS-box transcription factor family protein [Arabidopsis thaliana])	sp|Q683D7|MAF5_ARATH(Protein MADS AFFECTING FLOWERING 5 OS=Arabidopsis thaliana OX=3702 GN=MAF5 PE=2 SV=2)	836631
471	AT5G65080	-2.01881	1.13e-05	0.000110204	72	25	87	16	10	26	3.73	1.88	5.06	2.72	0.62	2.16	3.55667	1.83333	MAF5	1130	K-box region and MADS-box transcription factor family protein [Source:TAIR;Acc:AT5G65080]	COG5068(K:Transcription)	COG5068(Transcription factor)				PF00319.15(SRF-TF:SRF-type transcription factor (DNA-binding and dimerisation domain)); PF01486.14(K-box:K-box region)	GO:0006355(biological_process:regulation of transcription, DNA-templated); GO:0003677(molecular_function:DNA binding); GO:0005634(cellular_component:nucleus); GO:0046983(molecular_function:protein dimerization activity); GO:0003700(molecular_function:transcription factor activity, sequence-specific DNA binding); GO:0003700(molecular_function:transcription factor activity, sequence-specific DNA bi…	NP_001330487.1(K-box region/MADS-box transcription factor family protein [Arabidopsis thaliana])	sp|Q683D7|MAF5_ARATH(Protein MADS AFFECTING FLOWERING 5 OS=Arabidopsis thaliana OX=3702 GN=MAF5 PE=2 SV=2)	836632
472	AT5G65390	-2.18585	4.6e-13	1.74e-11	144	117	116	44	15	32	15.9	15.35	13.28	5.94	2.21	3.85	14.8433	4	AGP7	967	Classical arabinogalactan protein 7 [Source:UniProtKB/Swiss-Prot;Acc:Q8LG54]							GO:0005886(cellular_component:plasma membrane); GO:0016020(cellular_component:membrane); GO:0031225(cellular_component:anchored component of membrane); GO:0031225(cellular_component:anchored component of membrane)	ESQ31325.1(hypothetical protein EUTSA_v10005722mg [Eutrema salsugineum])		836664
473	AT5G65410	-1.04785	1.71e-15	9.07e-14	498	425	418	235	219	262	16.69	14.87	15.6	8.87	8.29	9.34	15.72	8.83333	ZHD1	1553	Zinc-finger homeodomain protein 1 [Source:UniProtKB/Swiss-Prot;Acc:Q9FKP8]	ENOG410YEN7(S:Function unknown); ENOG410YKZ6(S:Function unknown); ENOG410ZMEG(S:Function unknown); ENOG410YG6U(S:Function unknown)	ENOG410YEN7(ovarian cancer-associated gene 2 protein); ENOG410YKZ6(ZF-HD protein dimerisation region); ENOG410ZMEG(ZF-HD homeobox protein At4g24660-like); ENOG410YG6U(ZF-HD homeobox protein At4g24660-like)				PF04770.9(ZF-HD_dimer:ZF-HD protein dimerisation region)	GO:0010371(biological_process:regulation of gibberellin biosynthetic process); GO:0010431(biological_process:seed maturation); GO:0003676(molecular_function:nucleic acid binding); GO:0003677(molecular_function:DNA binding); GO:0046872(molecular_function:metal ion binding); GO:0005634(cellular_component:nucleus); GO:0005634(cellular_component:nucleus); GO:0006355(biological_process:regulation of t…	NP_201344.1(homeobox protein 25 [Arabidopsis thaliana])	sp|Q9FKP8|ZHD1_ARATH(Zinc-finger homeodomain protein 1 OS=Arabidopsis thaliana OX=3702 GN=ZHD1 PE=1 SV=1)	836666
474	AT5G65610	-1.44421	0.00700167	0.0282248	20.27	22.31	28.52	11	9.96	8	2.56	2.97	4.01	1.54	1.48	1.02	3.18	1.34667		549	unknown protein; Has 1807 Blast hits to 1807 proteins in 277 species: Archae - 0; Bacteria - 0; Metazoa - 736; Fungi - 347; Plants - 385; Viruses - 0; Other Eukaryotes - 339 (source: NCBI BLink). [Source:TAIR;Acc:AT5G65610]							GO:0016020(cellular_component:membrane); GO:0008150(biological_process:biological_process); GO:0003674(molecular_function:molecular_function)	NP_001318884.1(hypothetical protein AT5G65610 [Arabidopsis thaliana])		836687
475	AT5G66110	-2.55061	0.0126485	0.0459259	6	10	10	1	2	2	0.32	0.55	0.6	0.06	0.12	0.11	0.49	0.0966667	HIPP27	1060	Heavy metal-associated isoprenylated plant protein 27 [Source:UniProtKB/Swiss-Prot;Acc:Q67ZW1]	COG2608(S:Function unknown)	COG2608(heavy metal transport detoxification protein)				PF00403.23(HMA:Heavy-metal-associated domain)	GO:0046872(molecular_function:metal ion binding); GO:0030001(biological_process:metal ion transport); GO:0046872(molecular_function:metal ion binding); GO:0016020(cellular_component:membrane); GO:0030001(biological_process:metal ion transport); GO:0005886(cellular_component:plasma membrane); GO:0005515(molecular_function:protein binding); GO:0005886(cellular_component:plasma membrane)	NP_201412.2(Heavy metal transport/detoxification superfamily protein [Arabidopsis thaliana])	sp|Q67ZW1|HIP27_ARATH(Heavy metal-associated isoprenylated plant protein 27 OS=Arabidopsis thaliana OX=3702 GN=HIPP27 PE=1 SV=1)	836743
476	AT5G66270	-1.05735	4.75e-05	0.000395544	97	117	76	44	56	53	2.05	2.49	1.78	1.01	1.39	1.14	2.10667	1.18		2044	Zinc finger CCCH domain-containing protein 68 [Source:UniProtKB/Swiss-Prot;Acc:Q9FH61]	ENOG41104KI(S:Function unknown); ENOG4111W68(S:Function unknown)	ENOG41104KI(zinc finger); ENOG4111W68(zinc finger CCCH domain-containing protein)					GO:0008150(biological_process:biological_process); GO:0046872(molecular_function:metal ion binding); GO:0003677(molecular_function:DNA binding); GO:0005634(cellular_component:nucleus); GO:0046872(molecular_function:metal ion binding)	NP_201428.1(Zinc finger C-x8-C-x5-C-x3-H type family protein [Arabidopsis thaliana])	sp|Q9FH61|C3H68_ARATH(Zinc finger CCCH domain-containing protein 68 OS=Arabidopsis thaliana OX=3702 GN=At5g66270 PE=2 SV=1)	836759
477	AT5G66440	-1.23274	6.52e-09	1.25e-07	187	199	165	99	86	71	7.02	7.59	6.88	4.07	3.79	2.71	7.16333	3.52333		1258	tRNA-methyltransferase non-catalytic subunit trm6MTase subunit [Source:UniProtKB/TrEMBL;Acc:Q9FJZ5]	ENOG410Z6ZD(S:Function unknown); ENOG410Z77B(S:Function unknown)	ENOG410Z6ZD(-); ENOG410Z77B(-)					GO:0016021(cellular_component:integral component of membrane); GO:0016020(cellular_component:membrane); GO:0016740(molecular_function:transferase activity); GO:0016020(cellular_component:membrane); GO:0016021(cellular_component:integral component of membrane); GO:0008168(molecular_function:methyltransferase activity); GO:0032259(biological_process:methylation)	NP_201445.1(tRNA-methyltransferase non-catalytic subunit trm6MTase subunit [Arabidopsis thaliana])		836776
478	AT5G66580	-1.39584	4.59e-09	9e-08	157	156	202	85	61	72	6.51	6.59	9.31	3.86	2.97	3.04	7.47	3.29		1162	Uncharacterized protein At5g66580 [Source:UniProtKB/TrEMBL;Acc:Q9FJY2]	ENOG410Z0XV(S:Function unknown); ENOG410YR55(S:Function unknown); ENOG4110606(S:Function unknown)	ENOG410Z0XV(expressed protein); ENOG410YR55(-); ENOG4110606(-)				PF14009.3(DUF4228:Domain of unknown function (DUF4228))	GO:0005575(cellular_component:cellular_component)	NP_201459.1(hypothetical protein AT5G66580 [Arabidopsis thaliana])		836790

## Sheet: 538 genes in wounded samples
	seq_id	log2FoldChange	pvalue	padjust	Colw1_count	Colw2_count	Colw3_count	m234w1_count	m234w2_count	m234w3_count	Colw1_tpm	Colw2_tpm	Colw3_tpm	m234w1_tpm	m234w2_tpm	m234w3_tpm	Colw_tpm	m234w_tpm	gene_name	length	description	cog	cog_description	KO_id	KO_name	paths	pfam	go	nr	swissprot	entrez
1	AT1G01060	-1.16672	0.000124799	0.00177044	101.27	102	54	52.19	34	31	1.58	1.59	0.87	0.8	0.61	0.51	1.34667	0.64	LHY	2933	LHY1 [Source:UniProtKB/TrEMBL;Acc:A0A178W761]	ENOG4111HV1(K:Transcription); COG5269(K:Transcription); ENOG4111X77(K:Transcription)	ENOG4111HV1(Transcription factor); COG5269(Transcription factor); ENOG4111X77(Myb transcription factor)	K12133	LHY	map04712(Circadian rhythm - plant)		GO:0006351(biological_process:transcription, DNA-templated); GO:0003677(molecular_function:DNA binding)	NP_001184882.1(Homeodomain-like superfamily protein [Arabidopsis thaliana])	sp|Q6R0H1|LHY_ARATH(Protein LHY OS=Arabidopsis thaliana OX=3702 GN=LHY PE=1 SV=2)	839341
2	AT1G02220	-1.99098	5.4e-05	0.000858427	33	40	36	6	14	8	0.95	1.12	1.07	0.17	0.45	0.24	1.04667	0.286667	NAC003	1590	NAC domain-containing protein 3 [Source:UniProtKB/Swiss-Prot;Acc:Q5PP28]	ENOG41119CB(K:Transcription)	ENOG41119CB(NAC domain containing protein)				PF02365.12(NAM:No apical meristem (NAM) protein)	GO:0006351(biological_process:transcription, DNA-templated); GO:0044212(molecular_function:transcription regulatory region DNA binding); GO:0006355(biological_process:regulation of transcription, DNA-templated); GO:0003677(molecular_function:DNA binding); GO:0005634(cellular_component:nucleus); GO:0003700(molecular_function:transcription factor activity, sequence-specific DNA binding)	NP_171725.1(NAC domain containing protein 3 [Arabidopsis thaliana])	sp|Q5PP28|NAC3_ARATH(NAC domain-containing protein 3 OS=Arabidopsis thaliana OX=3702 GN=NAC003 PE=2 SV=1)	839476
3	AT1G02610	-1.99971	2.27e-12	1.21e-10	120	112	106	38	22	28	5.26	4.67	4.75	1.66	1.06	1.27	4.89333	1.33		1259	RING/FYVE/PHD zinc finger superfamily protein [Source:UniProtKB/TrEMBL;Acc:F4HXK4]	COG5183(O:Posttranslational modification, protein turnover, chaperones)	COG5183((Membrane-Associated Ring finger (C3HC4)))				PF12428.5(DUF3675:Protein of unknown function (DUF3675)); PF12906.4(RINGv:RING-variant domain)	GO:0016021(cellular_component:integral component of membrane); GO:0046872(molecular_function:metal ion binding); GO:0016020(cellular_component:membrane); GO:0016021(cellular_component:integral component of membrane); GO:0008270(molecular_function:zinc ion binding); GO:0008270(molecular_function:zinc ion binding)	NP_001321865.1(RING/FYVE/PHD zinc finger superfamily protein [Arabidopsis thaliana])	sp|Q0P496|MARH4_DANRE(E3 ubiquitin-protein ligase MARCH4 OS=Danio rerio OX=7955 GN=march4 PE=2 SV=1)	837915
4	AT1G02850	-1.14917	0.00125441	0.0126211	67	52	61	22	25	37	1.47	1.12	1.38	0.49	0.62	0.84	1.32333	0.65	BGLU11	2193	Beta-glucosidase 11 [Source:UniProtKB/Swiss-Prot;Acc:B3H5Q1]	COG2723(G:Carbohydrate transport and metabolism)	COG2723(beta-glucosidase)	K01188	E3.2.1.21	map00460(Cyanoamino acid metabolism); map00500(Starch and sucrose metabolism); map00940(Phenylpropanoid biosynthesis)	PF00232.15(Glyco_hydro_1:Glycosyl hydrolase family 1); PF00150.15(Cellulase:Cellulase (glycosyl hydrolase family 5))	GO:0016787(molecular_function:hydrolase activity); GO:0005975(biological_process:carbohydrate metabolic process); GO:0016798(molecular_function:hydrolase activity, acting on glycosyl bonds); GO:0008152(biological_process:metabolic process); GO:0004553(molecular_function:hydrolase activity, hydrolyzing O-glycosyl compounds)	NP_001117217.1(beta glucosidase 11 [Arabidopsis thaliana])	sp|B3H5Q1|BGL11_ARATH(Beta-glucosidase 11 OS=Arabidopsis thaliana OX=3702 GN=BGLU11 PE=2 SV=2)	839435
5	AT1G06360	-1.1174	2.89e-08	9.33e-07	335	491	223	213	143	134	12.49	17.84	8.77	8.02	6.18	5.14	13.0333	6.44667		1290	Fatty acid desaturase family protein [Source:TAIR;Acc:AT1G06360]	COG1398(I:Lipid transport and metabolism)	COG1398(desaturase)				PF00487.21(FA_desaturase:Fatty acid desaturase)	GO:0006633(biological_process:fatty acid biosynthetic process); GO:0016717(molecular_function:oxidoreductase activity, acting on paired donors, with oxidation of a pair of donors resulting in the reduction of molecular oxygen to two molecules of water); GO:0016717(molecular_function:oxidoreductase activity, acting on paired donors, with oxidation of a pair of donors resulting in the reduction of …	NP_001320561.1(Fatty acid desaturase family protein [Arabidopsis thaliana])	sp|Q9LMI3|ADSL5_ARATH(Delta-9 desaturase-like 5 protein OS=Arabidopsis thaliana OX=3702 GN=At1g06360 PE=2 SV=1)	837147
6	AT1G06573	-1.34389	0.000144996	0.00200342	58.22	58.1	69.7	31.05	16.93	28.72	2.91	2.83	3.6	1.54	0.95	1.48	3.11333	1.32333		1023		ENOG4111EDE(S:Function unknown)	ENOG4111EDE(-)						NP_564403.1(hypothetical protein AT1G32460 [Arabidopsis thaliana])		NA
7	AT1G06620	-4.77095	1.72e-37	3.33e-35	193	210	181	4	6	12	5.99	6.35	5.81	0.12	0.21	0.39	6.05	0.24		1578	1-aminocyclopropane-1-carboxylate oxidase homolog 1 [Source:UniProtKB/Swiss-Prot;Acc:Q84MB3]	COG3491(S:Function unknown)	COG3491(2OGFe(II) oxygenase)				PF14226.3(DIOX_N:non-haem dioxygenase in morphine synthesis N-terminal); PF03171.17(2OG-FeII_Oxy:2OG-Fe(II) oxygenase superfamily)	GO:0046872(molecular_function:metal ion binding); GO:0016491(molecular_function:oxidoreductase activity); GO:0055114(biological_process:oxidation-reduction process); GO:0046872(molecular_function:metal ion binding); GO:0055114(biological_process:oxidation-reduction process); GO:0016491(molecular_function:oxidoreductase activity)	NP_172147.2(2-oxoglutarate (2OG) and Fe(II)-dependent oxygenase superfamily protein [Arabidopsis thaliana])	sp|Q84MB3|ACCH1_ARATH(1-aminocyclopropane-1-carboxylate oxidase homolog 1 OS=Arabidopsis thaliana OX=3702 GN=At1g06620 PE=2 SV=1)	837171
8	AT1G06640	-1.31657	8.67e-29	1.29e-26	2538.5	2565.46	2575.41	1088.72	1062.29	1046.03	55.79	58.69	57.05	21.45	24.41	22.27	57.1767	22.71		2187	1-aminocyclopropane-1-carboxylate oxidase homolog 2 [Source:UniProtKB/Swiss-Prot;Acc:Q9C5K7]	COG3491(S:Function unknown)	COG3491(2OGFe(II) oxygenase)				PF03171.17(2OG-FeII_Oxy:2OG-Fe(II) oxygenase superfamily); PF14226.3(DIOX_N:non-haem dioxygenase in morphine synthesis N-terminal)	GO:0046872(molecular_function:metal ion binding); GO:0046872(molecular_function:metal ion binding); GO:0016491(molecular_function:oxidoreductase activity); GO:0055114(biological_process:oxidation-reduction process); GO:0051213(molecular_function:dioxygenase activity); GO:0055114(biological_process:oxidation-reduction process); GO:0016491(molecular_function:oxidoreductase activity)	AAF24827.1(F12K11.6 [Arabidopsis thaliana])	sp|Q9C5K7|ACCH2_ARATH(1-aminocyclopropane-1-carboxylate oxidase homolog 2 OS=Arabidopsis thaliana OX=3702 GN=At1g06640 PE=2 SV=1)	837173
9	AT1G07323	-2.92491	1.9e-16	1.43e-14	120	103	85	20	15	7	27.05	23.18	20.15	4.47	3.76	1.61	23.46	3.28		420											NA
10	AT1G07610	-1.62355	0.000177558	0.00238632	298	245	464	98	117	132	35.2	28.47	57	11.48	15.42	15.97	40.2233	14.29	MT1C	577	Metallothionein-like protein 1C [Source:UniProtKB/Swiss-Prot;Acc:Q38804]							GO:0046688(biological_process:response to copper ion); GO:0022626(cellular_component:cytosolic ribosome); GO:0046872(molecular_function:metal ion binding); GO:0005507(molecular_function:copper ion binding)			837274
11	AT1G07803	-1.04462	0.00256708	0.0226633	76.29	68.79	64.8	41.12	16.92	48.15	28.2	25.78	25.49	15.1	6.94	18	26.49	13.3467		349		COG1028(S:Function unknown)	COG1028(Dehydrogenase reductase)	K09841	ABA2	map00906(Carotenoid biosynthesis)		GO:0009750(biological_process:response to fructose); GO:0006561(biological_process:proline biosynthetic process); GO:0005829(cellular_component:cytosol); GO:0010301(molecular_function:xanthoxin dehydrogenase activity); GO:0009414(biological_process:response to water deprivation); GO:0010115(biological_process:regulation of abscisic acid biosynthetic process); GO:0009408(biological_process:respons…	OAP19013.1(SRE1 [Arabidopsis thaliana])	sp|Q9C826|ABA2_ARATH(Xanthoxin dehydrogenase OS=Arabidopsis thaliana OX=3702 GN=ABA2 PE=1 SV=1)	NA
12	AT1G07887	-9.62918	1.11e-15	7.86e-14	146.57	156.98	122.07	0	0	0	7.18	7.49	6.18	0	0	0	6.95	0		1039									NP_175753.1(mto 1 responding down 1 [Arabidopsis thaliana])		NA
13	AT1G09240	-1.10482	1.26e-10	5.64e-09	314	326	255	140	159	127	10.53	10.63	8.82	4.66	5.98	4.39	9.99333	5.01	NAS3	1403	Nicotianamine synthase 3 [Source:UniProtKB/Swiss-Prot;Acc:O80483]	ENOG4111NF0(E:Amino acid transport and metabolism)	ENOG4111NF0(as a sensor for the physiological iron status within the plant, and or might be involved in the transport of iron)	K05953	E2.5.1.43		PF03059.13(NAS:Nicotianamine synthase protein); PF13847.3(Methyltransf_31:Methyltransferase domain); PF01739.15(CheR:CheR methyltransferase, SAM binding domain)	GO:0010233(biological_process:phloem transport); GO:0009860(biological_process:pollen tube growth); GO:0016740(molecular_function:transferase activity); GO:0009555(biological_process:pollen development); GO:0030410(molecular_function:nicotianamine synthase activity); GO:0030418(biological_process:nicotianamine biosynthetic process); GO:0030418(biological_process:nicotianamine biosynthetic process…	NP_172395.1(nicotianamine synthase 3 [Arabidopsis thaliana])	sp|O80483|NAS3_ARATH(Nicotianamine synthase 3 OS=Arabidopsis thaliana OX=3702 GN=NAS3 PE=2 SV=1)	837444
14	AT1G09460	-1.09268	0.000580065	0.00668284	78	72	55	37	23	39	2.48	2.22	1.8	1.17	0.82	1.28	2.16667	1.09		1466	Carbohydrate-binding X8 domain superfamily protein [Source:UniProtKB/TrEMBL;Acc:F4I0Z2]	ENOG410Y19Y(D:Cell cycle control, cell division, chromosome partitioning); ENOG4111BI0(S:Function unknown)	ENOG410Y19Y(germ cell associated 2 (haspin)); ENOG4111BI0(X8 domain)				PF07983.10(X8:X8 domain)	GO:0046658(cellular_component:anchored component of plasma membrane)	NP_172417.2(Carbohydrate-binding X8 domain superfamily protein [Arabidopsis thaliana])	sp|P52409|E13B_WHEAT(Glucan endo-1,3-beta-glucosidase OS=Triticum aestivum OX=4565 GN=GLC1 PE=2 SV=1)	837469
15	AT1G09500	-2.00792	0.001536	0.0148827	16	22	28	3	7	7	0.84	1.05	0.99	0.1	0.41	0.24	0.96	0.25		1814	At1g09500/F14J9_16 [Source:UniProtKB/TrEMBL;Acc:O80533]	COG0451(M:Cell wall/membrane/envelope biogenesis)	COG0451(Nad-dependent epimerase dehydratase)				PF01370.18(Epimerase:NAD dependent epimerase/dehydratase family); PF01073.16(3Beta_HSD:3-beta hydroxysteroid dehydrogenase/isomerase family); PF07993.9(NAD_binding_4:Male sterility protein); PF13460.3(NAD_binding_10:NAD(P)H-binding); PF16363.2(GDP_Man_Dehyd:GDP-mannose 4,6 dehydratase); PF02719.12(Polysacc_synt_2:Polysaccharide biosynthesis protein)	GO:0050662(molecular_function:coenzyme binding); GO:0003824(molecular_function:catalytic activity); GO:0050662(molecular_function:coenzyme binding); GO:0003824(molecular_function:catalytic activity); GO:0006694(biological_process:steroid biosynthetic process); GO:0003854(molecular_function:3-beta-hydroxy-delta5-steroid dehydrogenase activity); GO:0055114(biological_process:oxidation-reduction pro…	NP_849625.1(NAD(P)-binding Rossmann-fold superfamily protein [Arabidopsis thaliana])	sp|Q9S9N9|CCR1_ARATH(Cinnamoyl-CoA reductase 1 OS=Arabidopsis thaliana OX=3702 GN=CCR1 PE=1 SV=1)	837475
16	AT1G10585	-2.17551	2.92e-41	6.34e-39	662.76	628.63	688.45	174.09	138.54	145	31.84	29.77	35.75	8.92	8.09	7.39	32.4533	8.13333	BHLH167	1031	Transcription factor bHLH167 [Source:UniProtKB/Swiss-Prot;Acc:F4I4E1]	ENOG410YMWG(S:Function unknown); ENOG4111D1R(S:Function unknown); ENOG41115Q0(S:Function unknown); ENOG41119GS(S:Function unknown)	ENOG410YMWG(HLH); ENOG4111D1R(HLH); ENOG41115Q0(Helix-loop-helix DNA-binding domain); ENOG41119GS(Helix-loop-helix DNA-binding domain)					GO:0046983(molecular_function:protein dimerization activity); GO:0090575(cellular_component:RNA polymerase II transcription factor complex); GO:0005737(cellular_component:cytoplasm); GO:0008134(molecular_function:transcription factor binding); GO:0003677(molecular_function:DNA binding); GO:0005634(cellular_component:nucleus); GO:0046983(molecular_function:protein dimerization activity); GO:000635…	NP_563873.2(basic helix-loop-helix (bHLH) DNA-binding superfamily protein [Arabidopsis thaliana])	sp|F4I4E1|BH167_ARATH(Transcription factor bHLH167 OS=Arabidopsis thaliana OX=3702 GN=BHLH167 PE=2 SV=1)	837600
17	AT1G11260	-1.34236	2.94e-28	4.3e-26	2188.97	2239.78	1592	1039.91	700.53	708.91	37.93	37.62	28.38	17.86	13.61	12.68	34.6433	14.7167	STP1	2483	STP1 [Source:UniProtKB/TrEMBL;Acc:A0A178WJ63]	ENOG410XNQK(G:Carbohydrate transport and metabolism)	ENOG410XNQK(Transporter)				PF00083.21(Sugar_tr:Sugar (and other) transporter); PF07690.13(MFS_1:Major Facilitator Superfamily)	GO:0022891(molecular_function:substrate-specific transmembrane transporter activity); GO:0005351(molecular_function:sugar:proton symporter activity); GO:0015749(biological_process:monosaccharide transport); GO:0015145(molecular_function:monosaccharide transmembrane transporter activity); GO:0008645(biological_process:hexose transport); GO:0005355(molecular_function:glucose transmembrane transport…	NP_172592.1(sugar transporter 1 [Arabidopsis thaliana])	sp|P23586|STP1_ARATH(Sugar transport protein 1 OS=Arabidopsis thaliana OX=3702 GN=STP1 PE=1 SV=2)	837667
18	AT1G11450	-1.44927	0.000609915	0.00695523	41	41	35	13	13	18	1.58	1.44	1.21	0.47	0.47	0.63	1.41	0.523333		1468	WAT1-related protein [Source:UniProtKB/TrEMBL;Acc:A0A178WNM5]	ENOG410YU38(S:Function unknown); ENOG41106XF(S:Function unknown); ENOG410YEU9(S:Function unknown)	ENOG410YU38(Nodulin MtN21 family protein); ENOG41106XF(Nodulin MtN21 family protein); ENOG410YEU9(Auxin-induced protein)				PF00892.17(EamA:EamA-like transporter family)	GO:0022857(molecular_function:transmembrane transporter activity); GO:0016021(cellular_component:integral component of membrane); GO:0055085(biological_process:transmembrane transport); GO:0022857(molecular_function:transmembrane transporter activity); GO:0016020(cellular_component:membrane); GO:0016021(cellular_component:integral component of membrane)	XP_020866060.1(WAT1-related protein At1g11450 isoform X1 [Arabidopsis lyrata subsp. lyrata])	sp|Q500Z4|WTR3_ARATH(WAT1-related protein At1g11450 OS=Arabidopsis thaliana OX=3702 GN=At1g11450 PE=2 SV=2)	837687
19	AT1G11580	-3.18168	1.59e-154	1.53e-151	2204	2209	1680	237	201	251	51.32	49.89	40.45	5.56	5.2	6.13	47.22	5.63	ATPMEPCRA	1969	methylesterase PCR A [Source:TAIR;Acc:AT1G11580]	COG4677(G:Carbohydrate transport and metabolism)	COG4677(pectinesterase)	K01051	E3.1.1.11	map00040(Pentose and glucuronate interconversions)	PF01095.16(Pectinesterase:Pectinesterase); PF04043.12(PMEI:Plant invertase/pectin methylesterase inhibitor)	GO:0042545(biological_process:cell wall modification); GO:0043086(biological_process:negative regulation of catalytic activity); GO:0045490(biological_process:pectin catabolic process); GO:0045330(molecular_function:aspartyl esterase activity); GO:0004857(molecular_function:enzyme inhibitor activity); GO:0071555(biological_process:cell wall organization); GO:0016020(cellular_component:membrane); …	NP_001321758.1(methylesterase PCR A [Arabidopsis thaliana])	sp|Q1JPL7|PME18_ARATH(Pectinesterase/pectinesterase inhibitor 18 OS=Arabidopsis thaliana OX=3702 GN=PME18 PE=1 SV=3)	837701
20	AT1G13245	-1.67883	1.54e-20	1.53e-18	792	945	1177	324	313	318	56.59	65.98	87.04	22.95	25.01	23.36	69.87	23.7733	RTFL17	791	At1g13245 [Source:UniProtKB/TrEMBL;Acc:Q9SAF8]	ENOG4111687(S:Function unknown); ENOG41114T7(S:Function unknown)	ENOG4111687(DVL family); ENOG41114T7(DVL family)				PF08137.9(DVL:DVL family)	GO:0048367(biological_process:shoot system development)	EFH68993.1(hypothetical protein ARALYDRAFT_888682 [Arabidopsis lyrata subsp. lyrata])		837884
21	AT1G13650	-1.074	1.17e-13	7.12e-12	2872	3361	3785	1958	1550	1493	97.5	109.86	133	65.76	60.54	52.1	113.453	59.4667		1947	At1g13650 [Source:UniProtKB/TrEMBL;Acc:A2RVL9]	ENOG410Y52I(S:Function unknown); ENOG410ZND7(S:Function unknown); ENOG410XP06(S:Function unknown); ENOG4111M3T(S:Function unknown)	ENOG410Y52I(-); ENOG410ZND7(-); ENOG410XP06(Phosphatidylinositol 4-kinase type); ENOG4111M3T(Dentin matrix acidic phosphoprotein 1)					GO:0009786(biological_process:regulation of asymmetric cell division)	NP_001320495.1(hypothetical protein AT1G13650 [Arabidopsis thaliana])		837926
[truncated: 517 more rows]
