# Supplementary material for: Differential Contributions of MYCs to Insect Defense Reveals Flavonoids Alleviating Growth Inhibition Caused by Wounding in Arabidopsis
Source: Front Plant Sci. 2021 Jul 13;12:700555. doi: 10.3389/fpls.2021.700555 (PMC8313826; doi:10.3389/fpls.2021.700555)
Supplement: Supplementary file 2 [file Data_Sheet_2.zip › 2021-6-29-table/Supplementary Table S3 GO enrichment analysis of MYCs-affected genes in untreated and wounded plants as described in Figure 2C.xlsx]

## Sheet: Sheet1
316 MYCs-affected genes only found in the untreated plants
Category	Term	Count	%	PValue	Genes	List Total	Pop Hits	Pop Total	Fold Enrichment	Bonferroni	Benjamini	FDR
GOTERM_BP_DIRECT	GO:0009813~flavonoid biosynthetic process	10	3.34448	1.48945e-05	AT5G17040, AT3G51240, AT5G05270, AT2G45400, AT3G55710, AT5G08640, AT5G07990, AT4G15480, AT4G27570, AT5G63590	185	145	18499	6.89618	0.00450291	0.00451305	0.00449815
GOTERM_BP_DIRECT	GO:0009718~anthocyanin-containing compound biosynthetic process	4	1.33779	0.000834213	AT3G21560, AT5G42800, AT4G22880, AT4G17880	185	19	18499	21.0515	0.223433	0.126383	0.125966
GOTERM_BP_DIRECT	GO:0009409~response to cold	10	3.34448	0.00310129	AT5G01600, AT5G57560, AT2G36400, AT3G16690, AT5G15970, AT5G15960, AT5G04530, AT3G23830, AT5G20630, AT4G20260	185	299	18499	3.3443	0.609822	0.31323	0.312197
GOTERM_BP_DIRECT	GO:0009733~response to auxin	9	3.01003	0.00865279	AT4G32280, AT5G57560, AT5G08640, AT1G76530, AT5G07990, AT3G03820, AT1G75580, AT2G37030, AT4G14550	185	290	18499	3.10328	0.928152	0.459465	0.457949
162 MYCs-affected genes both found in untreated and wounded plants
Category	Term	Count	%	PValue	Genes	List Total	Pop Hits	Pop Total	Fold Enrichment	Bonferroni	Benjamini	FDR
GOTERM_BP_DIRECT	GO:0019761~glucosinolate biosynthetic process	18	11.6883	2.22033e-29	AT5G23010, AT1G62560, AT5G14200, AT3G58990, AT1G16410, AT1G16400, AT4G39950, AT1G74100, AT3G19710, AT4G13770, AT2G22330, AT1G24100, AT1G18590, AT2G20610, AT2G25450, AT1G74090, AT2G43100, AT4G12030	109	36	18499	84.8578	4.97355e-27	4.97355e-27	4.52948e-27
GOTERM_BP_DIRECT	GO:0009625~response to insect	7	4.54545	7.20538e-09	AT4G39950, AT1G52400, AT4G13770, AT2G22330, AT5G23010, AT5G07700, AT1G16410	109	26	18499	45.6927	1.614e-06	8.07003e-07	7.34949e-07
GOTERM_BP_DIRECT	GO:0009611~response to wounding	9	5.84416	2.18705e-05	AT3G19710, AT2G22330, AT3G16470, AT5G13220, AT1G66760, AT5G07700, AT1G52030, AT3G48360, AT4G12030	109	199	18499	7.67558	0.00488706	0.000979798	0.000892316
GOTERM_BP_DIRECT	GO:0052544~defense response by callose deposition in cell wall	4	2.5974	0.000102535	AT4G39950, AT2G22330, AT1G24100, AT4G31500	109	16	18499	42.4289	0.0227073	0.00328113	0.00298817
GOTERM_BP_DIRECT	GO:0010374~stomatal complex development	4	2.5974	0.000123979	AT5G60880, AT5G53210, AT1G34245, AT1G71866	109	17	18499	39.9331	0.0273908	0.0034714	0.00316145
GOTERM_BP_DIRECT	GO:0009733~response to auxin	8	5.19481	0.00156717	AT4G38850, AT5G13320, AT5G13220, AT1G56650, AT5G07700, AT4G37610, AT3G48360, AT4G34770	109	290	18499	4.68181	0.296243	0.0222222	0.0202381
376 MYCs-affected genes only found in the wounded plants
Category	Term	Count	%	PValue	Genes	List Total	Pop Hits	Pop Total	Fold Enrichment	Bonferroni	Benjamini	FDR
GOTERM_BP_DIRECT	GO:0009753~response to jasmonic acid	28	7.62943	1.4101e-20	AT5G24780, AT2G34810, AT1G32640, AT4G23600, AT5G46050, AT3G16770, AT4G09460, AT2G46830, AT1G19570, AT2G39030, AT5G09980, AT4G34710, AT3G51450, AT5G24770, AT4G20860, AT1G70700, AT5G13930, AT5G07010, AT1G71030, AT1G43160, AT2G24850, AT1G17380, AT5G13330, AT1G01060, AT3G45140, AT2G24210, AT5G37260, AT4G35770	293	156	18499	11.3322	5.72501e-18	5.72501e-18	5.42889e-18
GOTERM_BP_DIRECT	GO:0009611~response to wounding	25	6.81199	1.0627e-14	AT2G34810, AT1G32640, AT4G23600, AT1G32920, AT5G46050, AT3G61060, AT1G76650, AT3G48520, AT4G34710, AT1G80840, AT3G51450, AT5G24770, AT1G30135, AT1G70700, AT5G13930, AT5G10300, AT1G51760, AT1G43160, AT2G24850, AT1G17380, AT5G05730, AT3G45140, AT4G15440, AT2G24210, AT4G35770	293	199	18499	7.93172	4.32721e-12	2.15728e-12	2.04569e-12
GOTERM_BP_DIRECT	GO:0006979~response to oxidative stress	17	4.63215	1.6726e-05	AT1G14870, AT5G59080, AT5G20250, AT5G24770, AT2G47180, AT2G37130, AT5G13930, AT5G56550, AT2G04795, AT1G50290, AT4G31870, AT3G10020, AT1G45145, AT4G34710, AT4G35770, AT4G37520, AT4G37530	293	291	18499	3.68839	0.00676781	0.00169769	0.00160988
GOTERM_BP_DIRECT	GO:0080027~response to herbivore	4	1.08992	0.000430255	AT3G45140, AT2G24210, AT3G16400, AT4G15210	293	10	18499	25.2546	0.160309	0.0194093	0.0184054
GOTERM_BP_DIRECT	GO:0009813~flavonoid biosynthetic process	9	2.45232	0.00216197	AT2G31790, AT5G13930, AT2G22930, AT5G24530, AT4G15260, AT2G29710, AT2G36970, AT2G36750, AT5G59580	293	145	18499	3.91882	0.584682	0.0506692	0.0480484
GOTERM_BP_DIRECT	GO:0002213~defense response to insect	4	1.08992	0.00224642	AT5G14180, AT3G28740, AT3G48520, AT5G24770	293	17	18499	14.8557	0.59871	0.0506692	0.0480484
