# Supplementary material for: Differential Contributions of MYCs to Insect Defense Reveals Flavonoids Alleviating Growth Inhibition Caused by Wounding in Arabidopsis
Source: Front Plant Sci. 2021 Jul 13;12:700555. doi: 10.3389/fpls.2021.700555 (PMC8313826; doi:10.3389/fpls.2021.700555)
Supplement: Supplementary file 2 [file Data_Sheet_2.zip › 2021-6-29-table/Supplementary Table S4 Gene list of MYC2, MYC3, MYC4-affected genes in untreated and wounded plants as described in Figure 2D and Supplementary Figure S2A.xlsx]

## Sheet: MYCs-affected genes
MYC2, MYC3, MYC4-affected genes in untreated and wounded plants as described in Figure 2D
MYC2-affected genes		MYC3-affected genes		MYC4-affected genes
AT3G18535		AT3G58990		AT3G58990
AT3G19710		AT3G18535		AT1G16410
AT3G18530		AT3G19710		AT3G19710
AT1G16410		AT1G16410		AT4G39950
AT3G03700		AT3G22740		AT3G22740
AT1G16400		AT4G39950		AT2G43100
AT2G37030		AT2G43100		AT3G02020
AT3G06655		AT1G75945		AT1G16400
AT4G14140		AT5G42825		AT1G18590
AT2G36400		AT5G23020		AT4G35430
AT5G57550		AT3G02020		AT2G37030
AT3G02020		AT3G18530		AT2G36400
AT3G03360		AT1G22340		AT4G04810
AT1G45163		AT1G16400		AT4G39940
AT1G07323		AT4G04810		AT4G12030
AT5G14200		AT1G18590		AT5G23020
AT5G10140		AT1G23052		AT5G14200
AT5G65080		AT2G37030		AT3G44006
AT1G16635		AT4G39940		AT5G03375
AT1G14250		AT4G12030		AT3G06655
AT2G43100		AT5G14200		AT1G52000
AT3G50800		AT3G19500		AT1G62560
AT4G12030		AT1G45165		AT2G46650
AT1G62560		AT1G62560		AT4G31500
AT5G66110		AT3G54600		AT3G09162
AT1G18590		AT3G46520		AT5G02895
AT3G05845		AT2G46650		AT3G19500
AT5G60022		AT4G31500		AT1G45165
AT5G48490		AT1G07323		AT2G32487
AT5G57785		AT4G13770		AT5G50710
AT4G31805		AT3G03190		AT2G39330
AT2G30615		AT3G62610		AT1G07323
AT3G09160		AT3G29633		AT3G05845
AT3G52310		AT5G57785		AT3G54600
AT3G54600		AT2G32487		AT5G57550
AT1G74670		AT2G39330		AT2G22330
AT4G05170		AT1G52000		AT1G45163
AT1G14520		AT5G23010		AT3G03190
AT5G39190		AT1G65860		AT4G13770
AT2G43530		AT2G30615		AT5G48490
AT1G34245		AT4G14690		AT4G04830
AT4G32280		AT2G25450		AT5G39160
AT2G23960		AT2G30860		AT3G56220
AT5G57560		AT2G22330		AT5G55010
AT1G35140		AT1G24100		AT5G60780
AT4G39940		AT3G22840		AT3G29633
AT1G11740		AT5G21280		AT1G04660
AT2G36690		AT1G77000		AT5G23010
AT1G50040		AT1G56650		AT1G52400
AT4G27450		AT2G14750		AT5G47160
AT5G20820		AT1G76530		AT4G05170
AT5G45670		AT5G26010		AT2G25450
AT5G65390		AT5G56840		AT4G32280
AT3G58120		AT1G14250		AT1G65860
AT1G13700		AT1G74090		AT2G42870
AT3G03190		AT3G10185		AT1G74670
AT4G34770		AT4G14040		AT1G06360
AT5G60880		AT4G04830		AT3G47340
AT4G13770		AT1G29395		AT5G07700
AT1G62290		AT2G20610		AT5G60022
AT1G15002		AT1G52410		AT2G30860
AT5G20250		AT4G35770		AT2G23960
AT2G42840		AT5G07700		AT1G02230
AT5G58310		AT5G44260		AT5G10970
AT1G06360		AT1G52400		AT1G50040
AT2G26020		AT2G23590		AT1G52410
AT5G47440		AT3G47340		AT4G07995
AT2G46650		AT3G25730		AT5G39190
AT5G45830		AT5G45830		AT3G59750
AT5G65070		AT5G62210		AT1G24100
AT5G20630		AT2G13550		AT1G44830
AT4G34250		AT5G58310		AT3G09160
AT2G13550		AT1G18400		AT1G14250
AT3G18010		AT2G23010		AT1G34245
AT5G23010		AT4G34250		AT2G14750
AT5G21280		AT4G32280		AT5G45670
AT3G06120		AT3G21420		AT1G74100
AT1G52000		AT3G44970		AT2G42840
AT2G05540		AT1G74670		AT5G26010
AT5G62280		AT1G52770		AT3G18010
AT2G26211		AT1G74100		AT4G31805
AT5G13320		AT4G27450		AT4G34250
AT1G22590		AT3G06778		AT2G13550
AT2G43870		AT5G17040		AT2G36690
AT1G65985		AT4G26150		AT5G44260
AT1G78600		AT5G07460		AT4G14040
AT4G38850		AT5G44720		AT1G77000
AT2G43535		AT5G20630		AT4G27450
AT5G44260		AT5G07990		AT2G26211
AT1G80440		AT3G26740		AT1G59030
AT4G14690		AT4G29700		AT5G57560
AT3G22840		AT1G78370		AT4G14690
AT5G49360		AT5G17220		AT3G04255
AT5G22500		AT1G17190		AT5G60880
AT5G50680		AT3G58980		AT3G58120
AT1G22530		AT5G62280		AT3G05140
AT5G06330		AT1G71030		AT2G20610
AT5G60950		AT5G08640		AT2G18980
AT5G03552		AT4G14550		AT5G20630
AT3G23730		AT4G13577		AT5G62210
AT4G35770		AT3G25760		AT5G47440
AT4G08950		AT1G06180		AT1G75490
AT4G16563		AT2G42540		AT3G28220
AT2G42170		AT1G73830		AT5G45830
AT4G26288		AT4G26530		AT5G62280
AT1G73830		AT5G15960		AT4G30250
AT5G50335		AT4G09750		AT4G29020
AT3G47340		AT2G29090		AT4G34770
AT3G62950		AT1G78600		AT4G17880
AT4G23200		AT3G03780		AT1G65985
AT1G76090		AT3G51240		AT2G33850
AT5G61440		AT1G21440		AT5G03552
AT5G64260		AT4G37150		AT1G78600
AT4G17460		AT1G60590		AT1G13700
AT2G37950		AT1G60260		AT3G45970
AT5G45820		AT5G01500		AT5G45820
AT4G14550		AT2G21650		AT1G13470
AT2G38870		AT4G13510		AT1G16390
AT4G29020		AT5G24780		AT5G22940
AT3G12700		AT1G52030		AT1G14520
AT1G32780		AT1G23870		AT5G54190
AT3G23480		AT5G00880		AT1G22590
AT3G23470		AT3G12510		AT3G19680
AT1G23390		AT2G22930		AT1G10990
AT1G69040		AT3G56410		AT2G43535
AT3G53800		AT5G40348		AT5G13320
AT2G32150		AT3G55970		AT4G13577
AT1G55330		AT1G06620		AT5G21280
AT5G22920		AT1G54020		AT4G35770
AT4G13577		AT3G22275		AT3G12700
AT2G44740		AT3G28220		AT4G26150
AT2G15960		AT2G38240		AT5G56810
AT1G18330		AT1G15150		AT4G14550
AT1G77210		AT3G16470		AT4G23200
AT5G26280		AT5G10625		AT3G23730
AT2G36050		AT1G52040		AT1G74090
AT5G53210		AT4G04610		AT5G24530
AT4G18970		AT1G14860		AT1G06080
AT5G22940		AT1G30135		AT1G35140
AT2G29090		AT3G48520		AT5G57760
AT1G26800		AT1G24070		AT5G05600
AT1G06080		AT3G12145		AT4G17460
AT1G22890		AT5G24770		AT1G18400
AT3G48790		AT3G28270		AT4G26288
AT1G18400		AT3G28300		AT1G73830
AT1G14430		AT3G28290		AT3G06778
AT3G15450		AT5G10300		AT3G25730
AT5G12050		AT3G16420		AT1G76090
AT2G30600		AT5G07010		AT4G14680
AT5G06690		AT4G15210		AT3G53800
AT5G62210		AT1G11580		AT5G53210
AT4G32480		AT1G05753		AT5G44720
AT1G03457		AT1G75490		AT1G62800
AT1G80080		AT2G36750		AT3G62950
AT3G55240		AT2G39030		AT3G18217
AT1G13650		AT4G16590		AT2G36080
AT1G52750		AT1G24270		AT3G51450
AT3G44970		AT3G51450		AT5G03355
AT5G44580		AT1G09500		AT5G07460
AT2G38940		AT3G23570		AT2G43375
AT5G01015		AT1G28370		AT3G52310
AT1G11850		AT1G43160		AT4G18970
AT2G04790		AT3G20370		AT1G11850
AT3G04290		AT1G62800		AT2G23170
AT1G72645		AT1G15010		AT1G80080
AT3G12710		AT4G27860		AT1G72645
AT4G33666		AT3G50470		AT3G22840
AT3G13000		AT3G16460		AT5G12050
AT1G16390		AT1G02620		AT4G08950
AT3G22210		AT4G14680		AT5G06330
AT3G18320		AT4G30530		AT2G46192
AT4G28780		AT3G26220		AT1G78370
AT1G71030		AT5G36907		AT1G75640
AT1G22370		AT1G62975		AT1G11580
AT5G02760		AT2G36770		AT2G38940
AT3G23510		AT4G02700		AT5G65390
AT5G03120		AT2G46270		AT3G04290
AT3G18217		AT1G45163		AT2G36050
AT4G02850		AT1G19610		AT4G38850
AT1G18020		AT2G37130		AT2G44570
AT4G20260		AT1G66725		AT1G04110
AT5G66580		AT1G73325		AT4G19380
AT1G44350		AT5G17300		AT2G42170
AT1G52770		AT5G24290		AT5G41040
AT3G10870		AT2G34810		AT5G61440
AT5G42250		AT5G06870		AT5G50335
AT1G75750		AT5G59580		AT1G69040
AT2G28580		AT1G15670		AT1G22530
AT2G23590		AT1G16060		AT3G46370
AT3G21260		AT2G31790		AT1G68870
AT4G12970		AT3G20395		AT5G56220
AT1G12845		AT1G80920		AT5G22500
AT5G44565		AT5G14730		AT1G55330
AT4G26150		AT1G75380		AT2G15960
AT4G22755		AT1G54010		AT1G52770
AT4G36850		AT5G19230		AT5G19190
AT1G65860		AT5G20250		AT1G31835
AT4G36410		AT1G17380		AT1G21440
AT5G57760		AT3G26170		AT1G18330
AT3G50570		AT2G06050		AT4G33810
AT3G30775		AT2G38860		AT1G30820
AT2G46330		AT5G04190		AT3G15450
AT5G41761		AT2G43870		AT5G64260
AT5G04530		AT1G54575		AT1G03457
AT3G22740		AT1G10585		AT5G58310
AT5G24780		AT2G15020		AT1G50590
AT4G39950		AT3G25770		AT4G04835
AT1G52030		AT2G39980		AT3G03265
AT5G23020		AT1G53540		AT5G06870
AT3G58990		AT5G41590		AT4G37240
AT2G22930		AT1G08723		AT4G31330
AT1G22340		AT1G15825		AT1G58270
AT2G22330		AT4G26090		AT1G80440
AT2G39330		AT3G54640		AT1G53890
AT1G52400		AT1G77380		AT2G22840
AT5G24770		AT3G30775		AT1G14430
AT2G32487		AT2G05540		AT4G37740
AT1G15150		AT5G05600		AT3G41762
AT3G50280		AT1G69480		AT5G26280
AT2G29710		AT3G61060		AT1G32780
AT1G52410		AT3G15760		AT1G26800
AT3G19500		AT3G22890		AT4G33666
AT3G04255		AT4G27070		AT5G35480
AT3G28220		AT4G12500		AT4G30530
AT4G04830		AT4G35160		AT1G13650
AT3G16470		AT4G15440		AT1G75240
AT2G14750		AT1G78290		AT5G06690
AT4G37410		AT4G39955		AT5G04530
AT4G31500		AT1G19660		AT4G26488
AT3G22275		AT4G15260		AT1G23390
AT1G35260		AT4G37520		AT3G47380
AT4G04810		AT3G23880		AT4G00480
AT5G07700		AT5G02940		AT5G50680
AT3G28290		AT2G08780		AT5G35490
AT3G28300		AT5G07100		AT3G07350
AT3G55970		AT1G70700		AT5G57780
AT4G04610		AT4G06746		AT3G30720
AT4G14040		AT3G45140		AT4G16750
AT5G19100		AT1G45145		AT5G35740
AT1G11580		AT2G23170		AT4G19810
AT4G02360		AT1G61610		AT5G18430
AT1G24100		AT1G23730		AT5G13220
AT3G50470		AT5G26600		AT2G32150
AT1G24070		AT5G49360		AT3G07215
AT4G17470		AT1G21550		AT5G44580
AT2G38240		AT2G27690		AT1G71030
AT1G78370		AT1G31230		AT4G20260
AT4G16590		AT1G69530		AT5G09440
AT3G12145		AT1G09240		AT1G52910
AT2G33175		AT2G38400		AT3G23480
AT2G08420		AT2G40610		AT2G43520
AT1G06620		AT3G59760		AT5G42250
AT2G39030		AT4G15530		AT5G03350
AT1G56550		AT3G26320		AT5G22920
AT5G07460		AT2G43510		AT1G77210
AT1G62800		AT2G40750		AT2G29090
AT1G54010		AT5G43450		AT3G23470
AT4G34530		AT2G32150		AT3G58980
AT1G52040		AT5G14180		AT3G12710
AT2G45220		AT3G52450		AT2G46330
AT2G25450		AT5G63980		AT1G72150
AT5G23820		AT2G18917		AT1G22890
AT1G24270		AT5G67150		AT2G38870
AT1G73325		AT5G06570		AT4G02850
AT2G30860		AT5G63450		AT2G15090
AT5G06870		AT3G01970		AT2G45400
AT2G27430		AT2G39400		AT1G66760
AT1G21440		AT4G32940		AT5G61590
AT5G10625		AT1G28330		AT2G28210
AT2G20610		AT4G20860		AT4G04840
AT1G74090		AT1G80440		AT2G32100
AT3G51450		AT5G52250		AT4G28780
AT4G30530		AT5G50335		AT3G22210
AT1G76790		AT4G22467		AT5G02760
AT2G24850		AT1G20470		AT1G18020
AT5G44720		AT2G24100		AT3G10870
AT1G30135		AT4G35630		AT2G16660
AT4G13395		AT2G37760		AT5G03395
AT3G48520		AT2G43520		AT3G60900
AT3G62040		AT5G47440		AT3G58850
AT3G20370		AT5G05730		AT2G15890
AT2G06255		AT3G15950		AT1G52750
AT1G45165		AT4G10120		AT2G23130
AT1G13470		AT5G54390		AT4G25990
AT1G43160		AT4G34790		AT1G12845
AT4G14680		AT2G04400		AT1G20691
AT2G36325		AT1G13990		AT3G22125
AT5G07010		AT1G19570		AT1G07187
AT2G31790		AT1G30720		AT2G45890
AT1G19610		AT1G30700		AT1G68840
AT5G39160		AT3G16770		AT3G13790
AT4G29700		AT2G29460		AT2G28250
AT4G27860		AT4G12480		AT4G03400
AT5G01500		AT5G56870		AT2G37025
AT1G15010		AT3G13750		AT2G34430
AT5G04330		AT1G76560		AT1G11450
AT1G53870		AT2G15480		AT1G06180
AT3G03200		AT1G52342		AT3G50570
AT1G52245		AT2G34930		AT3G55710
AT5G08240		AT5G41750		AT1G68190
AT1G15670		AT1G80840		AT5G44565
AT1G74100		AT1G10770		AT1G80920
AT1G80920		AT2G40100		AT1G78260
AT1G14880		AT2G36080		AT3G06070
AT4G37610		AT5G04330		AT4G03270
AT4G13410		AT3G10020		AT4G09160
AT3G23570		AT5G16190		AT3G26740
AT1G31240		AT4G01720		AT2G20875
AT3G28270		AT5G24210		AT5G07690
AT2G23010		AT3G16400		AT5G24780
AT2G33830		AT1G69880		AT1G52030
AT3G25760		AT1G22890		AT5G40348
AT4G11320		AT4G12490		AT5G00880
AT2G06050		AT1G51760		AT5G40350
AT5G44430		AT4G39030		AT1G22340
AT2G19990		AT1G07150		AT3G22275
AT5G10300		AT5G01815		AT1G07128
AT4G12470		AT4G37610		AT1G52040
AT1G34315		AT5G24120		AT3G19920
AT4G16260		AT3G02910		AT3G04440
AT1G75490		AT3G19580		AT5G05965
AT4G12500		AT5G25110		AT1G24070
AT3G61280		AT4G17470		AT4G16590
AT1G66725		AT5G12030		AT1G06620
AT1G31550		AT4G13830		AT1G54020
AT4G15210		AT4G12495		AT5G24770
AT2G43550		AT1G21120		AT1G15150
AT5G50670		AT1G02610		AT3G16470
AT1G54575		AT2G29320		AT3G55970
AT2G34810		AT1G62380		AT4G04610
AT4G11911		AT5G58350		AT5G10625
AT5G18010		AT1G51270		AT3G12145
AT2G36770		AT1G76790		AT2G05995
AT4G37150		AT4G04955		AT1G08043
AT5G59580		AT4G36040		AT1G30135
AT1G31935		AT5G54080		AT3G28270
AT3G16420		AT5G55930		AT3G57240
AT5G16410		AT2G19340		AT3G25760
AT2G24210		AT1G77760		AT1G54010
AT1G69880		AT2G25625		AT3G28290
AT1G53625		AT1G24145		AT3G28300
AT1G31230		AT5G24280		AT4G13410
AT5G36220		AT1G13245		AT3G50470
AT5G25130		AT3G46110		AT2G19990
AT2G15680		AT3G61160		AT2G43530
AT3G23880		AT4G13260		AT3G20370
AT3G54640		AT5G52640		AT1G24270
AT5G16190		AT5G55970		AT4G15440
AT4G18440		AT5G13220		AT5G07010
AT3G22890		AT5G41120		AT3G48520
AT2G15880		AT5G48485		AT5G57123
AT5G02940		AT4G23600		AT4G28703
AT5G44574		AT2G36800		AT5G10300
AT1G16060		AT2G43550		AT1G52245
AT1G70700		AT5G22300		AT4G27860
AT2G15830		AT3G10420		AT2G34810
AT1G66100		AT5G26280		AT5G55450
AT1G17380		AT4G12470		AT2G38240
AT5G21940		AT1G44350		AT1G43160
AT1G77000		AT5G24160		AT5G08240
AT1G32640		AT1G13700		AT4G12470
AT5G51390		AT1G02920		AT2G46270
AT2G30766		AT1G04833		AT1G19670
AT1G19670		AT4G18197		AT5G02940
AT2G40750		AT1G64720		AT2G06050
ATMG00020		AT1G08800		AT5G16190
AT1G07400		AT4G36032		AT2G39030
AT3G48360		AT3G52400		AT1G70700
AT5G61590		AT1G70690		AT2G30766
AT4G39030		AT2G27830		AT3G23570
AT1G28330		AT4G31870		AT1G76790
AT1G70020		AT3G15770		AT1G66725
AT1G19570				AT1G19320
AT1G68585				AT5G01500
AT1G75380				AT5G44574
AT2G37130				AT1G17380
AT4G15440				AT2G31790
AT4G27070				AT1G15010
AT3G52450				AT2G38860
AT5G41120				AT2G19800
AT2G46640				AT5G45380
AT4G14400				AT5G26220
AT5G05250				AT1G53870
AT2G25735				AT5G63980
AT2G40390				AT1G16060
AT5G12030				AT4G27070
AT1G30720				AT1G31550
AT4G33810				AT5G05590
AT5G01815				AT5G26600
AT5G05460				AT2G04400
AT5G19230				AT5G27890
AT1G10990				AT1G19610
AT3G09490				AT1G48330
AT4G12490				AT2G43610
AT2G43610				AT3G59760
AT3G52748				AT1G73325
AT3G61060				AT2G28790
AT5G07690				AT4G25433
AT1G52200				AT5G67150
AT3G47510				AT3G03780
AT1G45145				AT5G05250
AT5G49320				AT3G16460
AT1G23050				AT3G45140
AT1G21550				AT4G15210
AT2G43510				AT3G26200
AT1G30700				AT5G23820
AT1G32630				AT4G22755
AT2G22860				AT2G47880
AT1G60260				AT3G25770
AT5G64510				AT2G15830
AT3G10020				AT3G09415
AT1G19960				AT4G06746
AT2G25510				AT1G68585
AT4G08870				AT1G31230
AT5G26220				AT5G48485
AT2G35930				AT1G69880
AT4G21850				AT4G39030
AT2G47180				AT2G37130
AT1G22690				AT2G23010
AT3G51330				AT2G38995
AT5G44578				AT5G57785
AT2G39400				AT4G35630
AT3G51440				AT3G22880
AT3G16460				AT4G37150
AT2G23170				AT1G29330
AT5G05600				AT4G26090
AT2G38860				AT2G37950
AT3G45140				AT1G31690
AT2G44130				AT3G23880
AT5G63980				AT2G33830
AT5G54390				AT2G01913
AT1G76560				AT3G15950
AT1G64200				AT5G46050
AT3G25770				AT2G05540
AT5G67150				AT2G45050
AT4G27740				AT3G22890
AT1G31690				AT5G25130
AT2G47880				AT2G15680
AT1G70830				AT5G25490
AT5G42530				AT4G27560
AT5G24210				AT4G37610
AT5G44390				AT3G23550
AT3G03780				AT1G54575
AT3G09415				AT1G51760
AT5G35480				AT1G74810
AT3G58980				AT1G70830
AT1G76960				AT1G28330
AT1G49200				AT5G01015
AT5G26600				AT1G56650
AT3G62550				AT5G05730
AT5G25240				AT4G24350
AT1G24147				AT3G15790
AT1G21910				AT5G28010
AT3G15630				AT5G59240
AT4G20860				AT2G40390
AT4G13430				AT2G04790
AT2G04400				AT2G42900
AT1G68500				AT3G16950
AT1G48330				AT3G30775
AT3G29034				AT2G30424
AT2G42820				AT3G54640
AT5G48485				AT3G29034
AT4G23240				AT1G69370
AT2G40100
AT1G50290
AT1G25275
AT2G38995
AT4G33467
AT4G19380
AT3G62410
AT5G56840
AT2G45510
AT4G06746
AT1G33960
AT1G24148
AT5G04190
AT5G46050
AT1G14870
AT2G29460
AT1G06640
AT3G26740
AT5G49450
AT1G02920
AT1G02360
AT3G15950
AT5G66400
AT2G40610
AT5G65207
AT5G07100
AT3G01290
AT5G28010
AT1G78290
AT1G04310
AT2G34925
AT5G02020
AT4G14020
AT1G15580
AT3G09390
AT2G29300
AT3G19680
AT2G06995
AT5G54585
AT2G45170
AT1G14200
AT1G23730
AT1G76190
AT5G52640
AT5G05730

## Sheet: MYC2-affected genes
MYC2-affected genes found in the untreated and wounded plants as described in Supplementary Figure 2A. 2-overlap represent genes found both in untreated and wounded samples.
1-untreated	2-overlaped	3-wounded
AT3G03700	AT3G18535	AT3G22740
AT2G37030	AT3G19710	AT5G24780
AT3G06655	AT3G18530	AT4G39950
AT4G14140	AT1G16410	AT1G52030
AT2G36400	AT1G16400	AT5G23020
AT3G03360	AT5G57550	AT3G58990
AT1G16635	AT3G02020	AT2G22930
AT3G50800	AT1G45163	AT1G22340
AT5G66110	AT1G07323	AT2G22330
AT3G05845	AT5G14200	AT2G39330
AT5G60022	AT5G10140	AT1G52400
AT5G57785	AT5G65080	AT5G24770
AT4G31805	AT1G14250	AT2G32487
AT4G05170	AT2G43100	AT1G15150
AT1G14520	AT4G12030	AT3G50280
AT2G23960	AT1G62560	AT2G29710
AT1G35140	AT1G18590	AT1G52410
AT2G36690	AT5G48490	AT3G19500
AT1G50040	AT2G30615	AT3G04255
AT4G27450	AT3G09160	AT3G28220
AT5G20820	AT3G52310	AT4G04830
AT5G45670	AT3G54600	AT3G16470
AT5G65390	AT1G74670	AT2G14750
AT3G58120	AT5G39190	AT4G37410
AT5G60880	AT2G43530	AT4G31500
AT1G15002	AT1G34245	AT3G22275
AT2G42840	AT4G32280	AT1G35260
AT5G45830	AT5G57560	AT4G04810
AT4G34250	AT4G39940	AT5G07700
AT3G18010	AT1G11740	AT3G28290
AT5G21280	AT1G13700	AT3G28300
AT3G06120	AT3G03190	AT3G55970
AT2G43870	AT4G34770	AT4G04610
AT1G65985	AT4G13770	AT4G14040
AT1G78600	AT1G62290	AT5G19100
AT5G44260	AT5G20250	AT1G11580
AT4G14690	AT5G58310	AT4G02360
AT5G49360	AT1G06360	AT1G24100
AT5G22500	AT2G26020	AT3G50470
AT5G50680	AT5G47440	AT1G24070
AT1G22530	AT2G46650	AT4G17470
AT5G06330	AT5G65070	AT2G38240
AT5G03552	AT5G20630	AT1G78370
AT3G23730	AT2G13550	AT4G16590
AT4G16563	AT5G23010	AT3G12145
AT3G47340	AT1G52000	AT2G33175
AT3G62950	AT2G05540	AT2G08420
AT4G23200	AT5G62280	AT1G06620
AT1G76090	AT2G26211	AT2G39030
AT5G64260	AT5G13320	AT1G56550
AT4G17460	AT1G22590	AT5G07460
AT5G45820	AT4G38850	AT1G62800
AT4G14550	AT2G43535	AT1G54010
AT2G38870	AT1G80440	AT4G34530
AT4G29020	AT3G22840	AT1G52040
AT3G12700	AT5G60950	AT2G45220
AT1G32780	AT4G35770	AT2G25450
AT1G69040	AT4G08950	AT5G23820
AT3G53800	AT2G42170	AT1G24270
AT1G55330	AT4G26288	AT1G73325
AT5G22920	AT1G73830	AT2G30860
AT4G13577	AT5G50335	AT5G06870
AT2G44740	AT5G61440	AT2G27430
AT1G18330	AT2G37950	AT1G21440
AT1G77210	AT3G23480	AT5G10625
AT5G26280	AT3G23470	AT2G20610
AT2G36050	AT1G23390	AT1G74090
AT5G53210	AT2G32150	AT3G51450
AT4G18970	AT2G15960	AT4G30530
AT5G22940	AT1G06080	AT1G76790
AT2G29090	AT1G22890	AT2G24850
AT1G26800	AT5G62210	AT5G44720
AT3G48790	AT5G44580	AT1G30135
AT1G18400	AT5G01015	AT4G13395
AT1G14430	AT2G04790	AT3G48520
AT3G15450	AT1G72645	AT3G62040
AT5G12050	AT4G33666	AT3G20370
AT2G30600	AT3G22210	AT2G06255
AT5G06690	AT5G66580	AT1G45165
AT4G32480	AT1G75750	AT1G13470
AT1G03457	AT5G44565	AT1G43160
AT1G80080	AT4G22755	AT4G14680
AT3G55240	AT1G65860	AT2G36325
AT1G13650	AT5G57760	AT5G07010
AT1G52750	AT3G30775	AT2G31790
AT3G44970	AT5G41761	AT1G19610
AT2G38940		AT5G39160
AT1G11850		AT4G29700
AT3G04290		AT4G27860
AT3G12710		AT5G01500
AT3G13000		AT1G15010
AT1G16390		AT5G04330
AT3G18320		AT1G53870
AT4G28780		AT3G03200
AT1G71030		AT1G52245
AT1G22370		AT5G08240
AT5G02760		AT1G15670
AT3G23510		AT1G74100
AT5G03120		AT1G80920
AT3G18217		AT1G14880
AT4G02850		AT4G37610
AT1G18020		AT4G13410
AT4G20260		AT3G23570
AT1G44350		AT1G31240
AT1G52770		AT3G28270
AT3G10870		AT2G23010
AT5G42250		AT2G33830
AT2G28580		AT3G25760
AT2G23590		AT4G11320
AT3G21260		AT2G06050
AT4G12970		AT5G44430
AT1G12845		AT2G19990
AT4G26150		AT5G10300
AT4G36850		AT4G12470
AT4G36410		AT1G34315
AT3G50570		AT4G16260
AT2G46330		AT1G75490
AT5G04530		AT4G12500
		AT3G61280
		AT1G66725
		AT1G31550
		AT4G15210
		AT2G43550
		AT5G50670
		AT1G54575
		AT2G34810
		AT4G11911
		AT5G18010
		AT2G36770
		AT4G37150
		AT5G59580
		AT1G31935
		AT3G16420
		AT5G16410
		AT2G24210
		AT1G69880
		AT1G53625
		AT1G31230
		AT5G36220
		AT5G25130
		AT2G15680
		AT3G23880
		AT3G54640
		AT5G16190
		AT4G18440
		AT3G22890
		AT2G15880
		AT5G02940
		AT5G44574
		AT1G16060
		AT1G70700
		AT2G15830
		AT1G66100
		AT1G17380
		AT5G21940
		AT1G77000
		AT1G32640
		AT5G51390
		AT2G30766
		AT1G19670
		AT2G40750
		ATMG00020
		AT1G07400
		AT3G48360
		AT5G61590
		AT4G39030
		AT1G28330
		AT1G70020
		AT1G19570
		AT1G68585
		AT1G75380
		AT2G37130
		AT4G15440
		AT4G27070
		AT3G52450
		AT5G41120
		AT2G46640
		AT4G14400
		AT5G05250
		AT2G25735
		AT2G40390
		AT5G12030
		AT1G30720
		AT4G33810
		AT5G01815
		AT5G05460
		AT5G19230
		AT1G10990
		AT3G09490
		AT4G12490
		AT2G43610
		AT3G52748
		AT3G61060
		AT5G07690
		AT1G52200
		AT3G47510
		AT1G45145
		AT5G49320
		AT1G23050
		AT1G21550
		AT2G43510
		AT1G30700
		AT1G32630
		AT2G22860
		AT1G60260
		AT5G64510
		AT3G10020
		AT1G19960
		AT2G25510
		AT4G08870
		AT5G26220
		AT2G35930
		AT4G21850
		AT2G47180
		AT1G22690
		AT3G51330
		AT5G44578
		AT2G39400
		AT3G51440
		AT3G16460
		AT2G23170
		AT5G05600
		AT2G38860
		AT3G45140
		AT2G44130
		AT5G63980
		AT5G54390
		AT1G76560
		AT1G64200
		AT3G25770
		AT5G67150
		AT4G27740
		AT1G31690
		AT2G47880
		AT1G70830
		AT5G42530
		AT5G24210
		AT5G44390
		AT3G03780
		AT3G09415
		AT5G35480
		AT3G58980
		AT1G76960
		AT1G49200
		AT5G26600
		AT3G62550
		AT5G25240
		AT1G24147
		AT1G21910
		AT3G15630
		AT4G20860
		AT4G13430
		AT2G04400
		AT1G68500
		AT1G48330
		AT3G29034
		AT2G42820
		AT5G48485
		AT4G23240
		AT2G40100
		AT1G50290
		AT1G25275
		AT2G38995
		AT4G33467
		AT4G19380
		AT3G62410
		AT5G56840
		AT2G45510
		AT4G06746
		AT1G33960
		AT1G24148
		AT5G04190
		AT5G46050
		AT1G14870
		AT2G29460
		AT1G06640
		AT3G26740
		AT5G49450
		AT1G02920
		AT1G02360
		AT3G15950
		AT5G66400
		AT2G40610
		AT5G65207
		AT5G07100
		AT3G01290
		AT5G28010
		AT1G78290
		AT1G04310
		AT2G34925
		AT5G02020
		AT4G14020
		AT1G15580
		AT3G09390
		AT2G29300
		AT3G19680
		AT2G06995
		AT5G54585
		AT2G45170
		AT1G14200
		AT1G23730
		AT1G76190
		AT5G52640
		AT5G05730

## Sheet: MYC3-affected genes
MYC3-affected genes found in the untreated and wounded plants as described in Supplementary Figure 2A. 2-overlap represent genes found both in untreated and wounded samples.
1-untreated	2-overlaped	3-wounded
AT5G42825	AT3G58990	AT4G13510
AT1G23052	AT3G18535	AT5G24780
AT2G37030	AT3G19710	AT1G52030
AT3G46520	AT1G16410	AT1G23870
AT3G62610	AT3G22740	AT5G00880
AT5G57785	AT4G39950	AT3G12510
AT2G30615	AT2G43100	AT2G22930
AT4G14690	AT1G75945	AT3G56410
AT1G56650	AT5G23020	AT5G40348
AT1G76530	AT3G02020	AT3G55970
AT5G26010	AT3G18530	AT1G06620
AT3G10185	AT1G22340	AT1G54020
AT1G29395	AT1G16400	AT3G22275
AT5G44260	AT4G04810	AT3G28220
AT3G47340	AT1G18590	AT2G38240
AT3G25730	AT4G39940	AT1G15150
AT5G45830	AT4G12030	AT3G16470
AT5G62210	AT5G14200	AT5G10625
AT2G13550	AT3G19500	AT1G52040
AT1G18400	AT1G45165	AT4G04610
AT2G23010	AT1G62560	AT1G14860
AT4G34250	AT3G54600	AT1G30135
AT4G32280	AT2G46650	AT3G48520
AT3G44970	AT4G31500	AT1G24070
AT1G74670	AT1G07323	AT3G12145
AT1G52770	AT4G13770	AT5G24770
AT3G06778	AT3G03190	AT3G28270
AT5G17040	AT3G29633	AT3G28300
AT5G20630	AT2G32487	AT3G28290
AT5G07990	AT2G39330	AT5G10300
AT3G26740	AT1G52000	AT3G16420
AT5G17220	AT5G23010	AT5G07010
AT1G17190	AT1G65860	AT4G15210
AT1G71030	AT2G25450	AT1G11580
AT5G08640	AT2G30860	AT1G05753
AT4G14550	AT2G22330	AT1G75490
AT4G13577	AT1G24100	AT2G36750
AT1G06180	AT3G22840	AT2G39030
AT2G42540	AT5G21280	AT4G16590
AT4G26530	AT1G77000	AT1G24270
AT5G15960	AT2G14750	AT3G51450
AT4G09750	AT5G56840	AT1G09500
AT1G78600	AT1G14250	AT3G23570
AT3G51240	AT1G74090	AT1G28370
AT1G60590	AT4G14040	AT1G43160
AT1G60260	AT4G04830	AT3G20370
AT2G21650	AT2G20610	AT1G62800
	AT1G52410	AT1G15010
	AT4G35770	AT4G27860
	AT5G07700	AT3G50470
	AT1G52400	AT3G16460
	AT2G23590	AT1G02620
	AT5G58310	AT4G14680
	AT3G21420	AT4G30530
	AT1G74100	AT3G26220
	AT4G27450	AT5G36907
	AT4G26150	AT1G62975
	AT5G07460	AT2G36770
	AT5G44720	AT4G02700
	AT4G29700	AT2G46270
	AT1G78370	AT1G45163
	AT3G58980	AT1G19610
	AT5G62280	AT2G37130
	AT3G25760	AT1G66725
	AT1G73830	AT1G73325
	AT2G29090	AT5G17300
	AT3G03780	AT5G24290
	AT1G21440	AT2G34810
	AT4G37150	AT5G06870
	AT5G01500	AT5G59580
		AT1G15670
		AT1G16060
		AT2G31790
		AT3G20395
		AT1G80920
		AT5G14730
		AT1G75380
		AT1G54010
		AT5G19230
		AT5G20250
		AT1G17380
		AT3G26170
		AT2G06050
		AT2G38860
		AT5G04190
		AT2G43870
		AT1G54575
		AT1G10585
		AT2G15020
		AT3G25770
		AT2G39980
		AT1G53540
		AT5G41590
		AT1G08723
		AT1G15825
		AT4G26090
		AT3G54640
		AT1G77380
		AT3G30775
		AT2G05540
		AT5G05600
		AT1G69480
		AT3G61060
		AT3G15760
		AT3G22890
		AT4G27070
		AT4G12500
		AT4G35160
		AT4G15440
		AT1G78290
		AT4G39955
		AT1G19660
		AT4G15260
		AT4G37520
		AT3G23880
		AT5G02940
		AT2G08780
		AT5G07100
		AT1G70700
		AT4G06746
		AT3G45140
		AT1G45145
		AT2G23170
		AT1G61610
		AT1G23730
		AT5G26600
		AT5G49360
		AT1G21550
		AT2G27690
		AT1G31230
		AT1G69530
		AT1G09240
		AT2G38400
		AT2G40610
		AT3G59760
		AT4G15530
		AT3G26320
		AT2G43510
		AT2G40750
		AT5G43450
		AT2G32150
		AT5G14180
		AT3G52450
		AT5G63980
		AT2G18917
		AT5G67150
		AT5G06570
		AT5G63450
		AT3G01970
		AT2G39400
		AT4G32940
		AT1G28330
		AT4G20860
		AT1G80440
		AT5G52250
		AT5G50335
		AT4G22467
		AT1G20470
		AT2G24100
		AT4G35630
		AT2G37760
		AT2G43520
		AT5G47440
		AT5G05730
		AT3G15950
		AT4G10120
		AT5G54390
		AT4G34790
		AT2G04400
		AT1G13990
		AT1G19570
		AT1G30720
		AT1G30700
		AT3G16770
		AT2G29460
		AT4G12480
		AT5G56870
		AT3G13750
		AT1G76560
		AT2G15480
		AT1G52342
		AT2G34930
		AT5G41750
		AT1G80840
		AT1G10770
		AT2G40100
		AT2G36080
		AT5G04330
		AT3G10020
		AT5G16190
		AT4G01720
		AT5G24210
		AT3G16400
		AT1G69880
		AT1G22890
		AT4G12490
		AT1G51760
		AT4G39030
		AT1G07150
		AT5G01815
		AT4G37610
		AT5G24120
		AT3G02910
		AT3G19580
		AT5G25110
		AT4G17470
		AT5G12030
		AT4G13830
		AT4G12495
		AT1G21120
		AT1G02610
		AT2G29320
		AT1G62380
		AT5G58350
		AT1G51270
		AT1G76790
		AT4G04955
		AT4G36040
		AT5G54080
		AT5G55930
		AT2G19340
		AT1G77760
		AT2G25625
		AT1G24145
		AT5G24280
		AT1G13245
		AT3G46110
		AT3G61160
		AT4G13260
		AT5G52640
		AT5G55970
		AT5G13220
		AT5G41120
		AT5G48485
		AT4G23600
		AT2G36800
		AT2G43550
		AT5G22300
		AT3G10420
		AT5G26280
		AT4G12470
		AT1G44350
		AT5G24160
		AT1G13700
		AT1G02920
		AT1G04833
		AT4G18197
		AT1G64720
		AT1G08800
		AT4G36032
		AT3G52400
		AT1G70690
		AT2G27830
		AT4G31870
		AT3G15770

## Sheet: MYC4-affected genes
MYC4-affected genes found in untreated and wounded plants as described in Supplementary Figure 2A. 2-overlap represent genes found both in untreated and wounded samples.
1-untreated	2-overlaped	3-wounded
AT4G35430	AT3G58990	AT5G24780
AT2G37030	AT1G16410	AT1G52030
AT2G36400	AT3G19710	AT5G40348
AT5G03375	AT4G39950	AT5G00880
AT3G06655	AT3G22740	AT5G40350
AT3G09162	AT2G43100	AT1G22340
AT5G02895	AT3G02020	AT3G22275
AT5G50710	AT1G16400	AT1G07128
AT5G57550	AT1G18590	AT1G52040
AT1G45163	AT4G04810	AT3G19920
AT5G55010	AT4G39940	AT3G04440
AT5G60780	AT4G12030	AT5G05965
AT1G04660	AT5G23020	AT1G24070
AT5G47160	AT5G14200	AT4G16590
AT4G05170	AT3G44006	AT1G06620
AT2G42870	AT1G52000	AT1G54020
AT1G74670	AT1G62560	AT5G24770
AT5G60022	AT2G46650	AT1G15150
AT2G23960	AT4G31500	AT3G16470
AT1G02230	AT3G19500	AT3G55970
AT5G10970	AT1G45165	AT4G04610
AT1G50040	AT2G32487	AT5G10625
AT4G07995	AT2G39330	AT3G12145
AT1G44830	AT1G07323	AT2G05995
AT5G26010	AT3G05845	AT1G08043
AT3G18010	AT3G54600	AT1G30135
AT4G34250	AT2G22330	AT3G28270
AT2G36690	AT3G03190	AT3G57240
AT5G44260	AT4G13770	AT3G25760
AT4G27450	AT5G48490	AT1G54010
AT1G59030	AT4G04830	AT3G28290
AT5G57560	AT5G39160	AT3G28300
AT4G14690	AT3G56220	AT4G13410
AT3G58120	AT3G29633	AT3G50470
AT3G05140	AT5G23010	AT2G19990
AT2G18980	AT1G52400	AT2G43530
AT1G75490	AT2G25450	AT3G20370
AT5G45830	AT4G32280	AT1G24270
AT4G30250	AT1G65860	AT4G15440
AT4G34770	AT1G06360	AT5G07010
AT4G17880	AT3G47340	AT3G48520
AT1G65985	AT5G07700	AT5G57123
AT5G03552	AT2G30860	AT4G28703
AT1G78600	AT1G52410	AT5G10300
AT3G45970	AT5G39190	AT1G52245
AT5G45820	AT3G59750	AT4G27860
AT1G13470	AT1G24100	AT2G34810
AT1G14520	AT3G09160	AT5G55450
AT5G54190	AT1G14250	AT2G38240
AT3G19680	AT1G34245	AT1G43160
AT4G13577	AT2G14750	AT5G08240
AT5G21280	AT5G45670	AT4G12470
AT4G35770	AT1G74100	AT2G46270
AT3G12700	AT2G42840	AT1G19670
AT4G26150	AT4G31805	AT5G02940
AT5G56810	AT2G13550	AT2G06050
AT4G14550	AT4G14040	AT5G16190
AT3G23730	AT1G77000	AT2G39030
AT5G24530	AT2G26211	AT1G70700
AT1G35140	AT3G04255	AT2G30766
AT5G57760	AT5G60880	AT3G23570
AT4G17460	AT2G20610	AT1G76790
AT1G18400	AT5G20630	AT1G66725
AT4G26288	AT5G62210	AT1G19320
AT3G06778	AT5G47440	AT5G01500
AT3G25730	AT3G28220	AT5G44574
AT1G76090	AT5G62280	AT1G17380
AT3G53800	AT4G29020	AT2G31790
AT3G62950	AT2G33850	AT1G15010
AT5G03355	AT1G13700	AT2G38860
AT2G43375	AT1G16390	AT2G19800
AT3G52310	AT5G22940	AT5G45380
AT4G18970	AT1G22590	AT5G26220
AT1G11850	AT1G10990	AT1G53870
AT5G12050	AT2G43535	AT5G63980
AT4G08950	AT5G13320	AT1G16060
AT5G06330	AT4G23200	AT4G27070
AT2G46192	AT1G74090	AT1G31550
AT1G75640	AT1G06080	AT5G05590
AT2G38940	AT5G05600	AT5G26600
AT5G65390	AT1G73830	AT2G04400
AT3G04290	AT4G14680	AT5G27890
AT2G36050	AT5G53210	AT1G19610
AT2G44570	AT5G44720	AT1G48330
AT1G04110	AT1G62800	AT2G43610
AT2G42170	AT3G18217	AT3G59760
AT5G41040	AT2G36080	AT1G73325
AT5G61440	AT3G51450	AT2G28790
AT1G69040	AT5G07460	AT4G25433
AT1G22530	AT2G23170	AT5G67150
AT3G46370	AT1G80080	AT3G03780
AT1G68870	AT1G72645	AT5G05250
AT5G56220	AT3G22840	AT3G16460
AT5G22500	AT1G78370	AT3G45140
AT1G55330	AT1G11580	AT4G15210
AT1G52770	AT4G38850	AT3G26200
AT5G19190	AT4G19380	AT5G23820
AT1G31835	AT5G50335	AT4G22755
AT1G18330	AT2G15960	AT2G47880
AT4G33810	AT1G21440	AT3G25770
AT1G30820	AT5G58310	AT2G15830
AT3G15450	AT5G06870	AT3G09415
AT5G64260	AT4G31330	AT4G06746
AT1G03457	AT4G33666	AT1G68585
AT1G50590	AT4G30530	AT1G31230
AT4G04835	AT2G32150	AT5G48485
AT3G03265	AT5G44580	AT1G69880
AT4G37240	AT3G23480	AT4G39030
AT1G58270	AT2G29090	AT2G37130
AT1G80440	AT3G23470	AT2G23010
AT1G53890	AT3G58980	AT2G38995
AT2G22840	AT1G22890	AT5G57785
AT1G14430	AT3G22210	AT4G35630
AT4G37740	AT5G44565	AT3G22880
AT3G41762		AT4G37150
AT5G26280		AT1G29330
AT1G32780		AT4G26090
AT1G26800		AT2G37950
AT5G35480		AT1G31690
AT1G13650		AT3G23880
AT1G75240		AT2G33830
AT5G06690		AT2G01913
AT5G04530		AT3G15950
AT4G26488		AT5G46050
AT1G23390		AT2G05540
AT3G47380		AT2G45050
AT4G00480		AT3G22890
AT5G50680		AT5G25130
AT5G35490		AT2G15680
AT3G07350		AT5G25490
AT5G57780		AT4G27560
AT3G30720		AT4G37610
AT4G16750		AT3G23550
AT5G35740		AT1G54575
AT4G19810		AT1G51760
AT5G18430		AT1G74810
AT5G13220		AT1G70830
AT3G07215		AT1G28330
AT1G71030		AT5G01015
AT4G20260		AT1G56650
AT5G09440		AT5G05730
AT1G52910		AT4G24350
AT2G43520		AT3G15790
AT5G42250		AT5G28010
AT5G03350		AT5G59240
AT5G22920		AT2G40390
AT1G77210		AT2G04790
AT3G12710		AT2G42900
AT2G46330		AT3G16950
AT1G72150		AT3G30775
AT2G38870		AT2G30424
AT4G02850		AT3G54640
AT2G15090		AT3G29034
AT2G45400		AT1G69370
AT1G66760
AT5G61590
AT2G28210
AT4G04840
AT2G32100
AT4G28780
AT5G02760
AT1G18020
AT3G10870
AT2G16660
AT5G03395
AT3G60900
AT3G58850
AT2G15890
AT1G52750
AT2G23130
AT4G25990
AT1G12845
AT1G20691
AT3G22125
AT1G07187
AT2G45890
AT1G68840
AT3G13790
AT2G28250
AT4G03400
AT2G37025
AT2G34430
AT1G11450
AT1G06180
AT3G50570
AT3G55710
AT1G68190
AT1G80920
AT1G78260
AT3G06070
AT4G03270
AT4G09160
AT3G26740
AT2G20875
AT5G07690
