# Supplementary material for: Differential Contributions of MYCs to Insect Defense Reveals Flavonoids Alleviating Growth Inhibition Caused by Wounding in Arabidopsis
Source: Front Plant Sci. 2021 Jul 13;12:700555. doi: 10.3389/fpls.2021.700555 (PMC8313826; doi:10.3389/fpls.2021.700555)
Supplement: Supplementary file 2 [file Data_Sheet_2.zip › 2021-6-29-table/Supplementary Table S5 GO enrichment analysis of MYC2, MYC3, MYC4-affected genes as described in Figure 2E and Supplementary Figure S2B.xlsx]

## Sheet: 172 MYCs-affected genes
GO enrichment analysis of 172 genes affected by all three MYCs as decribed in Supplementary Figure S2B.
Category	Term	Count	%	PValue	Genes	List Total	Pop Hits	Pop Total	Fold Enrichment	Bonferroni	Benjamini	FDR
GOTERM_BP_DIRECT	GO:0019761~glucosinolate biosynthetic process	19	11.1765	1.13797e-29	AT5G23010, AT5G23020, AT1G62560, AT5G14200, AT3G58990, AT1G16410, AT1G16400, AT4G39950, AT1G74100, AT3G19710, AT4G13770, AT2G22330, AT1G24100, AT1G18590, AT2G20610, AT2G25450, AT1G74090, AT2G43100, AT4G12030	138	36	18499	70.749	2.93596e-27	2.93596e-27	2.53767e-27
GOTERM_BP_DIRECT	GO:0009611~response to wounding	20	11.7647	4.59418e-16	AT3G51450, AT5G24770, AT2G34810, AT3G22275, AT1G30135, AT1G70700, AT5G10300, AT3G19710, AT2G22330, AT1G43160, AT1G17380, AT3G16470, AT3G48520, AT5G07700, AT5G05730, AT1G52030, AT3G45140, AT4G15440, AT4G35770, AT4G12030	138	199	18499	13.4724	1.14575e-13	5.92649e-14	5.12251e-14
GOTERM_BP_DIRECT	GO:0009753~response to jasmonic acid	15	8.82353	9.89186e-12	AT5G24780, AT3G51450, AT5G24770, AT2G34810, AT1G70700, AT5G07010, AT1G71030, AT1G43160, AT1G17380, AT2G39030, AT3G16470, AT5G07700, AT3G45140, AT4G35770, AT4G12030	138	156	18499	12.8895	2.5521e-09	8.507e-10	7.35295e-10
GOTERM_BP_DIRECT	GO:0009625~response to insect	8	4.70588	6.12425e-10	AT4G39950, AT1G52400, AT4G13770, AT2G22330, AT5G23010, AT5G24770, AT5G07700, AT1G16410	138	26	18499	41.2464	1.58006e-07	3.95014e-08	3.41427e-08
GOTERM_BP_DIRECT	GO:0055114~oxidation-reduction process	27	15.8824	4.40037e-06	AT1G65860, AT4G31500, AT2G34810, AT1G31230, AT5G14200, AT1G16410, AT4G13770, AT5G07460, AT1G69880, AT3G48520, AT2G25450, AT2G06050, AT5G05600, AT2G46650, AT4G04830, AT2G29090, AT4G04810, AT1G62560, AT3G55970, AT2G37130, AT2G30860, AT2G38240, AT1G16400, AT4G39950, AT2G22330, AT4G15440, AT3G30775	138	1330	18499	2.72133	0.00113465	0.000140171	0.000121156
GOTERM_BP_DIRECT	GO:0052544~defense response by callose deposition in cell wall	5	2.94118	4.8897e-06	AT4G39950, AT3G54640, AT2G22330, AT1G24100, AT4G31500	138	16	18499	41.8909	0.00126075	0.000140171	0.000121156
GOTERM_BP_DIRECT	GO:0009414~response to water deprivation	9	5.29412	0.001132	AT4G39950, AT1G52400, AT1G43160, AT5G23010, AT1G16060, AT5G07700, AT5G63980, AT3G45140, AT3G30775	138	279	18499	4.32422	0.253397	0.0153714	0.0132861
GOTERM_BP_DIRECT	GO:0010380~regulation of chlorophyll biosynthetic process	3	1.76471	0.004674	AT4G26150, AT3G22840, AT4G14690	138	14	18499	28.7252	0.701421	0.0502455	0.0434293
GOTERM_BP_DIRECT	GO:0009409~response to cold	8	4.70588	0.00693699	AT1G43160, AT3G25770, AT3G16470, AT3G16460, AT5G63980, AT5G20630, AT4G37610, AT3G22840	138	299	18499	3.58664	0.834035	0.0601192	0.0519635
GOTERM_BP_DIRECT	GO:0009617~response to bacterium	5	2.94118	0.00699061	AT4G39950, AT1G11580, AT2G22330, AT5G05730, AT3G45140	138	102	18499	6.57111	0.836331	0.0601192	0.0519635
GOTERM_BP_DIRECT	GO:0010114~response to red light	4	2.35294	0.00911129	AT4G32280, AT4G31500, AT2G29090, AT4G14690	138	58	18499	9.24488	0.90572	0.0734598	0.0634943

## Sheet: MYC2, 3, 4-affected genes
GO enrichment analysis of MYC2, MYC3, MYC4-affected genes as described in Figure 2E.
143 MYC2-affected genes enrichment analysis
Category	Term	Count	%	PValue	Genes	List Total	Pop Hits	Pop Total	Fold Enrichment	Bonferroni	Benjamini	FDR
GOTERM_BP_DIRECT	GO:0009753~response to jasmonic acid	6	4.28571	0.000892329	AT2G24850, AT1G21910, AT3G51440, AT1G32640, AT2G24210, AT3G48360	89	156	18499	7.99438	0.156013	0.169542	0.169542
GOTERM_BP_DIRECT	GO:0006979~response to oxidative stress	6	4.28571	0.0126271	AT1G14870, AT1G52200, AT2G47180, AT1G50290, AT4G21850, AT1G07400	89	291	18499	4.28565	0.910581	0.620837	0.620837
GOTERM_BP_DIRECT	GO:0009617~response to bacterium	4	2.85714	0.0127311	AT4G14400, AT5G49450, AT1G33960, AT2G45220	89	102	18499	8.15113	0.912354	0.620837	0.620837
GOTERM_BP_DIRECT	GO:0009611~response to wounding	5	3.57143	0.0150222	AT2G24850, AT3G51440, AT1G32640, AT2G24210, AT3G48360	89	199	18499	5.22246	0.943633	0.620837	0.620837
GOTERM_BP_DIRECT	GO:0009910~negative regulation of flower development	3	2.14286	0.0202208	AT5G65070, AT5G65080, AT5G10140	89	46	18499	13.5557	0.979376	0.640324	0.640324
GOTERM_BP_DIRECT	GO:0000165~MAPK cascade	3	2.14286	0.0351863	AT5G65070, AT5G65080, AT5G10140	89	62	18499	10.0574	0.998893	0.797141	0.797141
GOTERM_BP_DIRECT	GO:0009733~response to auxin	5	3.57143	0.0496096	AT5G18010, AT1G15580, AT1G76190, AT3G48360, AT5G20820	89	290	18499	3.58369	0.999937	0.895234	0.895234
132 MYC3-affected genes enrichment analysis
Category	Term	Count	%	PValue	Genes	List Total	Pop Hits	Pop Total	Fold Enrichment	Bonferroni	Benjamini	FDR
GOTERM_BP_DIRECT	GO:0009813~flavonoid biosynthetic process	8	6.45161	1.28218e-05	AT5G17040, AT3G51240, AT5G08640, AT2G36800, AT5G07990, AT4G15260, AT2G15480, AT2G36750	100	145	18499	10.2063	0.00243319	0.00243614	0.00239767
GOTERM_BP_DIRECT	GO:0055114~oxidation-reduction process	19	15.3226	0.000221187	AT3G51240, AT5G43450, AT3G26320, AT3G26220, AT1G62380, AT5G24160, AT5G63450, AT3G21420, AT2G37760, AT1G77760, AT5G08640, AT5G07990, AT4G31870, AT5G54080, AT2G27690, AT4G13260, AT3G26170, AT4G37520, AT2G29320	100	1330	18499	2.64271	0.0411591	0.0210127	0.0206809
GOTERM_BP_DIRECT	GO:0010114~response to red light	4	3.22581	0.00370676	AT2G21650, AT5G24120, AT1G69530, AT5G52250	100	58	18499	12.7579	0.506184	0.15712	0.154639
GOTERM_BP_DIRECT	GO:0009611~response to wounding	6	4.83871	0.00433005	AT4G32940, AT1G19660, AT4G23600, AT1G80840, AT5G63450, AT2G27690	100	199	18499	5.57759	0.561544	0.15712	0.154639
132 MYC4-affected genes enrichment analysis
Category	Term	Count	%	PValue	Genes	List Total	Pop Hits	Pop Total	Fold Enrichment	Bonferroni	Benjamini	FDR
GOTERM_BP_DIRECT	GO:0032502~developmental process	4	3.27869	0.00272646	AT3G58850, AT1G68870, AT2G42870, AT4G37740	79	66	18499	14.1918	0.330575	0.400789	0.400789
GOTERM_BP_DIRECT	GO:0009813~flavonoid biosynthetic process	4	3.27869	0.0234067	AT2G45400, AT3G55710, AT5G24530, AT4G27560	79	145	18499	6.45971	0.969244	0.615365	0.615365
GOTERM_BP_DIRECT	GO:0048629~trichome patterning	2	1.63934	0.0250368	AT2G30424, AT4G00480	79	6	18499	78.0549	0.975942	0.615365	0.615365
GOTERM_BP_DIRECT	GO:0010103~stomatal complex morphogenesis	2	1.63934	0.0413832	AT1G75640, AT1G04110	79	10	18499	46.8329	0.997996	0.869048	0.869048
