# Supplementary material for: Differential Contributions of MYCs to Insect Defense Reveals Flavonoids Alleviating Growth Inhibition Caused by Wounding in Arabidopsis
Source: Front Plant Sci. 2021 Jul 13;12:700555. doi: 10.3389/fpls.2021.700555 (PMC8313826; doi:10.3389/fpls.2021.700555)
Supplement: Supplementary file 2 [file Data_Sheet_2.zip › 2021-6-29-table/Supplementary Table S6 Genes highly correlated with insect resistance in untreated and wounded plants as described in Supplementary Figure S3.xlsx]

## Sheet: Untreated
Gene id	r	pvalue
AT1G28150	0.808646	1.74e-06
AT5G13930	0.77852	7.46e-06
AT1G60260	0.777304	7.87e-06
AT1G60590	0.776836	8.04e-06
AT5G15960	0.773878	9.15e-06
AT5G05270	0.770865	1.04e-05
AT4G22380	0.761488	1.55e-05
AT3G51240	0.758961	1.71e-05
AT2G38210	0.756713	1.88e-05
AT1G27050	0.753996	2.09e-05
AT5G01500	0.744873	2.98e-05
AT3G47295	0.740816	3.47e-05
AT3G05800	0.736894	4.01e-05
AT1G15550	0.736458	4.07e-05
AT1G47270	0.732687	4.67e-05
AT1G65060	0.726235	5.87e-05
AT5G37550	0.725337	6.06e-05
AT2G30490	0.723735	6.41e-05
AT5G08640	0.718202	7.74e-05
AT1G68780	0.718029	7.79e-05
AT5G48485	0.71538	8.52e-05
AT4G34730	0.713402	9.1e-05
AT5G47640	0.711899	9.56e-05
AT5G15970	0.705541	0.000117562
AT2G30860	0.703546	0.000125309
AT1G65560	0.701156	0.000135181
AT5G20630	0.694014	0.000168825
AT1G68500	0.692101	0.000178994
AT3G05020	0.688563	0.000199218
AT4G24700	0.687344	0.000206632
AT1G10470	0.682368	0.000239442
AT1G03440	0.68228	0.000240062
AT3G18010	0.680562	0.000252428
AT1G78570	0.677636	0.000274769
AT1G19610	0.677086	0.00027915
AT4G17030	0.676025	0.000287788
AT5G49560	0.675129	0.000295252
AT1G07323	0.672733	0.000316063
AT3G14990	0.670614	0.000335513
AT5G66440	0.668813	0.000352851
AT5G47610	0.665871	0.000382862
AT5G17220	0.663269	0.000411209
AT2G25355	0.662554	0.000419312
AT1G06980	0.66209	0.000424644
AT4G14690	0.659958	0.000449908
AT5G48880	0.655669	0.000504709
AT5G25490	0.654389	0.00052214
AT3G16660	0.652979	0.000541931
AT2G37040	0.652102	0.000554582
AT3G56130	0.651754	0.000559669
AT5G65410	0.65133	0.000565918
AT1G79770	0.650189	0.00058304
AT5G11070	0.649221	0.000597913
AT5G01350	0.647939	0.000618128
AT5G45040	0.643659	0.000689905
AT5G22020	0.642793	0.000705282
AT2G45400	0.641331	0.00073189
AT4G24150	0.639393	0.000768518
AT3G03190	0.639127	0.000773658
AT5G48760	0.638957	0.00077697
AT4G27310	0.63786	0.000798581
AT1G60270	0.635609	0.000844562
AT1G65620	0.634687	0.000864047
AT3G22840	0.63381	0.000882955
AT4G13577	0.633624	0.000887004
AT4G25170	0.629816	0.000973544
AT1G14430	0.629435	0.00098258
AT1G67700	0.628086	0.00101519
AT5G02090	0.627889	0.00102004
AT4G33420	0.627047	0.00104093
AT1G16390	0.626203	0.00106228
AT5G52470	0.625406	0.00108275
AT4G34881	0.625309	0.00108527
AT3G23580	0.625049	0.00109204
AT5G44720	0.62217	0.00116942
AT1G22340	0.621408	0.00119067
AT1G10640	0.620962	0.00120327
AT1G44830	0.618797	0.00126606
AT5G06270	0.6171	0.00131718
AT2G46192	0.616427	0.00133796
AT3G60530	0.616317	0.00134138
AT1G18400	0.614984	0.00138342
AT5G17040	0.613856	0.0014199
AT4G03905	0.612037	0.00148044
AT3G54600	0.611835	0.00148728
AT1G08300	0.610755	0.00152442
AT3G08225	0.610328	0.0015393
AT3G02832	0.608691	0.00159755
AT3G05685	0.608458	0.00160597
AT1G29418	0.60645	0.00168033
AT1G06550	0.603812	0.00178249
AT4G22560	0.603797	0.00178306
AT3G49430	0.603099	0.00181095
AT5G24580	0.602146	0.00184965

## Sheet: Wounded
Gene id	r	pvalue
AT3G55970	0.928077	6.57e-11
AT3G23570	0.903439	1.49e-09
AT2G38240	0.892591	4.57e-09
AT2G39330	0.87594	2.06e-08
AT2G37130	0.862932	5.78e-08
AT3G20390	0.862747	5.87e-08
AT2G42280	0.860272	7.05e-08
AT4G37520	0.855307	1.01e-07
AT3G12145	0.850789	1.39e-07
AT3G16470	0.849161	1.55e-07
AT4G37530	0.844339	2.14e-07
AT5G39080	0.842605	2.4e-07
AT3G16400	0.840295	2.78e-07
AT5G11260	0.838178	3.18e-07
AT3G61430	0.836646	3.5e-07
AT1G22340	0.832151	4.62e-07
AT3G48520	0.828785	5.65e-07
AT2G29460	0.823893	7.52e-07
AT2G43520	0.82322	7.82e-07
AT3G54640	0.8231	7.87e-07
AT1G62380	0.822139	8.31e-07
AT4G27860	0.820706	9.02e-07
AT3G28100	0.818544	1.02e-06
AT1G77380	0.817761	1.06e-06
AT3G05020	0.815907	1.18e-06
AT2G31380	0.813633	1.33e-06
AT2G43510	0.81297	1.38e-06
AT5G23730	0.811763	1.47e-06
AT4G27830	0.811304	1.51e-06
AT4G35110	0.810259	1.6e-06
AT3G04000	0.808814	1.72e-06
AT1G10585	0.807872	1.81e-06
AT1G14890	0.8064	1.95e-06
AT3G13040	0.805599	2.04e-06
AT2G34930	0.805488	2.05e-06
AT1G07570	0.802555	2.38e-06
AT2G24100	0.801578	2.5e-06
AT5G59580	0.801028	2.57e-06
AT1G23390	0.799112	2.83e-06
AT1G23730	0.79901	2.84e-06
AT5G54170	0.79769	3.04e-06
AT5G07010	0.795933	3.31e-06
AT5G18650	0.79358	3.71e-06
AT4G22330	0.792271	3.95e-06
AT1G06620	0.792072	3.99e-06
AT4G26150	0.791739	4.05e-06
AT3G13790	0.790656	4.27e-06
AT3G11580	0.789388	4.53e-06
AT1G78290	0.789374	4.53e-06
AT2G43910	0.789061	4.6e-06
AT1G77420	0.789011	4.61e-06
AT3G48350	0.787916	4.86e-06
AT1G55960	0.786807	5.11e-06
AT4G27030	0.78633	5.23e-06
AT1G66230	0.786007	5.31e-06
AT3G50560	0.785672	5.39e-06
AT5G57780	0.785194	5.51e-06
AT4G15210	0.784813	5.61e-06
AT1G45145	0.781811	6.43e-06
AT3G29240	0.781575	6.5e-06
AT4G24040	0.781146	6.63e-06
AT1G16060	0.78043	6.85e-06
AT1G66330	0.780373	6.87e-06
AT2G29320	0.779453	7.16e-06
AT3G16460	0.778939	7.32e-06
AT5G41050	0.778619	7.43e-06
AT1G19570	0.776626	8.11e-06
AT5G48485	0.775968	8.35e-06
AT1G21830	0.774778	8.8e-06
AT5G52900	0.771951	9.95e-06
AT4G17245	0.771657	1.01e-05
AT4G23060	0.771476	1.02e-05
AT2G33380	0.770048	1.08e-05
AT1G35560	0.769972	1.08e-05
AT1G62975	0.769686	1.1e-05
AT2G26710	0.769273	1.12e-05
AT5G65870	0.768883	1.14e-05
AT1G08230	0.768053	1.18e-05
AT1G13245	0.767741	1.19e-05
AT5G13330	0.767738	1.19e-05
AT2G38310	0.766721	1.24e-05
AT3G04520	0.766712	1.24e-05
AT2G26530	0.766128	1.28e-05
AT4G36040	0.766027	1.28e-05
AT2G43100	0.765689	1.3e-05
AT1G01490	0.765594	1.3e-05
AT1G01140	0.765338	1.32e-05
AT1G66130	0.764674	1.35e-05
AT5G20250	0.763361	1.43e-05
AT1G68290	0.763345	1.43e-05
AT5G06870	0.762344	1.49e-05
AT3G27690	0.761767	1.53e-05
AT3G15760	0.76061	1.6e-05
AT3G13750	0.760609	1.6e-05
AT4G33540	0.760545	1.61e-05
AT3G15770	0.7604	1.62e-05
AT1G75380	0.760304	1.62e-05
AT5G17990	0.760207	1.63e-05
AT3G21690	0.75842	1.75e-05
AT1G64500	0.75734	1.83e-05
AT3G23030	0.756715	1.88e-05
AT4G24050	0.75104	2.35e-05
AT1G70830	0.750107	2.44e-05
AT3G12320	0.74985	2.46e-05
AT3G19150	0.749797	2.46e-05
AT5G24120	0.749644	2.48e-05
AT1G70940	0.749222	2.52e-05
AT1G69160	0.748719	2.57e-05
AT2G46790	0.746031	2.85e-05
AT5G55930	0.745727	2.88e-05
AT3G17810	0.745418	2.92e-05
AT1G32520	0.744845	2.98e-05
AT1G62960	0.74453	3.02e-05
AT4G14930	0.743927	3.09e-05
AT2G05100	0.742391	3.27e-05
AT1G21450	0.740697	3.48e-05
AT1G50020	0.740489	3.51e-05
AT5G26280	0.740475	3.51e-05
AT1G08570	0.739884	3.59e-05
AT2G28350	0.738197	3.82e-05
AT3G26520	0.738067	3.84e-05
AT2G37760	0.737988	3.85e-05
AT3G57020	0.737241	3.96e-05
AT1G06570	0.737176	3.97e-05
AT5G48540	0.735417	4.23e-05
AT4G21870	0.735163	4.27e-05
AT4G27740	0.734574	4.36e-05
AT4G09460	0.733397	4.55e-05
AT5G41120	0.733194	4.59e-05
AT3G18773	0.732339	4.73e-05
AT5G61500	0.732096	4.77e-05
AT3G17609	0.731194	4.93e-05
AT1G62660	0.730938	4.97e-05
AT1G32460	0.730015	5.14e-05
AT5G64410	0.728997	5.33e-05
AT2G05070	0.72885	5.36e-05
AT1G43160	0.728225	5.48e-05
AT1G10700	0.726627	5.79e-05
AT5G01820	0.726579	5.8e-05
AT3G59220	0.726527	5.81e-05
AT2G41250	0.724855	6.16e-05
AT4G27070	0.724808	6.17e-05
AT3G49160	0.724682	6.2e-05
AT4G28290	0.724329	6.28e-05
AT3G17510	0.723849	6.38e-05
AT2G37640	0.723813	6.39e-05
AT5G62280	0.721185	7e-05
AT4G39955	0.720908	7.06e-05
AT1G11720	0.720387	7.19e-05
AT1G32700	0.719986	7.29e-05
AT1G71030	0.718921	7.56e-05
AT3G16420	0.718139	7.76e-05
AT3G14990	0.717937	7.81e-05
AT2G36080	0.717828	7.84e-05
AT4G20860	0.717673	7.88e-05
AT5G66580	0.717544	7.92e-05
AT5G10625	0.717129	8.03e-05
AT3G59760	0.716426	8.22e-05
AT3G01970	0.715839	8.39e-05
AT1G21050	0.715714	8.42e-05
AT5G22510	0.715579	8.46e-05
AT1G52030	0.714703	8.71e-05
AT4G29700	0.714437	8.79e-05
AT2G30860	0.713699	9.01e-05
AT5G04190	0.713423	9.09e-05
AT5G61250	0.712529	9.36e-05
AT3G47500	0.711607	9.65e-05
AT2G45170	0.71135	9.73e-05
AT3G43230	0.710846	9.9e-05
AT2G22990	0.71073	9.93e-05
AT2G29710	0.710481	0.000100152
AT5G58350	0.710012	0.000101703
AT3G27350	0.709171	0.000104534
AT4G13830	0.708667	0.000106261
AT3G06070	0.707365	0.000110849
AT4G18210	0.706949	0.000112347
AT1G44790	0.706465	0.000114119
AT2G21185	0.706035	0.00011571
AT5G06790	0.705681	0.000117034
AT1G13700	0.705619	0.000117267
AT1G69530	0.705479	0.000117797
AT1G15010	0.705225	0.000118762
AT2G26870	0.704225	0.000122627
AT1G35340	0.704069	0.000123239
AT2G43920	0.703952	0.000123697
AT3G12360	0.703762	0.000124453
AT5G20820	0.703216	0.000126633
AT2G38400	0.701626	0.000133185
AT5G47610	0.701367	0.00013428
AT5G25450	0.700745	0.000136941
AT5G13800	0.700324	0.00013877
AT5G02120	0.699622	0.000141863
AT5G04490	0.699183	0.000143832
AT1G08820	0.699015	0.00014459
AT3G02700	0.698931	0.000144969
AT2G42750	0.698323	0.000147751
AT1G44350	0.698027	0.000149118
AT4G27710	0.697885	0.000149782
AT3G21870	0.697745	0.000150438
AT3G23250	0.697476	0.000151701
AT1G67530	0.697161	0.000153195
AT3G19450	0.697149	0.000153251
AT5G63450	0.696727	0.00015527
AT5G67520	0.696233	0.000157667
AT3G53260	0.696191	0.000157869
AT1G32780	0.696092	0.000158354
AT5G16370	0.695894	0.000159328
AT1G52410	0.695882	0.000159388
AT1G78370	0.695852	0.000159534
AT1G15410	0.695623	0.000160666
AT2G26975	0.695174	0.000162912
AT2G36950	0.694448	0.00016659
AT3G50750	0.694432	0.000166676
AT3G02380	0.693898	0.000169431
AT2G30520	0.693446	0.000171792
AT3G56000	0.693412	0.000171972
AT2G39980	0.693181	0.000173192
AT2G05160	0.692711	0.000175694
AT3G52840	0.692649	0.000176028
AT5G65207	0.692362	0.00017758
AT5G17300	0.692146	0.000178748
AT2G15680	0.691137	0.000184318
AT2G33250	0.69105	0.000184809
AT2G18300	0.690998	0.000185096
AT1G76110	0.690553	0.000187609
AT4G24230	0.69052	0.000187797
AT5G15850	0.689712	0.000192441
AT1G63900	0.689544	0.000193417
AT1G75100	0.688614	0.00019891
AT4G16690	0.687097	0.000208159
AT5G19110	0.687095	0.000208171
AT2G39030	0.68687	0.000209579
AT4G38860	0.686752	0.000210315
AT4G33666	0.686607	0.00021123
AT5G14120	0.686536	0.000211675
AT5G07100	0.686507	0.000211859
AT2G33700	0.686448	0.00021223
AT2G20770	0.686256	0.00021345
AT1G80440	0.685532	0.000218093
AT5G36907	0.685175	0.000220418
AT2G23590	0.684739	0.000223283
AT5G54130	0.684404	0.000225506
AT1G24575	0.68335	0.000232629
AT5G36910	0.683229	0.000233464
AT4G34350	0.6832	0.000233664
AT1G56460	0.681608	0.000244833
AT1G48000	0.680943	0.000249639
AT5G06980	0.680752	0.000251038
AT2G36320	0.680378	0.000253782
AT3G22060	0.679418	0.000260966
AT1G64720	0.679298	0.000261877
AT5G57660	0.679189	0.000262705
AT2G36310	0.678693	0.000266503
AT5G21940	0.678669	0.00026669
AT1G69480	0.678297	0.000269579
AT1G66760	0.678024	0.000271708
AT1G67195	0.677411	0.000276554
AT5G03555	0.677148	0.000278659
AT5G58730	0.677136	0.000278751
AT4G30450	0.676737	0.000281969
AT3G52360	0.67671	0.000282184
AT1G69570	0.67665	0.000282675
AT2G38870	0.676586	0.000283191
AT4G24700	0.676247	0.000285957
AT3G04730	0.676217	0.000286207
AT5G16080	0.675229	0.000294413
AT1G69880	0.675227	0.000294427
AT5G01500	0.675114	0.000295384
AT2G46030	0.674936	0.000296888
AT5G03490	0.67491	0.000297105
AT3G23560	0.674832	0.00029777
AT3G02150	0.674654	0.000299286
AT5G19230	0.674452	0.000301008
AT4G18740	0.674162	0.000303502
AT5G66180	0.673662	0.000307845
AT2G37970	0.673474	0.000309492
AT2G39400	0.673245	0.000311515
AT4G17840	0.673082	0.000312952
AT4G22920	0.67292	0.000314394
AT2G01670	0.672778	0.00031566
AT1G02610	0.672455	0.000318557
AT1G28580	0.67224	0.000320494
AT4G11570	0.672229	0.000320597
AT3G46590	0.672188	0.000320972
AT1G51620	0.671948	0.000323149
AT1G30135	0.670986	0.000332029
AT4G15200	0.669544	0.000345729
AT3G49780	0.669295	0.000348136
AT5G18140	0.668993	0.000351092
AT5G39160	0.668734	0.000353632
AT5G16410	0.668391	0.000357032
AT2G46370	0.668243	0.000358507
AT5G21280	0.668232	0.000358611
AT4G18910	0.668204	0.000358889
AT5G53160	0.667912	0.000361815
AT3G17000	0.66756	0.000365378
AT1G80840	0.667435	0.000366642
AT4G30310	0.667334	0.000367672
AT4G12690	0.667329	0.00036772
AT1G55110	0.666929	0.000371828
AT2G31090	0.666733	0.000373845
AT5G01215	0.666544	0.00037581
AT3G04070	0.666454	0.000376748
AT3G51840	0.66638	0.000377518
AT4G36990	0.664722	0.000395166
AT5G47440	0.664573	0.000396789
AT2G44080	0.664349	0.000399236
AT5G48545	0.664315	0.000399602
AT1G20470	0.663585	0.000407676
AT3G15780	0.663573	0.00040781
AT2G34810	0.663363	0.000410155
AT2G30600	0.662921	0.000415135
AT2G04690	0.662904	0.00041533
AT4G16520	0.662902	0.00041535
AT1G14860	0.662757	0.000417002
AT1G08800	0.662466	0.000420326
AT3G19800	0.662402	0.000421061
AT2G43330	0.66239	0.000421194
AT2G41640	0.66225	0.000422802
AT1G19610	0.661837	0.000427575
AT3G03990	0.661701	0.000429164
AT1G77370	0.661686	0.000429344
AT1G76650	0.66138	0.000432917
AT1G80180	0.661263	0.000434295
AT3G58990	0.660859	0.000439078
AT1G55000	0.660369	0.000444946
AT2G35910	0.658468	0.000468329
AT5G13220	0.65809	0.000473109
AT4G39540	0.657911	0.000475386
AT4G27310	0.657863	0.000475995
AT3G27170	0.657808	0.000476695
AT1G74020	0.657504	0.000480594
AT3G09450	0.657382	0.00048216
AT5G17640	0.657368	0.000482348
AT5G49710	0.656072	0.000499322
AT1G75490	0.656016	0.000500062
AT5G25770	0.655598	0.000505661
AT5G02840	0.655438	0.000507806
AT5G53550	0.655438	0.000507817
AT5G24820	0.654445	0.000521355
AT3G21260	0.65418	0.000525024
AT2G46690	0.653844	0.000529711
AT5G26260	0.653422	0.000535651
AT2G40200	0.653315	0.000537161
AT4G35100	0.653022	0.000541316
AT4G15530	0.652639	0.000546807
AT4G30460	0.652383	0.000550505
AT5G20000	0.652129	0.000554178
AT5G49360	0.652104	0.000554554
AT2G46800	0.651861	0.000558092
AT1G73650	0.65176	0.000559578
AT2G39200	0.651672	0.000560861
AT1G76990	0.65142	0.000564582
AT4G18710	0.651303	0.000566321
AT1G11260	0.651229	0.000567414
AT1G12780	0.650222	0.000582542
AT2G29290	0.649729	0.000590072
AT1G63800	0.649382	0.000595419
AT4G04810	0.649272	0.000597123
AT1G02220	0.649202	0.000598215
AT1G33110	0.649136	0.00059923
AT1G23850	0.648742	0.000605392
AT5G59080	0.648316	0.00061212
AT3G55960	0.648036	0.000616572
AT1G15030	0.647989	0.000617318
AT2G04795	0.647817	0.000620078
AT1G51760	0.647769	0.000620845
AT5G24490	0.647461	0.000625801
AT5G17290	0.647412	0.00062659
AT4G25620	0.647261	0.00062904
AT5G49700	0.647148	0.000630881
AT4G39950	0.646603	0.000639797
AT1G80380	0.64581	0.000652983
AT1G13080	0.645679	0.000655187
AT1G65390	0.645528	0.000657725
AT4G01680	0.645284	0.000661847
AT5G23010	0.645237	0.00066265
AT5G15330	0.644752	0.000670928
AT5G40890	0.644683	0.000672104
AT1G44000	0.644437	0.000676351
AT5G35790	0.64422	0.000680109
AT4G06744	0.643774	0.000687884
AT1G58180	0.6436	0.000690955
AT4G21445	0.64306	0.00070051
AT4G23290	0.642852	0.00070423
AT3G54420	0.642563	0.000709418
AT5G14180	0.642534	0.000709927
AT2G28200	0.641464	0.000729443
AT5G25840	0.641374	0.000731096
AT4G35780	0.641335	0.000731824
AT3G20060	0.640609	0.00074536
AT2G22080	0.6405	0.000747414
AT5G57340	0.639927	0.000758275
AT1G74670	0.639263	0.000771016
AT2G30490	0.639157	0.000773078
AT5G44190	0.639087	0.000774425
AT5G25900	0.638802	0.000779981
AT1G19510	0.638629	0.000783368
AT2G31560	0.638213	0.000791568
AT3G15950	0.638189	0.000792045
AT4G35250	0.63795	0.000796789
AT3G61060	0.637513	0.000805534
AT5G44380	0.636841	0.000819115
AT3G18170	0.636423	0.00082769
AT4G31870	0.635033	0.000856691
AT4G28860	0.634779	0.000862101
AT4G06746	0.634774	0.000862192
AT5G65300	0.634346	0.000871362
AT5G21170	0.633871	0.000881625
AT2G41380	0.633635	0.000886763
AT5G64380	0.633576	0.000888038
AT4G11280	0.63329	0.000894304
AT4G17215	0.633233	0.000895579
AT3G10420	0.632996	0.000900793
AT5G24870	0.632844	0.000904174
AT3G21420	0.632679	0.000907826
AT1G73540	0.632206	0.000918426
AT4G30790	0.632066	0.000921568
AT3G26510	0.631965	0.000923853
AT5G13790	0.631674	0.000930449
AT4G24380	0.631591	0.00093234
AT5G52250	0.630363	0.000960675
AT5G48490	0.630337	0.000961293
AT4G21120	0.63023	0.000963785
AT3G06780	0.630197	0.000964576
AT5G44572	0.629957	0.000970205
AT3G23880	0.629605	0.000978554
AT4G25420	0.629441	0.000982442
AT3G47295	0.629228	0.000987532
AT4G01460	0.628481	0.00100555
AT1G64740	0.628426	0.00100689
AT1G62422	0.628189	0.00101267
AT5G24140	0.628123	0.0010143
AT5G51040	0.628087	0.00101517
AT3G22740	0.627966	0.00101816
AT2G26800	0.627822	0.00102169
AT2G16050	0.627697	0.00102478
AT2G24550	0.627474	0.0010303
AT5G63850	0.627445	0.00103103
AT1G77060	0.626665	0.00105055
AT3G61490	0.626523	0.00105415
AT2G17880	0.626416	0.00105686
AT3G10570	0.626375	0.0010579
AT1G63630	0.626308	0.00105959
AT3G25770	0.626268	0.00106061
AT1G15740	0.626234	0.00106148
AT1G20780	0.625431	0.00108211
AT5G13720	0.625235	0.00108719
AT1G64530	0.624835	0.00109764
AT1G16410	0.624329	0.00111097
AT3G11930	0.624328	0.001111
AT2G44130	0.624093	0.00111722
AT3G02290	0.623263	0.00113951
AT4G24020	0.622962	0.00114767
AT5G65110	0.622879	0.00114996
AT5G02760	0.622256	0.00116705
AT4G34790	0.622235	0.00116765
AT3G30775	0.622053	0.00117267
AT5G56550	0.621762	0.00118076
AT5G64840	0.621622	0.00118469
AT4G34060	0.62121	0.00119627
AT1G60260	0.620768	0.00120879
AT4G36400	0.620709	0.00121048
AT1G72680	0.620375	0.00122004
AT2G17705	0.620351	0.00122072
AT5G46330	0.620209	0.0012248
AT5G67140	0.619996	0.00123094
AT3G11745	0.619491	0.00124562
AT1G32540	0.61863	0.00127101
AT5G55530	0.61858	0.00127249
AT1G78895	0.61822	0.00128324
AT5G18630	0.618118	0.0012863
AT4G28300	0.617719	0.00129835
AT2G47180	0.617589	0.00130228
AT1G48260	0.617131	0.00131625
AT4G37682	0.616783	0.00132693
AT1G21410	0.615963	0.00135243
AT1G55920	0.615776	0.00135831
AT5G48160	0.615692	0.00136095
AT2G40000	0.614754	0.0013908
AT1G01030	0.61461	0.00139543
AT1G80420	0.614599	0.00139578
AT4G13530	0.614558	0.0013971
AT1G24530	0.614506	0.0013988
AT1G12440	0.614476	0.00139975
AT5G18670	0.614354	0.00140369
AT4G04955	0.613793	0.00142194
AT3G23920	0.61356	0.00142961
AT3G23610	0.613528	0.00143065
AT5G12170	0.612875	0.00145225
AT5G54110	0.612822	0.00145404
AT5G46250	0.612764	0.00145597
AT2G02990	0.612479	0.00146551
AT5G28770	0.612298	0.0014716
AT3G11600	0.612224	0.00147409
AT1G64660	0.612126	0.0014774
AT2G15570	0.612037	0.00148044
AT5G25280	0.611864	0.00148629
AT4G36670	0.61135	0.00150387
AT2G43340	0.611306	0.00150537
AT1G22400	0.611228	0.00150806
AT1G37130	0.611002	0.00151585
AT4G15610	0.610599	0.00152983
AT5G53300	0.610525	0.00153242
AT3G10250	0.610462	0.00153459
AT1G15670	0.610111	0.00154691
AT5G05440	0.609449	0.00157035
AT5G63470	0.609416	0.00157153
AT4G08870	0.609065	0.00158407
AT5G19190	0.609018	0.00158574
AT5G10740	0.608864	0.0015913
AT2G28130	0.608611	0.00160045
AT2G45190	0.608601	0.00160079
AT4G28720	0.608149	0.00161726
AT5G39660	0.608061	0.00162048
AT5G23340	0.607593	0.00163766
AT5G01850	0.607428	0.00164375
AT2G40020	0.607394	0.00164501
AT1G44770	0.607375	0.00164572
AT5G10150	0.60733	0.0016474
AT3G53470	0.607162	0.00165365
AT1G22890	0.606814	0.00166666
AT1G52890	0.606613	0.00167422
AT3G60300	0.605825	0.00170406
AT4G35160	0.605591	0.00171302
AT3G28210	0.605545	0.0017148
AT2G14110	0.605297	0.00172434
AT1G30220	0.605167	0.00172936
AT4G23100	0.605153	0.00172992
AT1G62040	0.604802	0.00174354
AT5G59750	0.60456	0.00175301
AT1G63440	0.603409	0.00179855
AT1G27300	0.60314	0.00180931
AT2G02950	0.602766	0.00182443
AT4G17080	0.602469	0.00183647
AT3G61890	0.602172	0.00184859
AT3G16770	0.602108	0.00185123
AT5G15170	0.602044	0.00185384
AT2G04400	0.601864	0.00186124
AT1G07803	0.601288	0.0018851
AT4G33560	0.601256	0.00188645
AT1G27290	0.60061	0.00191353
AT2G46270	0.600302	0.00192653
AT2G46600	0.600215	0.00193023
AT5G28840	0.600018	0.00193864
