# Supplementary material for: Differential Contributions of MYCs to Insect Defense Reveals Flavonoids Alleviating Growth Inhibition Caused by Wounding in Arabidopsis
Source: Front Plant Sci. 2021 Jul 13;12:700555. doi: 10.3389/fpls.2021.700555 (PMC8313826; doi:10.3389/fpls.2021.700555)
Supplement: Supplementary file 2 [file Data_Sheet_2.zip › 2021-6-29-table/Supplementary Table S7 Genes list of MGAIs in untreated and wounded plants in Figure 3A.xlsx]

## Sheet: Sheet1
81 MGAIs found in the untreated plants	13 overlap genes which indicate the MGAIs both found in the untreated and wounded plants	532 wounded MGAIs found in the wounded plants
AT1G28150	AT1G60260	AT3G55970
AT5G13930	AT5G01500	AT3G23570
AT1G60590	AT3G47295	AT2G38240
AT5G15960	AT2G30490	AT2G39330
AT5G05270	AT5G48485	AT2G37130
AT4G22380	AT2G30860	AT3G20390
AT3G51240	AT3G05020	AT2G42280
AT2G38210	AT4G24700	AT4G37520
AT1G27050	AT1G19610	AT3G12145
AT3G05800	AT3G14990	AT3G16470
AT1G15550	AT5G47610	AT4G37530
AT1G47270	AT4G27310	AT5G39080
AT1G65060	AT1G22340	AT3G16400
AT5G37550		AT5G11260
AT5G08640		AT3G61430
AT1G68780		AT3G48520
AT4G34730		AT2G29460
AT5G47640		AT2G43520
AT5G15970		AT3G54640
AT1G65560		AT1G62380
AT5G20630		AT4G27860
AT1G68500		AT3G28100
AT1G10470		AT1G77380
AT1G03440		AT2G31380
AT3G18010		AT2G43510
AT1G78570		AT5G23730
AT4G17030		AT4G27830
AT5G49560		AT4G35110
AT1G07323		AT3G04000
AT5G66440		AT1G10585
AT5G17220		AT1G14890
AT2G25355		AT3G13040
AT1G06980		AT2G34930
AT4G14690		AT1G07570
AT5G48880		AT2G24100
AT5G25490		AT5G59580
AT3G16660		AT1G23390
AT2G37040		AT1G23730
AT3G56130		AT5G54170
AT5G65410		AT5G07010
AT1G79770		AT5G18650
AT5G11070		AT4G22330
AT5G01350		AT1G06620
AT5G45040		AT4G26150
AT5G22020		AT3G13790
AT2G45400		AT3G11580
AT4G24150		AT1G78290
AT3G03190		AT2G43910
AT5G48760		AT1G77420
AT1G60270		AT3G48350
AT1G65620		AT1G55960
AT3G22840		AT4G27030
AT4G13577		AT1G66230
AT4G25170		AT3G50560
AT1G14430		AT5G57780
AT1G67700		AT4G15210
AT5G02090		AT1G45145
AT4G33420		AT3G29240
AT1G16390		AT4G24040
AT5G52470		AT1G16060
AT4G34881		AT1G66330
AT3G23580		AT2G29320
AT5G44720		AT3G16460
AT1G10640		AT5G41050
AT1G44830		AT1G19570
AT5G06270		AT1G21830
AT2G46192		AT5G52900
AT3G60530		AT4G17245
AT1G18400		AT4G23060
AT5G17040		AT2G33380
AT4G03905		AT1G35560
AT3G54600		AT1G62975
AT1G08300		AT2G26710
AT3G08225		AT5G65870
AT3G02832		AT1G08230
AT3G05685		AT1G13245
AT1G29418		AT5G13330
AT1G06550		AT2G38310
AT4G22560		AT3G04520
AT3G49430		AT2G26530
AT5G24580		AT4G36040
		AT2G43100
		AT1G01490
		AT1G01140
		AT1G66130
		AT5G20250
		AT1G68290
		AT5G06870
		AT3G27690
		AT3G15760
		AT3G13750
		AT4G33540
		AT3G15770
		AT1G75380
		AT5G17990
		AT3G21690
		AT1G64500
		AT3G23030
		AT4G24050
		AT1G70830
		AT3G12320
		AT3G19150
		AT5G24120
		AT1G70940
		AT1G69160
		AT2G46790
		AT5G55930
		AT3G17810
		AT1G32520
		AT1G62960
		AT4G14930
		AT2G05100
		AT1G21450
		AT1G50020
		AT5G26280
		AT1G08570
		AT2G28350
		AT3G26520
		AT2G37760
		AT3G57020
		AT1G06570
		AT5G48540
		AT4G21870
		AT4G27740
		AT4G09460
		AT5G41120
		AT3G18773
		AT5G61500
		AT3G17609
		AT1G62660
		AT1G32460
		AT5G64410
		AT2G05070
		AT1G43160
		AT1G10700
		AT5G01820
		AT3G59220
		AT2G41250
		AT4G27070
		AT3G49160
		AT4G28290
		AT3G17510
		AT2G37640
		AT5G62280
		AT4G39955
		AT1G11720
		AT1G32700
		AT1G71030
		AT3G16420
		AT2G36080
		AT4G20860
		AT5G66580
		AT5G10625
		AT3G59760
		AT3G01970
		AT1G21050
		AT5G22510
		AT1G52030
		AT4G29700
		AT5G04190
		AT5G61250
		AT3G47500
		AT2G45170
		AT3G43230
		AT2G22990
		AT2G29710
		AT5G58350
		AT3G27350
		AT4G13830
		AT3G06070
		AT4G18210
		AT1G44790
		AT2G21185
		AT5G06790
		AT1G13700
		AT1G69530
		AT1G15010
		AT2G26870
		AT1G35340
		AT2G43920
		AT3G12360
		AT5G20820
		AT2G38400
		AT5G25450
		AT5G13800
		AT5G02120
		AT5G04490
		AT1G08820
		AT3G02700
		AT2G42750
		AT1G44350
		AT4G27710
		AT3G21870
		AT3G23250
		AT1G67530
		AT3G19450
		AT5G63450
		AT5G67520
		AT3G53260
		AT1G32780
		AT5G16370
		AT1G52410
		AT1G78370
		AT1G15410
		AT2G26975
		AT2G36950
		AT3G50750
		AT3G02380
		AT2G30520
		AT3G56000
		AT2G39980
		AT2G05160
		AT3G52840
		AT5G65207
		AT5G17300
		AT2G15680
		AT2G33250
		AT2G18300
		AT1G76110
		AT4G24230
		AT5G15850
		AT1G63900
		AT1G75100
		AT4G16690
		AT5G19110
		AT2G39030
		AT4G38860
		AT4G33666
		AT5G14120
		AT5G07100
		AT2G33700
		AT2G20770
		AT1G80440
		AT5G36907
		AT2G23590
		AT5G54130
		AT1G24575
		AT5G36910
		AT4G34350
		AT1G56460
		AT1G48000
		AT5G06980
		AT2G36320
		AT3G22060
		AT1G64720
		AT5G57660
		AT2G36310
		AT5G21940
		AT1G69480
		AT1G66760
		AT1G67195
		AT5G03555
		AT5G58730
		AT4G30450
		AT3G52360
		AT1G69570
		AT2G38870
		AT3G04730
		AT5G16080
		AT1G69880
		AT2G46030
		AT5G03490
		AT3G23560
		AT3G02150
		AT5G19230
		AT4G18740
		AT5G66180
		AT2G37970
		AT2G39400
		AT4G17840
		AT4G22920
		AT2G01670
		AT1G02610
		AT1G28580
		AT4G11570
		AT3G46590
		AT1G51620
		AT1G30135
		AT4G15200
		AT3G49780
		AT5G18140
		AT5G39160
		AT5G16410
		AT2G46370
		AT5G21280
		AT4G18910
		AT5G53160
		AT3G17000
		AT1G80840
		AT4G30310
		AT4G12690
		AT1G55110
		AT2G31090
		AT5G01215
		AT3G04070
		AT3G51840
		AT4G36990
		AT5G47440
		AT2G44080
		AT5G48545
		AT1G20470
		AT3G15780
		AT2G34810
		AT2G30600
		AT2G04690
		AT4G16520
		AT1G14860
		AT1G08800
		AT3G19800
		AT2G43330
		AT2G41640
		AT3G03990
		AT1G77370
		AT1G76650
		AT1G80180
		AT3G58990
		AT1G55000
		AT2G35910
		AT5G13220
		AT4G39540
		AT3G27170
		AT1G74020
		AT3G09450
		AT5G17640
		AT5G49710
		AT1G75490
		AT5G25770
		AT5G02840
		AT5G53550
		AT5G24820
		AT3G21260
		AT2G46690
		AT5G26260
		AT2G40200
		AT4G35100
		AT4G15530
		AT4G30460
		AT5G20000
		AT5G49360
		AT2G46800
		AT1G73650
		AT2G39200
		AT1G76990
		AT4G18710
		AT1G11260
		AT1G12780
		AT2G29290
		AT1G63800
		AT4G04810
		AT1G02220
		AT1G33110
		AT1G23850
		AT5G59080
		AT3G55960
		AT1G15030
		AT2G04795
		AT1G51760
		AT5G24490
		AT5G17290
		AT4G25620
		AT5G49700
		AT4G39950
		AT1G80380
		AT1G13080
		AT1G65390
		AT4G01680
		AT5G23010
		AT5G15330
		AT5G40890
		AT1G44000
		AT5G35790
		AT4G06744
		AT1G58180
		AT4G21445
		AT4G23290
		AT3G54420
		AT5G14180
		AT2G28200
		AT5G25840
		AT4G35780
		AT3G20060
		AT2G22080
		AT5G57340
		AT1G74670
		AT5G44190
		AT5G25900
		AT1G19510
		AT2G31560
		AT3G15950
		AT4G35250
		AT3G61060
		AT5G44380
		AT3G18170
		AT4G31870
		AT4G28860
		AT4G06746
		AT5G65300
		AT5G21170
		AT2G41380
		AT5G64380
		AT4G11280
		AT4G17215
		AT3G10420
		AT5G24870
		AT3G21420
		AT1G73540
		AT4G30790
		AT3G26510
		AT5G13790
		AT4G24380
		AT5G52250
		AT5G48490
		AT4G21120
		AT3G06780
		AT5G44572
		AT3G23880
		AT4G25420
		AT4G01460
		AT1G64740
		AT1G62422
		AT5G24140
		AT5G51040
		AT3G22740
		AT2G26800
		AT2G16050
		AT2G24550
		AT5G63850
		AT1G77060
		AT3G61490
		AT2G17880
		AT3G10570
		AT1G63630
		AT3G25770
		AT1G15740
		AT1G20780
		AT5G13720
		AT1G64530
		AT1G16410
		AT3G11930
		AT2G44130
		AT3G02290
		AT4G24020
		AT5G65110
		AT5G02760
		AT4G34790
		AT3G30775
		AT5G56550
		AT5G64840
		AT4G34060
		AT4G36400
		AT1G72680
		AT2G17705
		AT5G46330
		AT5G67140
		AT3G11745
		AT1G32540
		AT5G55530
		AT1G78895
		AT5G18630
		AT4G28300
		AT2G47180
		AT1G48260
		AT4G37682
		AT1G21410
		AT1G55920
		AT5G48160
		AT2G40000
		AT1G01030
		AT1G80420
		AT4G13530
		AT1G24530
		AT1G12440
		AT5G18670
		AT4G04955
		AT3G23920
		AT3G23610
		AT5G12170
		AT5G54110
		AT5G46250
		AT2G02990
		AT5G28770
		AT3G11600
		AT1G64660
		AT2G15570
		AT5G25280
		AT4G36670
		AT2G43340
		AT1G22400
		AT1G37130
		AT4G15610
		AT5G53300
		AT3G10250
		AT1G15670
		AT5G05440
		AT5G63470
		AT4G08870
		AT5G19190
		AT5G10740
		AT2G28130
		AT2G45190
		AT4G28720
		AT5G39660
		AT5G23340
		AT5G01850
		AT2G40020
		AT1G44770
		AT5G10150
		AT3G53470
		AT1G22890
		AT1G52890
		AT3G60300
		AT4G35160
		AT3G28210
		AT2G14110
		AT1G30220
		AT4G23100
		AT1G62040
		AT5G59750
		AT1G63440
		AT1G27300
		AT2G02950
		AT4G17080
		AT3G61890
		AT3G16770
		AT5G15170
		AT2G04400
		AT1G07803
		AT4G33560
		AT1G27290
		AT2G46270
		AT2G46600
		AT5G28840
