# Supplementary material for: Differential Contributions of MYCs to Insect Defense Reveals Flavonoids Alleviating Growth Inhibition Caused by Wounding in Arabidopsis
Source: Front Plant Sci. 2021 Jul 13;12:700555. doi: 10.3389/fpls.2021.700555 (PMC8313826; doi:10.3389/fpls.2021.700555)
Supplement: Supplementary file 2 [file Data_Sheet_2.zip › 2021-6-29-table/Supplementary Table S8 KEGG enrichment analysis of MGAIs in untreated and wounded plants as described in Figure 3B.xlsx]

## Sheet: Sheet1
KEGG enrichment analysis of MGAIs (94) found in the untreated plants
	ID	Description	GeneRatio	BgRatio	pvalue	p.adjust	qvalue	geneID	Count
ath00941	ath00941	Flavonoid biosynthesis	5/27	24/5133	1.0816e-07	3.13663e-06	2.73246e-06	AT5G13930/AT5G05270/AT3G51240/AT2G30490/AT5G08640	5
ath00940	ath00940	Phenylpropanoid biosynthesis	6/27	176/5133	0.000242269	0.0035129	0.00306024	AT1G60260/AT1G65060/AT2G30490/AT2G37040/AT1G60270/AT4G33420	6
ath00130	ath00130	Ubiquinone and other terpenoid-quinone biosynthesis	2/27	39/5133	0.0175174	0.127001	0.110636	AT1G65060/AT2G30490	2
ath00904	ath00904	Diterpenoid biosynthesis	1/27	21/5133	0.105035	0.38075	0.331688	AT1G15550	1
ath04712	ath04712	Circadian rhythm - plant	1/27	39/5133	0.186535	0.386426	0.336632	AT5G13930	1
ath00592	ath00592	alpha-Linolenic acid metabolism	1/27	43/5133	0.20365	0.386426	0.336632	AT5G48880	1
ath00071	ath00071	Fatty acid degradation	1/27	47/5133	0.220417	0.386426	0.336632	AT5G48880	1
ath00500	ath00500	Starch and sucrose metabolism	2/27	171/5133	0.226526	0.386426	0.336632	AT1G60260/AT1G60270	2
KEGG enrichment analysis of MGAIs (545) found in the wounded plants
	ID	Description	GeneRatio	BgRatio	pvalue	p.adjust	qvalue	geneID	Count
ath00966	ath00966	Glucosinolate biosynthesis	5/136	26/5133	0.000509542	0.0253205	0.022211	AT1G16410/AT2G43100/AT3G58990/AT4G39950/AT5G23010	5
ath04136	ath04136	Autophagy - other	6/136	41/5133	0.000649244	0.0253205	0.022211	AT1G62040/AT2G45170/AT4G16520/AT4G30790/AT5G17290/AT5G61500	6
ath04712	ath04712	Circadian rhythm - plant	5/136	39/5133	0.00338447	0.0722624	0.063388	AT2G46790/AT3G17609/AT5G11260/AT5G23730/AT5G52250	5
ath00052	ath00052	Galactose metabolism	6/136	57/5133	0.00370576	0.0722624	0.063388	AT1G12780/AT1G62660/AT2G47180/AT3G13790/AT3G52840/AT5G20250	6
ath00940	ath00940	Phenylpropanoid biosynthesis	11/136	176/5133	0.00662743	0.0861566	0.075576	AT1G60260/AT1G72680/AT1G77420/AT2G22990/AT2G30490/AT2G37130/AT3G19450/AT3G53260/AT4G27830/AT4G37520/AT4G37530	11
ath04120	ath04120	Ubiquitin mediated proteolysis	8/136	155/5133	0.0524547	0.292248	0.256358	AT1G21410/AT1G63800/AT2G46030/AT3G17000/AT3G20060/AT5G18650/AT5G23730/AT5G52250	8
ath04016	ath04016	MAPK signaling pathway - plant	7/136	139/5133	0.0748265	0.357817	0.313875	AT1G63440/AT1G78290/AT2G38310/AT4G11280/AT5G05440/AT5G46330/AT5G53160	7
ath00500	ath00500	Starch and sucrose metabolism	8/136	171/5133	0.0828522	0.357817	0.313875	AT1G11720/AT1G60260/AT1G62660/AT3G13790/AT3G23920/AT4G15210/AT4G24040/AT4G27830	8
ath00592	ath00592	alpha-Linolenic acid metabolism	3/136	43/5133	0.104417	0.357817	0.313875	AT3G25770/AT3G51840/AT5G65110	3
ath00904	ath00904	Diterpenoid biosynthesis	2/136	21/5133	0.10551	0.357817	0.313875	AT4G25420/AT5G25900	2
ath00071	ath00071	Fatty acid degradation	3/136	47/5133	0.127377	0.382132	0.335203	AT1G32780/AT3G51840/AT5G65110	3
ath00941	ath00941	Flavonoid biosynthesis	1/136	24/5133	0.475825	0.674806	0.591935	AT2G30490	1
