# Supplementary material for: Differential Contributions of MYCs to Insect Defense Reveals Flavonoids Alleviating Growth Inhibition Caused by Wounding in Arabidopsis
Source: Front Plant Sci. 2021 Jul 13;12:700555. doi: 10.3389/fpls.2021.700555 (PMC8313826; doi:10.3389/fpls.2021.700555)
Supplement: Supplementary file 2 [file Data_Sheet_2.zip › 2021-6-29-table/Supplementary Table S9 GLS related genes Z-scored TPM in mycs-related mutants in untreated and wounded plants as described in Supplementary Figure S4A.xlsx]

## Sheet: Untreated
	z-score TPM
Gene id	Colck_tpm	myc2ck_tpm	myc3ck_tpm	myc4ck_tpm	myc23ck_tpm	myc24ck_tpm	myc34ck_tpm	myc Tck_tpm
AT3G19710	-0.447397	0.436409	1.64219	0.310421	-0.0387063	0.603465	-0.859766	-1.64662
AT5G23010	-0.380547	0.585865	1.63873	0.138178	0.380372	0.233128	-0.951828	-1.6439
AT5G23020	-0.687119	-0.327273	2.24128	-0.19078	-0.345886	0.597158	-0.476175	-0.811204
AT4G13430	-0.644781	0.657887	2.00056	-0.47213	0.0502423	-0.0301875	-1.37391	-0.187678
AT2G43100	-0.180958	0.461868	1.43508	0.267149	0.315201	0.589816	-1.39337	-1.49479
AT3G58990	-0.0459468	0.666964	1.20276	0.154715	0.56284	0.472712	-1.50591	-1.50813
AT5G14200	-0.105701	0.631534	1.70839	-0.228708	0.591476	-0.1697	-0.829853	-1.59744
AT1G50090	-0.724569	1.20761	-0.724569	-0.724569	-0.724569	1.20761	-0.724569	1.20761
AT1G50110	1.67798	0.929013	-1.04555	-0.170875	-0.0504115	-1.26029	0.510008	-0.58988
AT1G10070	-1.40794	0.351986	0.351986	0.703971	0.703971	1.23195	-0.527978	-1.40794
AT3G49680	0.40017	1.27702	1.01983	-0.0711518	0.459384	-0.311797	-1.31704	-1.45641
AT5G65780	-0.771244	1.31521	-0.627179	0.0782422	-0.286888	-0.386243	-1.04199	1.72009
AT1G10060	0.172491	-0.899416	-1.29779	-1.2485	0.661215	1.21565	0.579076	0.817278
AT1G16410	-0.236181	0.670479	1.63411	-0.0951232	0.724604	-0.166733	-1.09373	-1.43743
AT4G13770	-0.304889	0.466705	1.51869	0.370387	0.338883	0.344298	-0.99647	-1.73761
AT2G20610	-0.0288739	0.655819	1.31301	0.328559	0.524185	0.166191	-1.31027	-1.64862
AT1G24100	-0.0151888	0.783392	1.45988	0.0230753	0.407177	0.155393	-1.17684	-1.63689
AT1G74100	0.011439	0.839928	1.49597	-0.0863772	0.738452	-0.420091	-1.30939	-1.26993
AT1G18590	-0.0631212	1.00784	1.42541	-0.123078	0.657693	-0.303215	-1.18924	-1.41228
AT1G74090	-0.422033	0.521704	1.35753	0.400621	0.141182	0.782923	-1.24291	-1.53903
AT1G16400	-0.361147	1.20933	1.62563	-0.0470519	0.0701104	-0.26642	-0.799882	-1.43056
AT5G05260	0.284112	2.10243	-0.625046	0.738691	-0.625046	-0.625046	-0.625046	-0.625046
AT5G35917	1.20557	-0.344447	-0.861119	-0.344447	1.89446	-0.861119	-0.344447	-0.344447
AT4G31500	-0.0312753	0.960791	1.23759	0.163347	0.650132	-0.124583	-1.40513	-1.45087
AT4G39950	-0.0915343	1.32886	0.896221	0.24753	0.636534	-0.222429	-1.38997	-1.40521
AT2G22330	-0.0587643	1.07805	1.31076	0.310008	0.507531	-0.499789	-1.26314	-1.38465

## Sheet: Wounded
	z-score TPM
Gene id	Colck_tpm	myc2w_tpm	myc3w_tpm	myc4w_tpm	myc23w_tpm	myc24w_tpm	myc34w_tpm	myc Tw_tpm
AT3G19710	-0.109682	0.0793863	-0.0131954	0.451905	-0.482612	0.643508	1.4428	-2.01211
AT5G23010	0.0241164	0.244202	-0.143469	0.288121	-0.245619	0.975409	1.03664	-2.1794
AT5G23020	-0.283776	-0.51009	-0.302636	-0.701043	-0.401648	1.60453	1.55502	-0.960361
AT4G13430	-0.0666166	0.0464141	-0.476353	-0.0831577	-0.127612	1.00881	1.53451	-1.836
AT2G43100	0.233894	0.390713	-0.281434	0.250818	0.577558	1.46534	-0.729738	-1.90715
AT3G58990	0.0545042	0.460507	-0.313723	0.00664414	0.855646	1.52424	-0.917964	-1.66985
AT5G14200	0.0483463	-0.126661	-0.149136	0.0938724	0.180741	0.185704	1.73509	-1.96796
AT1G50090	-0.353553	-0.353553	-0.353553	-0.353553	-0.353553	-0.353553	2.47487	-0.353553
AT1G50110	0.156275	-0.460564	-0.796521	-0.488101	2.28767	-0.653326	-0.361429	0.315992
AT1G10070	-0.14094	0.524008	1.65153	-0.632423	-1.32628	0.58183	0.466186	-1.12391
AT3G49680	0.191465	0.0196977	-0.562261	0.050633	1.27625	0.347851	0.755649	-2.07929
AT5G65780	0.725625	0.945765	-2.1362	-0.604787	0.275773	0.677768	0.29013	-0.174078
AT1G10060	-1.1677	0.0416667	0.570593	-0.704891	2.09677	-0.299931	-0.569904	0.0334022
AT1G16410	0.0292674	0.295339	0.209833	0.090926	0.461449	0.596853	0.719109	-2.40278
AT4G13770	-0.20891	-0.354334	0.160799	0.397242	0.147301	0.522265	1.41882	-2.08318
AT2G20610	-0.0101344	0.0999417	-0.143602	-0.103064	1.03104	0.611478	0.743464	-2.22912
AT1G24100	-0.33054	0.160606	-0.376932	-0.114517	0.99626	0.854463	0.868179	-2.05752
AT1G74100	-0.320858	0.835847	-0.258747	-0.724209	1.64267	0.655648	-0.281287	-1.54907
AT1G18590	-0.352045	0.478006	-0.409611	-0.254582	1.02517	0.667612	0.880777	-2.03532
AT1G74090	-0.294683	-0.0221071	-0.337122	0.0378111	0.239159	1.62111	0.669896	-1.91406
AT1G16400	0.215242	-0.159786	0.0381012	-0.167765	-0.040096	-0.209257	2.0058	-1.68224
AT5G05260	2.47487	-0.353553	-0.353553	-0.353553	-0.353553	-0.353553	-0.353553	-0.353553
AT5G35917	-0.49029	-0.49029	-0.49029	-0.49029	-0.49029	0.686406	-0.49029	2.25534
AT4G31500	0.120742	0.579924	-0.173675	-0.856307	1.55905	0.685227	-0.198541	-1.71642
AT4G39950	0.692852	0.680097	-0.667805	-0.534551	0.645297	1.37659	-0.543591	-1.64889
AT2G22330	0.0911007	0.911084	-0.54282	-0.485742	1.39094	0.779259	-0.442994	-1.70083
